# Supplementary material for: Novel Insights reveal Anti-microbial Gene Regulation of Piglet Intestine Immune in response to Clostridium perfringens Infection
Source: Sci Rep. 2019 Feb 13;9:1963. doi: 10.1038/s41598-018-37898-5 (PMC6374412; doi:10.1038/s41598-018-37898-5)
Supplement: Supplementary file 2 — Supplementary Table S1 [file 41598_2018_37898_MOESM2_ESM.xlsx]

## Sheet: Supplementary Table S1
		Table S1. Primer sequences of lncRNA, mRNA and cytokines used in qPCR detection
		Gene	Primer sequence (5'→3')	Tm (°C)	Length (bp)	Location	Reference sequence
		IL1B	F: GAAAGCCCAATTCAGGGACC	59	90	1bp-90bp	NM_214055.1
			R: GGCGGGTTCAGGTACTATGG
		NF-κB	F: CACTGTAACTGCTGGACCCAA	60	111	330bp-440bp	NM_001048232
			R: GCCTCTGTCATTCGTGCTT
		IFN-α	F: CAGGGCAGAAGTCATGAGAGT	60	121	557bp-671bp	JQ839262.1
			R: AATGGGCTTGTTAGTCTGTGAGAAG
		TNF-α	F: TTGAGCATCAACCCTCTGGC	60	129	385bp-513bp	JF831365.1
			R: GGCATTGGCATACCCACTCT
		IRAK3	F: ACACGCTGCTGTTCGACAT	60.1	119	2303bp-2421bp	XM_021091960.1
			R: CAGCCAGCTGCTTGAAAGTC
		LCP2	F: TGCCAAGCCTTTCTCCAACT	60.1	171	950bp-1120bp	XM_021077084.1
			R: CTAGGCTCTTCGTGGTTGGG
		CYP1A1	F: AAGGGGCGTTGTGTCTTTGT	60.1	101	1340bp-1440bp	NM_214412.1
			R: TCGGCAGTGAGAAACCGTTC
		TLR8	F: CTGGACTCCTGAACCCAAGG	60.1	204	335bp-538bp	NM_214187.1
			R: CCTGAAGTTGACGATTTGTGC
		TNFRSF11A	F: GAGAGACGGAAGCACGTCAT	60.1	155	601bp-755bp	XM_021099691.1
			R: GATGACAGCAGCAACCAACG
		LNC_001066	F: ACAGCAACACGGGATCTGAGCCA	60.1	142	10171bp-10132bp
			R: ATGTGGCACAGTGGAAACGA
		LNC_001186	F:TCCTCCTGGATACTCGTCCG	60.1	152	648bp-799bp
			R: TGGTGGAGGGAAACGAATGG
		ENSSSCT00000032859	F:ACGGCGCCGATTAGGTC	60	89	491bp-507bp
			R: CTCCCACTTGTGCTTGGAGAT
		GAPDH	F:AGTGAACGGATTTGGCCGC	60	147	115bp-261bp	NM_001206359.1
			R: AACTTGCCGTGGGTGGAATC
