# Supplementary material for: Novel Insights reveal Anti-microbial Gene Regulation of Piglet Intestine Immune in response to Clostridium perfringens Infection
Source: Sci Rep. 2019 Feb 13;9:1963. doi: 10.1038/s41598-018-37898-5 (PMC6374412; doi:10.1038/s41598-018-37898-5)
Supplement: Supplementary file 3 — Supplementary Table S2 [file 41598_2018_37898_MOESM3_ESM.xlsx]

## Sheet: Supplementary Table S2 IR vs IC
transcript type	transcript_id	gene_id	gene_name	gene_location	IR_FPKM	IC_FPKM	log2(foldchange)	pvalue	qvalue
lncRNA	ALDBSSCT0000005553	ALDBSSCG0000003361	-	chr18:50987037-50991384	7.22705	2.75889	1.38932	0.0001	0.00214362
lncRNA	LNC_001434	XLOC_077684	-	chr6:58076988-58083261	0.410166	1.05361	-1.36106	0.00035	0.0058827
lncRNA	ALDBSSCT0000009752	ALDBSSCG0000005950	-	chr7:45106790-45111186	0	1.49191	#NAME?	5e-05	0.00119245
lncRNA	ALDBSSCT0000002620	ALDBSSCG0000001593	-	chr13:35883428-35885697	0.373722	1.19752	-1.68001	0.0026	0.0269681
lncRNA	ALDBSSCT0000004117	ALDBSSCG0000002479	-	chr14:151129748-151166395	23.3612	39.436	-0.755398	0.0008	0.0111573
lncRNA	LNC_000534	XLOC_028394	-	chr12:34353638-34366228	0.870228	1.61128	-0.888741	0.0003	0.00520502
lncRNA	ALDBSSCT0000000320	ALDBSSCG0000000186	-	chr1:155395788-155403534	9.59951	5.43668	0.820236	0.0052	0.0451959
lncRNA	ALDBSSCT0000007057	ALDBSSCG0000004290	-	chr3:22227016-22233489	1.11333	2.41891	-1.11948	0.0015	0.0178968
lncRNA	LNC_001836	XLOC_100491	-	chrX:58076187-58080552	0.259568	0.656967	-1.33971	0.00295	0.0297356
lncRNA	LNC_001584	XLOC_086214	-	chr7:26703773-26705068	4.13157	9.69624	-1.23074	5e-05	0.00119245
lncRNA	LNC_001116	XLOC_061018	-	chr2:98256457-98274561	0.777103	1.28702	-0.72786	0.00085	0.0116991
lncRNA	LNC_001110	XLOC_060919	-	chr2:88512578-88531547	0.276876	0.925698	-1.7413	5e-05	0.00119245
lncRNA	ENSSSCT00000034907	ENSSSCG00000030790	TMP-CH242-74M17.6	chr7:24626855-24627344	2156.3	1.54851	10.4435	0.0016	0.018837
lncRNA	ALDBSSCT0000006773	ALDBSSCG0000004136	-	chr3:81815275-81817071	111.632	286.811	-1.36135	0.00155	0.0183734
lncRNA	ALDBSSCT0000011527	ALDBSSCG0000007003	-	chr9:46890870-46897144	49.3667	78.9254	-0.676949	0.0038	0.035985
lncRNA	ALDBSSCT0000003852	ALDBSSCG0000002314	-	chr14:33958083-33965672	3.15273	7.1683	-1.18503	5e-05	0.00119245
lncRNA	ALDBSSCT0000005458	ALDBSSCG0000003307	-	chr18:12337283-12338258	6.53252	2.92279	1.1603	0.0008	0.0111573
lncRNA	ALDBSSCT0000001353	ALDBSSCG0000000829	-	chr10:76375887-76390418	1.48185	0.54261	1.44941	0.00225	0.0242293
lncRNA	ALDBSSCT0000011254	ALDBSSCG0000006835	-	chr9:80845310-80972140	6.14895	21.0145	-1.77297	5e-05	0.00119245
lncRNA	LNC_000363	XLOC_020286	-	chr1:202243449-202256892	0.675643	1.1886	-0.814926	0.002	0.0222139
lncRNA	LNC_000362	XLOC_020272	-	chr1:200880183-200882373	0.613391	1.652	-1.42934	0.0007	0.010104
lncRNA	ENSSSCT00000033304	ENSSSCG00000015579	PTGS2	chr9:140251517-140260362	1.37208	3.10137	-1.17654	0.00035	0.0058827
lncRNA	ALDBSSCT0000004024	ALDBSSCG0000002425	-	chr14:110488910-110494551	2.07976	6.21441	-1.5792	0.00435	0.0396727
lncRNA	LNC_001717	XLOC_093494	-	chr9:38993561-38998901	10.2523	5.14477	0.994765	5e-05	0.00119245
lncRNA	LNC_001718	XLOC_093598	-	chr9:43883349-43901527	1.44235	0	inf	5e-05	0.00119245
lncRNA	LNC_000449	XLOC_024672	-	chr10:60025576-60033691	2.3363	3.94594	-0.756146	0.0004	0.00655605
lncRNA	LNC_000440	XLOC_024192	-	chr10:31706543-31712440	0.900726	1.63675	-0.861678	0.00585	0.049169
lncRNA	ALDBSSCT0000007692	ALDBSSCG0000004671	-	chr4:119863676-119875288	4.68291	8.77577	-0.906119	0.00055	0.00838524
lncRNA	ALDBSSCT0000004044	ALDBSSCG0000002442	-	chr14:125215108-125220107	0.837714	1.63084	-0.96109	0.0013	0.0160896
lncRNA	LNC_001331	XLOC_071327	-	chr4:82824825-82829139	4.61081	9.65311	-1.06597	0.0003	0.00520502
lncRNA	LNC_000672	XLOC_034299	-	chr13:4987916-4991373	1.1664	3.3635	-1.5279	5e-05	0.00119245
lncRNA	ALDBSSCT0000002070	ALDBSSCG0000001246	-	chr11:82951895-82952593	8.01897	3.45313	1.21551	0.0013	0.0160896
lncRNA	ALDBSSCT0000002077	ALDBSSCG0000001251	-	chr11:83968106-83972093	12.2913	6.81998	0.849804	0.0004	0.00655605
lncRNA	LNC_001462	XLOC_078634	-	chr6:102625871-102636882	0.356134	0.849661	-1.25447	0.0012	0.0151808
lncRNA	LNC_001467	XLOC_079123	-	chr6:134088263-134092334	1.68002	3.5018	-1.05962	0.00035	0.0058827
lncRNA	LNC_000216	XLOC_011982	-	JH118792.1:44321-50495	0.478921	1.04307	-1.12298	0.00435	0.0396727
lncRNA	LNC_001613	XLOC_087931	-	chr7:122210695-122211885	6.62302	3.22699	1.0373	0.0039	0.0367092
lncRNA	LNC_001440	XLOC_078016	-	chr6:75539634-75548964	0.34302	1.31259	-1.93606	5e-05	0.00119245
lncRNA	ALDBSSCT0000008407	ALDBSSCG0000005106	-	chr5:86263828-86268052	1.17806	2.44853	-1.0555	0.0007	0.010104
lncRNA	ALDBSSCT0000008403	ALDBSSCG0000005104	-	chr5:86209539-86234219	2.3775	4.25998	-0.841401	0.00425	0.0390669
lncRNA	LNC_001157	XLOC_063373	-	chr3:56415590-56417135	0	0.988167	#NAME?	0.0002	0.003754
lncRNA	ALDBSSCT0000001873	ALDBSSCG0000001134	-	chr11:5163848-5173221	6.02276	11.1212	-0.884816	0.00055	0.00838524
lncRNA	ALDBSSCT0000006067	ALDBSSCG0000003715	-	chr2:147400059-147405025	0.291251	0.740691	-1.34661	0.0032	0.0317013
lncRNA	LNC_000157	XLOC_007804	-	GL895524.1:10258-13463	0	1.38471	#NAME?	5e-05	0.00119245
lncRNA	LNC_000284	XLOC_015326	-	chr1:175869541-175883481	2.07316	3.33833	-0.68729	0.0013	0.0160896
lncRNA	LNC_001006	XLOC_055544	-	chr18:46948545-46951045	2.49188	4.71928	-0.92133	0.0003	0.00520502
lncRNA	ALDBSSCT0000003968	ALDBSSCG0000002390	-	chr14:71960120-71964828	68.983	173.241	-1.32847	5e-05	0.00119245
lncRNA	LNC_000735	XLOC_038124	-	chr14:2766446-2794294	4.7037	14.9851	-1.67166	5e-05	0.00119245
lncRNA	LNC_000736	XLOC_038131	-	chr14:2799757-2809534	1.00651	1.81186	-0.848111	0.00085	0.0116991
lncRNA	ALDBSSCT0000000127	ALDBSSCG0000000079	-	chr1:56854869-56870820	44.3551	16.2902	1.44509	5e-05	0.00119245
lncRNA	ALDBSSCT0000001727	ALDBSSCG0000001044	-	chr11:22320032-22321646	8.01615	2.44735	1.71169	5e-05	0.00119245
lncRNA	ALDBSSCT0000004447	ALDBSSCG0000002711	-	chr15:53516557-53584877	9.19448	16.509	-0.84441	0.002	0.0222139
lncRNA	ALDBSSCT0000004443	ALDBSSCG0000002707	-	chr15:51587841-51588907	6.12114	2.91468	1.07046	0.00045	0.00719494
lncRNA	ALDBSSCT0000011853	ALDBSSCG0000007202	-	GL896324.1:46203-47110	34.2024	63.3544	-0.889349	5e-05	0.00119245
lncRNA	ALDBSSCT0000011852	ALDBSSCG0000007201	-	GL896302.1:108888-110179	11.123	5.71092	0.961753	0.00315	0.0312883
lncRNA	ALDBSSCT0000011469	ALDBSSCG0000006979	-	chr9:29519119-29525703	23.6664	15.0683	0.651324	0.0036	0.0345772
lncRNA	ALDBSSCT0000001482	ALDBSSCG0000000898	-	chr10:32946839-33037285	1.25916	4.6763	-1.8929	0.00415	0.0383737
lncRNA	LNC_001260	XLOC_068408	-	chr4:37512833-37516364	0.35248	1.07318	-1.60628	0.0003	0.00520502
lncRNA	LNC_000139	XLOC_006938	-	GL895087.1:2-1569	7.038	1.39449	2.33542	0.0001	0.00214362
lncRNA	LNC_001082	XLOC_058606	-	chr2:140282419-140286659	0.418103	0.846544	-1.01773	0.00475	0.0422547
lncRNA	LNC_000686	XLOC_034904	-	chr13:43450507-43455163	1.36938	4.29368	-1.6487	5e-05	0.00119245
lncRNA	LNC_000352	XLOC_019871	-	chr1:165079159-165099747	0.449766	0.761247	-0.759191	0.0019	0.0214646
lncRNA	ALDBSSCT0000006140	ALDBSSCG0000003752	-	chr2:3956091-3964460	0.520424	0.980028	-0.913137	0.00435	0.0396727
lncRNA	LNC_001766	XLOC_095794	-	chr9:22727275-22742591	1.39638	4.79652	-1.78029	0.0054	0.0464359
lncRNA	ALDBSSCT0000000055	ALDBSSCG0000000035	-	chr1:18470167-18473816	8.99141	3.84806	1.22442	5e-05	0.00119245
lncRNA	ENSSSCT00000032859	ENSSSCG00000030767	TMP-SLA-5	chr7:24721025-24724165	7.59312	46.7677	-2.62275	5e-05	0.00119245
lncRNA	LNC_001378	XLOC_074099	-	chr5:87754870-87773746	1.28319	7.42461	-2.53258	0.00395	0.0370382
lncRNA	LNC_000028	XLOC_001511	-	GL892933.2:9731-11058	0.565802	3.13764	-2.47131	0.00455	0.0409193
lncRNA	ENSSSCT00000016750	ENSSSCG00000015375	ITGB8	chr9:98589970-98766514	25.5283	15.4948	0.72031	0.0009	0.0122346
lncRNA	ALDBSSCT0000011950	ALDBSSCG0000007272	-	chrX:86697705-86698443	11.3813	5.89247	0.949718	0.00155	0.0183734
lncRNA	ALDBSSCT0000002761	ALDBSSCG0000001674	-	chr13:111049442-111051195	26.0097	5.50233	2.24093	5e-05	0.00119245
lncRNA	LNC_001555	XLOC_084249	-	chr7:53614352-53623061	0.966705	1.59713	-0.724336	0.0039	0.0367092
lncRNA	LNC_001554	XLOC_084205	-	chr7:50009790-50043897	0.670789	1.50673	-1.16749	5e-05	0.00119245
lncRNA	LNC_000604	XLOC_030767	-	chr13:11511189-11527727	0.929116	1.84392	-0.988849	5e-05	0.00119245
lncRNA	LNC_000606	XLOC_030900	-	chr13:18327249-18330346	2.84576	1.39199	1.03166	0.00035	0.0058827
lncRNA	LNC_000601	XLOC_030748	-	chr13:11352732-11382536	2.89735	5.51283	-0.92806	5e-05	0.00119245
lncRNA	LNC_000602	XLOC_030751	-	chr13:11385193-11402619	2.03804	3.87396	-0.926627	5e-05	0.00119245
lncRNA	LNC_000182	XLOC_009743	-	GL896340.1:6299-7457	0.71259	2.14303	-1.58851	0.00065	0.00953497
lncRNA	ALDBSSCT0000003312	ALDBSSCG0000001992	-	chr13:146007316-146014007	1.21636	2.17042	-0.835402	0.0053	0.0458347
lncRNA	LNC_000410	XLOC_022764	-	chr10:51863043-51879125	2.33771	4.02301	-0.783181	0.0002	0.003754
lncRNA	ALDBSSCT0000002686	ALDBSSCG0000001631	-	chr13:81539716-81540448	23.7508	53.6733	-1.17623	5e-05	0.00119245
lncRNA	ALDBSSCT0000006597	ALDBSSCG0000004031	-	chr3:22303475-22309964	0.250539	0.623052	-1.31431	0.00025	0.00449095
lncRNA	LNC_000241	XLOC_012798	-	chr1:3690821-3692539	41.0976	108.952	-1.40656	0.0037	0.0352729
lncRNA	LNC_000767	XLOC_039750	-	chr14:82499485-82518489	2.6386	4.97789	-0.91576	0.0001	0.00214362
lncRNA	LNC_000490	XLOC_026598	-	chr11:9776963-9937075	0.627209	1.3485	-1.10434	0.00045	0.00719494
lncRNA	LNC_001171	XLOC_064243	-	chr3:106167295-106174176	1.57795	4.11359	-1.38234	5e-05	0.00119245
lncRNA	ALDBSSCT0000002609	ALDBSSCG0000001587	-	chr13:33878496-33888233	11.0913	33.3738	-1.58929	5e-05	0.00119245
lncRNA	ALDBSSCT0000007070	ALDBSSCG0000004297	-	chr3:25694420-25703624	8.26154	4.25756	0.956385	0.0001	0.00214362
lncRNA	ALDBSSCT0000006302	ALDBSSCG0000003854	-	chr2:65164410-65165900	1.89832	4.68344	-1.30284	0.00035	0.0058827
lncRNA	LNC_001850	XLOC_101654	-	chrY:1191453-1199741	0.32914	0.885777	-1.42824	0.00025	0.00449095
lncRNA	LNC_000891	XLOC_048340	-	chr15:133597020-133603347	1.24344	2.60857	-1.06892	0.0001	0.00214362
lncRNA	LNC_000890	XLOC_048295	-	chr15:127887908-127888350	15.225	37.2428	-1.29052	0.0002	0.003754
lncRNA	LNC_001074	XLOC_058242	-	chr2:124851622-124914122	1.16157	2.49601	-1.10355	0.00015	0.00297337
lncRNA	ALDBSSCT0000008921	ALDBSSCG0000005453	-	chr6:64595122-64595908	15.8862	27.9849	-0.816875	0.00095	0.0127118
lncRNA	LNC_000304	XLOC_017268	-	chr1:2953892-2955857	1.84601	0.189132	3.28694	0.0007	0.010104
lncRNA	LNC_000306	XLOC_017475	-	chr1:17725029-17732050	0.9117	1.88554	-1.04834	0.0001	0.00214362
lncRNA	ALDBSSCT0000008555	ALDBSSCG0000005204	-	chr5:37091980-37094016	1.8956	4.08399	-1.10733	0.00065	0.00953497
lncRNA	ALDBSSCT0000011086	ALDBSSCG0000006728	-	chr9:11160673-11171114	11.3964	3.62207	1.65369	0.0009	0.0122346
lncRNA	LNC_000221	XLOC_012167	-	JH118855.1:91356-106695	1.27036	3.88547	-1.61285	5e-05	0.00119245
lncRNA	LNC_000919	XLOC_050004	-	chr16:5-16205	6.14769	3.99031	0.623543	0.00245	0.025797
lncRNA	ALDBSSCT0000007999	ALDBSSCG0000004852	-	chr4:81625845-81656141	1.01068	0	inf	0.0005	0.00778241
lncRNA	ALDBSSCT0000007147	ALDBSSCG0000004347	-	chr3:48147722-48150246	8.45879	5.01796	0.753351	0.0048	0.0426166
lncRNA	LNC_001343	XLOC_072277	-	chr4:135933254-135951908	1.13631	3.44383	-1.59966	5e-05	0.00119245
lncRNA	ALDBSSCT0000011239	ALDBSSCG0000006824	-	chr9:72046907-72055167	0.462424	0.871402	-0.914123	0.00375	0.0356116
lncRNA	ALDBSSCT0000004622	ALDBSSCG0000002811	-	chr15:140146924-140148258	0.6364	1.88049	-1.5631	0.0008	0.0111573
lncRNA	ALDBSSCT0000002757	ALDBSSCG0000001672	-	chr13:107046763-107049932	40.907	19.9519	1.03582	5e-05	0.00119245
lncRNA	LNC_001565	XLOC_084741	-	chr7:83431658-83441400	0.443372	1.51508	-1.77281	5e-05	0.00119245
lncRNA	LNC_000387	XLOC_021568	-	chr1:304064421-304081766	1.43365	3.35451	-1.22641	5e-05	0.00119245
lncRNA	ALDBSSCT0000009428	ALDBSSCG0000005751	-	chr6:76574541-76582486	0.237454	1.0901	-2.19873	0.0043	0.0393907
lncRNA	ALDBSSCT0000005507	ALDBSSCG0000003337	-	chr18:32350975-32409013	0.627673	3.46121	-2.46319	5e-05	0.00119245
lncRNA	ALDBSSCT0000005503	ALDBSSCG0000003335	-	chr18:32046732-32066601	62.7279	108.701	-0.793192	0.00035	0.0058827
lncRNA	LNC_000995	XLOC_055108	-	chr18:16497873-16533297	0.304882	0.710957	-1.22151	0.0009	0.0122346
lncRNA	LNC_000997	XLOC_055215	-	chr18:25475761-25478777	0.572633	1.30626	-1.18976	0.0007	0.010104
lncRNA	LNC_000998	XLOC_055330	-	chr18:31004122-31036638	0.64605	1.09873	-0.766125	0.00065	0.00953497
lncRNA	ALDBSSCT0000009851	ALDBSSCG0000005995	-	chr7:83582109-83590777	20.1658	8.10131	1.31569	5e-05	0.00119245
lncRNA	LNC_001673	XLOC_091230	-	chr8:58731824-58737067	2.78941	4.56404	-0.710353	0.00405	0.0377656
lncRNA	LNC_000656	XLOC_033303	-	chr13:147840726-147843839	3.69077	14.2621	-1.95019	5e-05	0.00119245
lncRNA	LNC_000654	XLOC_033027	-	chr13:131689712-131691120	1.79502	0.525877	1.7712	0.00095	0.0127118
lncRNA	LNC_001263	XLOC_068755	-	chr4:67677155-67679644	1.29919	2.48505	-0.935657	0.0029	0.0293426
lncRNA	LNC_000137	XLOC_006898	-	GL895069.2:39838-62833	1.19928	2.26202	-0.915446	0.00325	0.0320922
lncRNA	LNC_000135	XLOC_006745	-	GL895002.2:57217-58117	0.684108	1.91459	-1.48474	0.00575	0.0485518
lncRNA	ALDBSSCT0000008379	ALDBSSCG0000005091	-	chr5:78998330-79090876	28.9254	16.9107	0.774406	0.0004	0.00655605
lncRNA	LNC_000758	XLOC_039219	-	chr14:60023145-60028568	1.95684	3.52454	-0.848909	0.0009	0.0122346
lncRNA	LNC_001183	XLOC_064766	-	chr3:137520169-137522827	0.171469	0.681037	-1.98978	0.0035	0.0339068
lncRNA	ALDBSSCT0000000273	ALDBSSCG0000000161	-	chr1:137490503-137507949	1.32671	2.6135	-0.978125	0.00015	0.00297337
lncRNA	ALDBSSCT0000000192	ALDBSSCG0000000108	-	chr1:86961610-86986593	2.334	4.69781	-1.00918	0.00035	0.0058827
lncRNA	ALDBSSCT0000010255	ALDBSSCG0000006234	-	chr7:92003905-92018623	29.9327	51.4246	-0.780737	0.0004	0.00655605
lncRNA	LNC_000545	XLOC_028763	-	chr12:47694480-47698918	4.64428	11.2582	-1.27745	5e-05	0.00119245
lncRNA	ALDBSSCT0000006856	ALDBSSCG0000004178	-	chr3:120659768-120663895	5.77375	2.65656	1.11995	5e-05	0.00119245
lncRNA	ALDBSSCT0000008467	ALDBSSCG0000005144	-	chr5:106499743-106501189	4.08002	7.08698	-0.796595	0.003	0.0300926
lncRNA	LNC_001024	XLOC_056113	-	chr2:6851242-6863967	0.604114	1.54465	-1.35439	0.00035	0.0058827
lncRNA	ALDBSSCT0000009181	ALDBSSCG0000005593	-	chr6:156127453-156128279	3.63786	1.45578	1.32129	0.00415	0.0383737
lncRNA	ALDBSSCT0000008637	ALDBSSCG0000005257	-	chr5:83802698-83804744	57.553	30.739	0.904822	0.0002	0.003754
lncRNA	ALDBSSCT0000003942	ALDBSSCG0000002374	-	chr14:66515033-66519276	0.967802	1.801	-0.896013	0.00105	0.0137227
lncRNA	LNC_001106	XLOC_060579	-	chr2:72199490-72226162	1.05142	2.07485	-0.980668	5e-05	0.00119245
lncRNA	LNC_001108	XLOC_060871	-	chr2:84257756-84261664	0.498058	1.05787	-1.08677	0.001	0.013215
lncRNA	ALDBSSCT0000011871	ALDBSSCG0000007217	-	JH118724.1:72321-74342	18.0593	28.8528	-0.675969	0.0011	0.0142222
lncRNA	ALDBSSCT0000011407	ALDBSSCG0000006936	-	chr9:3630454-3656750	12.6762	41.1727	-1.69956	5e-05	0.00119245
lncRNA	ALDBSSCT0000011245	ALDBSSCG0000006829	-	chr9:74390608-74393783	7.3534	11.9647	-0.702303	0.0017	0.0196705
lncRNA	ALDBSSCT0000011936	ALDBSSCG0000007263	-	chrX:55266277-55275391	7.40074	12.3679	-0.740856	0.00035	0.0058827
lncRNA	LNC_001534	XLOC_083315	-	chr7:7662915-7669254	1.7976	3.44502	-0.938443	0.00035	0.0058827
lncRNA	LNC_000378	XLOC_020704	-	chr1:242342196-242355258	1.31329	3.49032	-1.41017	0.0001	0.00214362
lncRNA	LNC_001291	XLOC_069670	-	chr4:112982242-113037115	0	1.3656	#NAME?	0.0001	0.00214362
lncRNA	ALDBSSCT0000008507	ALDBSSCG0000005173	-	chr5:11962121-11963744	17.7039	28.2304	-0.673183	0.00185	0.0209924
lncRNA	ALDBSSCT0000000914	ALDBSSCG0000000560	-	chr1:206904041-206908648	37.9954	19.5862	0.955989	5e-05	0.00119245
lncRNA	ALDBSSCT0000004352	ALDBSSCG0000002638	-	chr15:147200873-147223254	3.81329	1.49908	1.34696	0.0006	0.00895758
lncRNA	LNC_000048	XLOC_002263	-	GL893248.2:30137-30980	0.696327	4.07947	-2.55054	0.0014	0.0169856
lncRNA	LNC_000046	XLOC_002096	-	GL893176.2:104307-110878	0.570214	1.57149	-1.46256	5e-05	0.00119245
lncRNA	LNC_000040	XLOC_001867	-	GL893095.2:11-2976	1.96165	4.21248	-1.1026	5e-05	0.00119245
lncRNA	ALDBSSCT0000007328	ALDBSSCG0000004450	-	chr3:121968849-121979173	68.2183	25.0017	1.44814	5e-05	0.00119245
lncRNA	LNC_000666	XLOC_034115	-	chr13:213031474-213034992	1.45976	2.74055	-0.908732	0.00155	0.0183734
lncRNA	LNC_000667	XLOC_034127	-	chr13:213156287-213183783	0.362307	0.948958	-1.38913	0.00065	0.00953497
lncRNA	ALDBSSCT0000001787	ALDBSSCG0000001079	-	chr11:70779812-70782478	5.75	3.08267	0.899383	0.0022	0.0238111
lncRNA	ALDBSSCT0000005013	ALDBSSCG0000003025	-	chr16:58016131-58036802	0.312198	0.671335	-1.10457	0.00025	0.00449095
lncRNA	ALDBSSCT0000009153	ALDBSSCG0000005581	-	chr6:151175224-151176575	14.5303	6.11105	1.24957	5e-05	0.00119245
lncRNA	LNC_001474	XLOC_079156	-	chr6:134953674-134957319	0.155488	0.77391	-2.31536	5e-05	0.00119245
lncRNA	LNC_000433	XLOC_023856	-	chr10:21069158-21082387	0.294759	0.841332	-1.51314	0.00045	0.00719494
lncRNA	ALDBSSCT0000007199	ALDBSSCG0000004377	-	chr3:75945773-75949228	0.998514	2.76352	-1.46865	5e-05	0.00119245
lncRNA	ALDBSSCT0000001922	ALDBSSCG0000001162	-	chr11:15151323-15499403	2.97652	8.56424	-1.5247	0.0029	0.0293426
lncRNA	LNC_001624	XLOC_088681	-	chr8:31841853-31854132	1.92946	3.12272	-0.694606	0.0015	0.0178968
lncRNA	LNC_001622	XLOC_088541	-	chr8:20900044-20924546	1.91966	3.0272	-0.657134	0.00105	0.0137227
lncRNA	LNC_001629	XLOC_088721	-	chr8:33079500-33084911	8.32736	13.0498	-0.648097	0.0034	0.0332197
lncRNA	LNC_001628	XLOC_088717	-	chr8:33072168-33078241	0.242344	0.905818	-1.90217	0.00415	0.0383737
lncRNA	LNC_000251	XLOC_013390	-	chr1:34441982-34452679	4.56861	13.7621	-1.59088	0.0009	0.0122346
lncRNA	LNC_000257	XLOC_013583	-	chr1:48501209-48514464	0.502526	1.13849	-1.17986	0.0001	0.00214362
lncRNA	ALDBSSCT0000009343	ALDBSSCG0000005699	-	chr6:52524336-52526326	0.371815	1.14449	-1.62205	0.0015	0.0178968
lncRNA	ALDBSSCT0000007018	ALDBSSCG0000004267	-	chr3:10914325-10921517	2.33738	0.579237	2.01267	5e-05	0.00119245
lncRNA	ALDBSSCT0000005708	ALDBSSCG0000003464	-	chr18:42093638-42170369	1.80499	4.67962	-1.3744	0.0043	0.0393907
lncRNA	ALDBSSCT0000006057	ALDBSSCG0000003710	-	chr2:147016291-147018606	2.95439	6.24689	-1.08028	0.00305	0.0305033
lncRNA	ALDBSSCT0000000705	ALDBSSCG0000000419	-	chr1:40968873-40973200	0.963589	1.73793	-0.850884	0.0034	0.0332197
lncRNA	LNC_000162	XLOC_008008	-	GL895666.1:8078-9113	11.1881	4.31197	1.37555	0.00035	0.0058827
lncRNA	LNC_001012	XLOC_055682	-	chr18:53392372-53422408	1.11563	2.18483	-0.969671	0.0005	0.00778241
lncRNA	LNC_001013	XLOC_055706	-	chr18:55290504-55304163	0.4747	0.962615	-1.01994	0.00015	0.00297337
lncRNA	ALDBSSCT0000003003	ALDBSSCG0000001800	-	chr13:208453601-208456395	2.67632	5.5592	-1.05462	0.0001	0.00214362
lncRNA	ALDBSSCT0000003919	ALDBSSCG0000002357	-	chr14:55071954-55076649	12.6291	0	inf	5e-05	0.00119245
lncRNA	ALDBSSCT0000003917	ALDBSSCG0000002355	-	chr14:54510426-54511319	6.33268	2.02853	1.64238	0.00045	0.00719494
lncRNA	LNC_000707	XLOC_036667	-	chr13:124546861-124562114	5.8164	9.99161	-0.780589	0.00015	0.00297337
lncRNA	ALDBSSCT0000010721	ALDBSSCG0000006488	-	chr8:115217-128773	19.9611	10.6065	0.912248	0.0017	0.0196705
lncRNA	ALDBSSCT0000010723	ALDBSSCG0000006489	-	chr8:689173-690363	4.6145	1.61329	1.51617	0.00375	0.0356116
lncRNA	ALDBSSCT0000011298	ALDBSSCG0000006861	-	chr9:115582813-115602155	60.3476	20.4119	1.56389	5e-05	0.00119245
lncRNA	ALDBSSCT0000001173	ALDBSSCG0000000726	-	chr10:29076621-29083257	14.5476	5.6577	1.3625	5e-05	0.00119245
lncRNA	ALDBSSCT0000001170	ALDBSSCG0000000723	-	chr10:26155023-26155653	69.1251	144.647	-1.06525	5e-05	0.00119245
lncRNA	ALDBSSCT0000008940	ALDBSSCG0000005470	-	chr6:76018319-76025834	30.3046	100.945	-1.73596	5e-05	0.00119245
lncRNA	LNC_000326	XLOC_018331	-	chr1:65245394-65259805	1.97358	4.25355	-1.10786	5e-05	0.00119245
lncRNA	ALDBSSCT0000011677	ALDBSSCG0000007091	-	chr9:129016327-129030354	54.0243	91.3577	-0.757918	0.0006	0.00895758
lncRNA	LNC_000975	XLOC_054087	-	chr18:24531130-24542205	0.63337	1.2306	-0.958238	0.00095	0.0127118
lncRNA	LNC_000978	XLOC_054316	-	chr18:37329656-37381089	1.15676	1.81262	-0.647993	0.00155	0.0183734
lncRNA	LNC_000979	XLOC_054342	-	chr18:37648297-37879954	0.968998	2.03784	-1.07247	0.00135	0.0165389
lncRNA	LNC_000823	XLOC_043771	-	chr15:8072860-8078211	0.612812	1.45726	-1.24974	0.0044	0.0400203
lncRNA	LNC_001360	XLOC_073009	-	chr5:23259628-23266943	0.226272	1.02849	-2.1844	5e-05	0.00119245
lncRNA	ALDBSSCT0000005167	ALDBSSCG0000003119	-	chr17:45907317-45908592	1.01894	2.98223	-1.54933	0.00135	0.0165389
lncRNA	ALDBSSCT0000009393	ALDBSSCG0000005727	-	chr6:62967915-62978408	16.8723	35.3	-1.06502	0.00195	0.0218749
lncRNA	ALDBSSCT0000009394	ALDBSSCG0000005728	-	chr6:63340089-63342611	1.83271	5.30683	-1.53387	5e-05	0.00119245
lncRNA	ALDBSSCT0000002779	ALDBSSCG0000001685	-	chr13:117682948-117684859	37.8894	183.16	-2.27324	5e-05	0.00119245
lncRNA	LNC_000905	XLOC_049052	-	chr16:23325391-23330438	6.22217	10.7991	-0.795416	0.0002	0.003754
lncRNA	LNC_001545	XLOC_083658	-	chr7:22258700-22272228	0.30458	1.61747	-2.40884	0.00405	0.0377656
lncRNA	ENSSSCT00000027578	ENSSSCG00000026924	KIFC2	chr4:415602-422897	3.53423	1.56858	1.17193	0.0012	0.0151808
lncRNA	ALDBSSCT0000003304	ALDBSSCG0000001986	-	chr13:141254267-141257694	10.0915	43.3717	-2.10361	0.0005	0.00778241
lncRNA	LNC_000406	XLOC_022210	-	chr10:25062284-25068795	1.35959	2.40231	-0.821249	0.0008	0.0111573
lncRNA	ALDBSSCT0000001568	ALDBSSCG0000000957	-	chr10:66550355-66552942	1.13757	2.44576	-1.10433	0.00035	0.0058827
lncRNA	LNC_000675	XLOC_034457	-	chr13:18714311-18723445	1.1608	2.83326	-1.28734	5e-05	0.00119245
lncRNA	LNC_001653	XLOC_089995	-	chr8:118272771-118289046	1.10473	1.90171	-0.783607	0.0005	0.00778241
lncRNA	ALDBSSCT0000000532	ALDBSSCG0000000314	-	chr1:292997928-292999509	2.88874	5.49481	-0.927628	0.0012	0.0151808
lncRNA	ALDBSSCT0000002482	ALDBSSCG0000001501	-	chr12:52123886-52125550	16.6873	11.0289	0.597458	0.0059	0.0494723
lncRNA	ALDBSSCT0000006024	ALDBSSCG0000003685	-	chr2:131121960-131135113	2.30107	7.01198	-1.60752	0.0002	0.003754
lncRNA	LNC_000117	XLOC_005660	-	GL894524.1:19922-22671	0.845269	1.88366	-1.15605	0.0006	0.00895758
lncRNA	ALDBSSCT0000008352	ALDBSSCG0000005069	-	chr5:64777291-64804282	4.22387	7.33348	-0.795932	0.00075	0.0106787
lncRNA	ALDBSSCT0000004760	ALDBSSCG0000002897	-	chr16:38491012-38492742	31.4124	49.7088	-0.662168	0.0007	0.010104
lncRNA	ALDBSSCT0000002034	ALDBSSCG0000001229	-	chr11:76561510-76611190	6.64201	2.65901	1.32073	5e-05	0.00119245
lncRNA	LNC_001420	XLOC_076797	-	chr6:14503588-14505942	1.68428	3.6864	-1.13008	0.0001	0.00214362
lncRNA	LNC_000488	XLOC_026464	-	chr11:6926751-6932581	0.570086	1.24652	-1.12866	0.00025	0.00449095
lncRNA	LNC_000486	XLOC_026401	-	chr11:6497518-6510982	3.82924	10.4967	-1.45481	5e-05	0.00119245
lncRNA	LNC_001163	XLOC_063795	-	chr3:81131885-81144802	1.87884	3.19667	-0.766731	0.0005	0.00778241
lncRNA	LNC_001164	XLOC_063922	-	chr3:82783291-82794595	0.673894	1.47132	-1.12651	0.00295	0.0297356
lncRNA	ALDBSSCT0000003338	ALDBSSCG0000002008	-	chr13:156324154-156328974	12.1354	5.75834	1.0755	0.0006	0.00895758
lncRNA	ALDBSSCT0000003229	ALDBSSCG0000001944	-	chr13:90659046-90739906	5.92255	17.0501	-1.52549	0.00075	0.0106787
lncRNA	LNC_000528	XLOC_028016	-	chr12:15060545-15077039	0.295896	0.973839	-1.71859	5e-05	0.00119245
lncRNA	LNC_001186	XLOC_064823	-	chr3:142902784-142907208	1.68395	0.191877	3.1336	0.00025	0.00449095
lncRNA	ALDBSSCT0000003754	ALDBSSCG0000002250	-	chr14:132405826-132406780	4.56188	10.5354	-1.20754	0.0001	0.00214362
lncRNA	ALDBSSCT0000002407	ALDBSSCG0000001457	-	chr12:24004718-24010077	1.56181	5.36001	-1.77902	0.00565	0.0479669
lncRNA	ALDBSSCT0000004807	ALDBSSCG0000002922	-	chr16:54803903-54810740	2.103	4.45244	-1.08215	0.0008	0.0111573
lncRNA	LNC_001828	XLOC_099884	-	chrX:6072241-6097234	2.2795	3.88628	-0.769675	0.0014	0.0169856
lncRNA	LNC_000882	XLOC_047562	-	chr15:90307475-90317084	2.5082	5.21319	-1.05551	0.0006	0.00895758
lncRNA	ALDBSSCT0000008939	ALDBSSCG0000005469	-	chr6:76014213-76018041	35.2655	99.7591	-1.50019	5e-05	0.00119245
lncRNA	LNC_001592	XLOC_086539	-	chr7:42519665-42545858	0.895629	2.63918	-1.55912	5e-05	0.00119245
lncRNA	LNC_001049	XLOC_057150	-	chr2:70099369-70104376	0.293697	0.778267	-1.40594	0.0002	0.003754
lncRNA	LNC_000318	XLOC_018116	-	chr1:48197139-48314452	0.503912	1.42341	-1.49811	5e-05	0.00119245
lncRNA	ALDBSSCT0000006688	ALDBSSCG0000004086	-	chr3:46620778-46786498	1.16211	1.85188	-0.672243	0.00425	0.0390669
lncRNA	ALDBSSCT0000006681	ALDBSSCG0000004081	-	chr3:42579657-42588182	4.43025	13.2758	-1.58334	0.0008	0.0111573
lncRNA	ALDBSSCT0000005655	ALDBSSCG0000003430	-	chr18:15475638-15546803	4.92162	1.29483	1.92637	0.002	0.0222139
lncRNA	ALDBSSCT0000006106	ALDBSSCG0000003729	-	chr2:157738639-157739391	3.66848	7.82617	-1.09312	0.0025	0.0262156
lncRNA	LNC_000259	XLOC_013600	-	chr1:48603419-48614059	0.540097	1.50055	-1.4742	5e-05	0.00119245
lncRNA	LNC_000255	XLOC_013470	-	chr1:37749235-37754023	0.446267	1.65384	-1.88984	0.00115	0.01472
lncRNA	ALDBSSCT0000000164	ALDBSSCG0000000099	-	chr1:81720999-81726044	12.2965	4.79835	1.35763	5e-05	0.00119245
lncRNA	LNC_000920	XLOC_050138	-	chr16:19472754-19479321	6.09821	9.34686	-0.616096	0.00405	0.0377656
lncRNA	ALDBSSCT0000010856	ALDBSSCG0000006576	-	chr8:57410199-57417376	2.06355	3.54164	-0.77929	0.00065	0.00953497
lncRNA	ALDBSSCT0000010853	ALDBSSCG0000006575	-	chr8:56996854-57023277	48.3544	20.6697	1.22613	5e-05	0.00119245
lncRNA	ALDBSSCT0000009009	ALDBSSCG0000005505	-	chr6:94573666-94724597	80.4561	37.445	1.10343	0.00085	0.0116991
lncRNA	ALDBSSCT0000011426	ALDBSSCG0000006950	-	chr9:8088970-8099029	5.23822	2.66255	0.976269	0.00265	0.0273669
lncRNA	ALDBSSCT0000008223	ALDBSSCG0000004992	-	chr5:342976-347552	1.83377	4.98288	-1.44217	0.0001	0.00214362
lncRNA	ALDBSSCT0000009636	ALDBSSCG0000005880	-	chr7:8178089-8190063	1.37987	3.69883	-1.42253	0.0022	0.0238111
lncRNA	ALDBSSCT0000008524	ALDBSSCG0000005186	-	chr5:20659672-20662700	13.8691	4.95112	1.48605	5e-05	0.00119245
lncRNA	ALDBSSCT0000006453	ALDBSSCG0000003937	-	chr2:140550669-140552295	8.44326	3.48194	1.27791	5e-05	0.00119245
lncRNA	ALDBSSCT0000004038	ALDBSSCG0000002436	-	chr14:120712243-120713987	0.918968	2.45596	-1.4182	0.0019	0.0214646
lncRNA	LNC_000285	XLOC_015328	-	chr1:175884155-175890059	1.47384	2.62868	-0.834762	0.00285	0.029011
lncRNA	LNC_001496	XLOC_080321	-	chr6:25454046-25461734	1.33488	3.86114	-1.53232	5e-05	0.00119245
lncRNA	LNC_001494	XLOC_080121	-	chr6:12564216-12571581	0.49967	1.64415	-1.71829	5e-05	0.00119245
lncRNA	LNC_000452	XLOC_024812	-	chr10:66583973-66592389	3.89963	7.2588	-0.896393	5e-05	0.00119245
lncRNA	LNC_000063	XLOC_003100	-	GL893592.2:3791-13218	0.786414	2.50847	-1.67345	5e-05	0.00119245
lncRNA	LNC_000067	XLOC_003492	-	GL893726.1:5482-6875	0.982449	2.53032	-1.36486	0.0005	0.00778241
lncRNA	ALDBSSCT0000008802	ALDBSSCG0000005376	-	chr6:39774939-39777125	0.759326	0.132714	2.5164	0.00325	0.0320922
lncRNA	ALDBSSCT0000002233	ALDBSSCG0000001341	-	chr12:35290307-35295411	0.884546	1.75512	-0.988557	0.00065	0.00953497
lncRNA	ALDBSSCT0000002235	ALDBSSCG0000001343	-	chr12:36177550-36181774	7.19023	3.36135	1.097	0.00015	0.00297337
lncRNA	LNC_000643	XLOC_032782	-	chr13:124682155-124721092	0.267394	0.78644	-1.55637	0.00035	0.0058827
lncRNA	LNC_001276	XLOC_069257	-	chr4:97450958-97459175	0.75395	3.34574	-2.14978	5e-05	0.00119245
lncRNA	LNC_000808	XLOC_042850	-	chr14:102522022-102560576	0.424159	1.15329	-1.44308	5e-05	0.00119245
lncRNA	ENSSSCT00000018610	ENSSSCG00000017092	GPX3	chr16:78282293-78290916	20.8123	13.725	0.60063	0.00515	0.0448588
lncRNA	ALDBSSCT0000011335	ALDBSSCG0000006883	-	chr9:132499523-132502190	1.84676	4.30189	-1.21997	0.00185	0.0209924
lncRNA	ALDBSSCT0000003250	ALDBSSCG0000001959	-	chr13:120032422-120034875	6.84582	10.7851	-0.655741	0.00465	0.0415674
lncRNA	LNC_001604	XLOC_087290	-	chr7:81759703-81763696	1.02339	2.21187	-1.1119	0.0002	0.003754
lncRNA	LNC_000556	XLOC_029154	-	chr12:62288946-62297976	0.648851	1.60785	-1.30917	5e-05	0.00119245
lncRNA	ALDBSSCT0000006070	ALDBSSCG0000003717	-	chr2:149151792-149156337	0.47405	1.16001	-1.29102	0.0043	0.0393907
lncRNA	LNC_000143	XLOC_006969	-	GL895110.2:195969-201743	8.49581	12.9881	-0.612364	0.0029	0.0293426
lncRNA	LNC_000855	XLOC_046054	-	chr15:145073722-145100991	6.30085	19.6267	-1.6392	0.0044	0.0400203
lncRNA	LNC_000854	XLOC_046052	-	chr15:145073722-145100991	7.40637	28.5929	-1.94882	5e-05	0.00119245
lncRNA	ALDBSSCT0000009887	ALDBSSCG0000006012	-	chr7:98267226-98270732	0.959854	2.21389	-1.2057	0.00335	0.0328264
lncRNA	ALDBSSCT0000006650	ALDBSSCG0000004067	-	chr3:40281582-40285210	2.17952	4.87867	-1.16247	0.00055	0.00838524
lncRNA	ALDBSSCT0000006659	ALDBSSCG0000004072	-	chr3:40600706-40602602	1.25795	0.459575	1.4527	0.0051	0.0445568
lncRNA	LNC_000725	XLOC_037877	-	chr13:207989885-207997354	0.32089	1.55301	-2.27492	0.003	0.0300926
lncRNA	LNC_000720	XLOC_037431	-	chr13:168804960-168821305	0.526936	0.909923	-0.788117	0.003	0.0300926
lncRNA	LNC_000267	XLOC_014207	-	chr1:109965914-109978131	0.469743	1.16363	-1.30868	0.0001	0.00214362
lncRNA	LNC_000268	XLOC_014317	-	chr1:118033935-118037573	0.499726	1.39501	-1.48107	0.0002	0.003754
lncRNA	ALDBSSCT0000007403	ALDBSSCG0000004487	-	chr4:187014-193797	4.22278	1.94194	1.1207	0.0014	0.0169856
lncRNA	ALDBSSCT0000005473	ALDBSSCG0000003318	-	chr18:18854094-18972634	1.04688	2.49148	-1.25091	5e-05	0.00119245
lncRNA	LNC_001680	XLOC_091425	-	chr8:74074100-74082951	2.23746	3.81791	-0.770921	0.00215	0.0234086
lncRNA	LNC_001302	XLOC_069986	-	chr4:137369460-137391806	2.07976	3.85049	-0.888628	5e-05	0.00119245
lncRNA	LNC_001306	XLOC_070204	-	chr4:142919286-142922941	0.931043	1.76719	-0.924539	0.00545	0.0467215
lncRNA	ALDBSSCT0000000346	ALDBSSCG0000000207	-	chr1:179704450-179706225	6.65201	16.2952	-1.29259	5e-05	0.00119245
lncRNA	ALDBSSCT0000005932	ALDBSSCG0000003623	-	chr2:77764460-77776005	30.2562	80.6054	-1.41365	0.00215	0.0234086
lncRNA	ALDBSSCT0000003441	ALDBSSCG0000002074	-	chr14:417606-505298	28.351	49.4877	-0.803671	0.0009	0.0122346
lncRNA	LNC_000690	XLOC_035344	-	chr13:58229084-58296430	1.61108	2.68132	-0.73491	0.00465	0.0415674
lncRNA	LNC_000694	XLOC_035656	-	chr13:72772581-72803018	4.00173	6.46656	-0.692377	0.0008	0.0111573
lncRNA	LNC_000347	XLOC_019480	-	chr1:142445123-142480781	1.21892	2.13032	-0.805466	0.00015	0.00297337
lncRNA	LNC_000346	XLOC_019417	-	chr1:140456387-140470589	0.659643	2.03708	-1.62674	5e-05	0.00119245
lncRNA	ALDBSSCT0000003606	ALDBSSCG0000002158	-	chr14:53504967-53505821	8.76178	2.886	1.60215	5e-05	0.00119245
lncRNA	ALDBSSCT0000003608	ALDBSSCG0000002160	-	chr14:55592483-55640353	2.92502	5.97726	-1.03104	5e-05	0.00119245
lncRNA	ALDBSSCT0000000295	ALDBSSCG0000000169	-	chr1:142835399-142837817	3.95487	7.18837	-0.862036	0.0008	0.0111573
lncRNA	LNC_000958	XLOC_053249	-	chr17:49372376-49373258	0.650026	3.43879	-2.40333	0.0007	0.010104
lncRNA	LNC_000953	XLOC_052927	-	chr17:35127151-35137257	0.622798	1.28348	-1.04323	0.00345	0.0335647
lncRNA	ALDBSSCT0000009917	ALDBSSCG0000006037	-	chr7:110005920-110008911	2.3718	6.58924	-1.47413	0.00025	0.00449095
lncRNA	ALDBSSCT0000007957	ALDBSSCG0000004823	-	chr4:55302084-55304394	4.66455	8.12785	-0.801135	0.00085	0.0116991
lncRNA	ALDBSSCT0000007483	ALDBSSCG0000004537	-	chr4:21883403-21888554	5.16754	8.16177	-0.659406	0.0053	0.0458347
lncRNA	ALDBSSCT0000007104	ALDBSSCG0000004320	-	chr3:38671574-38672086	466.084	245.81	0.923045	5e-05	0.00119245
lncRNA	ALDBSSCT0000007106	ALDBSSCG0000004322	-	chr3:38938178-38940065	13.0357	7.15973	0.864488	0.0004	0.00655605
lncRNA	ALDBSSCT0000009894	ALDBSSCG0000006017	-	chr7:100864491-100867060	1.35359	2.40493	-0.829199	0.00445	0.0402804
lncRNA	ALDBSSCT0000008272	ALDBSSCG0000005020	-	chr5:15824341-15854639	31.9368	76.3497	-1.2574	5e-05	0.00119245
lncRNA	ALDBSSCT0000008856	ALDBSSCG0000005411	-	chr6:51067287-51069391	1.01555	3.38658	-1.73756	5e-05	0.00119245
lncRNA	ALDBSSCT0000008855	ALDBSSCG0000005410	-	chr6:50879582-50890557	414.486	202.488	1.03349	0.00295	0.0297356
lncRNA	ALDBSSCT0000008137	ALDBSSCG0000004938	-	chr4:121890249-121897830	14.5193	30.7111	-1.08079	5e-05	0.00119245
lncRNA	LNC_000611	XLOC_031082	-	chr13:30153801-30328342	0.326058	0.713584	-1.12995	0.00445	0.0402804
lncRNA	ALDBSSCT0000001049	ALDBSSCG0000000650	-	chr1:293388717-293419689	0.785958	2.40363	-1.61269	0.00565	0.0479669
lncRNA	LNC_001221	XLOC_066939	-	chr3:102209795-102222468	1.1724	1.87512	-0.677526	0.004	0.0373974
lncRNA	LNC_001229	XLOC_067493	-	chr3:126299540-126302895	0.78437	1.68898	-1.10655	0.00355	0.034246
lncRNA	ALDBSSCT0000000965	ALDBSSCG0000000592	-	chr1:242836552-242837711	41.9449	22.3119	0.910683	0.00015	0.00297337
lncRNA	LNC_001443	XLOC_078128	-	chr6:79242443-79253034	0.737275	1.2118	-0.716873	0.0035	0.0339068
lncRNA	LNC_001444	XLOC_078263	-	chr6:83635706-83658045	0.410199	1.19086	-1.53761	5e-05	0.00119245
lncRNA	LNC_000796	XLOC_041457	-	chr14:48665049-48715784	0.773003	1.51873	-0.974318	5e-05	0.00119245
lncRNA	LNC_000792	XLOC_041326	-	chr14:37389357-37396009	0	4.4145	#NAME?	0.00025	0.00449095
lncRNA	LNC_000423	XLOC_023414	-	chr10:2237771-2249478	0.800976	1.33876	-0.741062	0.00275	0.0281588
lncRNA	ALDBSSCT0000001583	ALDBSSCG0000000968	-	chr10:71457450-71463453	1.08662	0.541144	1.00577	0.00495	0.0436516
lncRNA	ALDBSSCT0000003520	ALDBSSCG0000002118	-	chr14:31349879-31361764	15.6657	6.67035	1.23177	0.0011	0.0142222
lncRNA	LNC_001639	XLOC_089469	-	chr8:81129313-81140951	0.82884	1.38278	-0.738407	0.00335	0.0328264
lncRNA	ALDBSSCT0000001422	ALDBSSCG0000000860	-	chr10:14969585-14976442	11.6285	5.26026	1.14446	0.00325	0.0320922
lncRNA	ALDBSSCT0000004553	ALDBSSCG0000002769	-	chr15:102503378-102522706	11.3667	21.0145	-0.886574	0.00435	0.0396727
lncRNA	ALDBSSCT0000004055	ALDBSSCG0000002449	-	chr14:131274636-131277349	2.37418	0.848517	1.48442	0.0014	0.0169856
lncRNA	ALDBSSCT0000006637	ALDBSSCG0000004058	-	chr3:38672265-38672750	1.2378	0	inf	0.0006	0.00895758
lncRNA	ALDBSSCT0000007398	ALDBSSCG0000004485	-	chr3:144248101-144249622	18.6105	6.87533	1.43662	5e-05	0.00119245
lncRNA	LNC_000171	XLOC_008524	-	GL895934.1:808-3592	3.93297	13.9279	-1.82429	0.0006	0.00895758
lncRNA	LNC_000829	XLOC_043911	-	chr15:15371253-15412016	0.409369	0.905223	-1.14487	5e-05	0.00119245
lncRNA	LNC_000820	XLOC_043742	-	chr15:3505882-3522587	0.414229	0.835343	-1.01194	0.0027	0.0277757
lncRNA	ALDBSSCT0000007509	ALDBSSCG0000004555	-	chr4:39655148-39663978	0.854192	2.23708	-1.38898	0.001	0.013215
lncRNA	ALDBSSCT0000006661	ALDBSSCG0000004073	-	chr3:40681006-40683071	52.5572	24.2607	1.11527	5e-05	0.00119245
lncRNA	LNC_000717	XLOC_037123	-	chr13:149966079-149968948	0.981447	2.0721	-1.07811	0.00395	0.0370382
lncRNA	LNC_001149	XLOC_062377	-	chr3:9848229-9851638	0.405242	1.0792	-1.4131	0.0011	0.0142222
lncRNA	ALDBSSCT0000002613	ALDBSSCG0000001588	-	chr13:34299948-34344157	1.47852	0.52515	1.49335	0.00115	0.01472
lncRNA	ALDBSSCT0000001991	ALDBSSCG0000001202	-	chr11:54070034-54172713	0.43636	0.938529	-1.10488	0.0031	0.0308875
lncRNA	LNC_000282	XLOC_015043	-	chr1:152382732-152395464	0.990014	1.59066	-0.684107	0.0039	0.0367092
lncRNA	LNC_000283	XLOC_015188	-	chr1:163117060-163154667	0.76714	1.55474	-1.01911	0.00255	0.0266091
lncRNA	LNC_000287	XLOC_015426	-	chr1:182832305-182843896	0.692623	1.61408	-1.22057	0.00445	0.0402804
lncRNA	LNC_001781	XLOC_096410	-	chr9:55296130-55307793	3.32023	0.655988	2.33954	0.0059	0.0494723
lncRNA	ALDBSSCT0000010153	ALDBSSCG0000006181	-	chr7:43243961-43247498	1.34786	2.36432	-0.810753	0.0036	0.0345772
lncRNA	ALDBSSCT0000011287	ALDBSSCG0000006854	-	chr9:102529748-102535957	59.9915	24.3385	1.30151	5e-05	0.00119245
lncRNA	LNC_001842	XLOC_101294	-	chrX:124251349-124255588	0.763607	1.85215	-1.2783	0.0001	0.00214362
lncRNA	LNC_001066	XLOC_058106	-	chr2:120605886-120628118	1.38004	3.36147	-1.28438	5e-05	0.00119245
lncRNA	ALDBSSCT0000005581	ALDBSSCG0000003377	-	chr18:55401214-55403082	10.154	2.99495	1.76145	0.0003	0.00520502
lncRNA	LNC_001740	XLOC_094844	-	chr9:128638196-128638822	1.00537	5.34546	-2.41059	0.00165	0.0192591
lncRNA	ALDBSSCT0000004396	ALDBSSCG0000002673	-	chr15:22701407-22706210	1.1049	2.73601	-1.30816	0.00025	0.00449095
lncRNA	ALDBSSCT0000007157	ALDBSSCG0000004352	-	chr3:51373614-51377608	0.918544	3.3158	-1.85193	5e-05	0.00119245
lncRNA	LNC_000587	XLOC_030246	-	chr12:50955291-50968092	1.83932	3.93498	-1.09719	0.00375	0.0356116
lncRNA	LNC_001353	XLOC_072560	-	chr5:5019395-5021353	1.31976	3.1141	-1.23854	0.00035	0.0058827
lncRNA	LNC_000009	XLOC_000537	-	GL892463.1:26638-28265	0.206153	0.827115	-2.00437	0.00375	0.0356116
lncRNA	ALDBSSCT0000005151	ALDBSSCG0000003106	-	chr17:36275201-36282755	10.8234	4.79058	1.17589	0.0005	0.00778241
lncRNA	LNC_001579	XLOC_085644	-	chr7:1443067-1446575	0.474154	1.01419	-1.0969	0.0029	0.0293426
lncRNA	LNC_001571	XLOC_085161	-	chr7:101128686-101130230	1.12931	4.02691	-1.83423	5e-05	0.00119245
lncRNA	LNC_000622	XLOC_031632	-	chr13:56319129-56322683	1.84396	4.36949	-1.24466	5e-05	0.00119245
lncRNA	LNC_000311	XLOC_017718	-	chr1:24032885-24058309	0.540625	1.27133	-1.23364	5e-05	0.00119245
lncRNA	LNC_000984	XLOC_054619	-	chr18:52246728-52250634	0.587648	1.23428	-1.07065	0.0014	0.0169856
lncRNA	LNC_000477	XLOC_025703	-	chr11:22380921-22384388	0.417885	2.11534	-2.33971	5e-05	0.00119245
lncRNA	LNC_000476	XLOC_025667	-	chr11:21451791-21454299	0.372338	1.07021	-1.52321	0.0012	0.0151808
lncRNA	ALDBSSCT0000007662	ALDBSSCG0000004652	-	chr4:106586725-106589020	1.08037	4.24381	-1.97383	5e-05	0.00119245
lncRNA	LNC_001668	XLOC_090901	-	chr8:32475974-32486369	3.11021	6.77946	-1.12416	5e-05	0.00119245
lncRNA	LNC_001662	XLOC_090415	-	chr8:144448630-144470015	0.740314	1.40164	-0.920903	5e-05	0.00119245
lncRNA	ALDBSSCT0000002211	ALDBSSCG0000001324	-	chr12:19493375-19497630	1.12244	0.460177	1.28638	0.0005	0.00778241
lncRNA	ALDBSSCT0000007366	ALDBSSCG0000004471	-	chr3:137665474-137665993	87.3761	28.0733	1.63804	5e-05	0.00119245
lncRNA	ALDBSSCT0000006016	ALDBSSCG0000003679	-	chr2:128555179-128559904	7.86015	32.0989	-2.02989	5e-05	0.00119245
lncRNA	ALDBSSCT0000010693	ALDBSSCG0000006476	-	chr8:145176541-145179345	38.739	59.9099	-0.629007	0.00255	0.0266091
lncRNA	LNC_001251	XLOC_067927	-	chr4:10548636-10563069	1.49507	2.37415	-0.6672	0.0034	0.0332197
lncRNA	LNC_001252	XLOC_067941	-	chr4:10615051-10620954	0.781688	1.67974	-1.10358	0.0001	0.00214362
lncRNA	ALDBSSCT0000003041	ALDBSSCG0000001821	-	chr13:218076782-218078538	43.9903	22.7407	0.951906	0.00165	0.0192591
mRNA	ENSSSCT00000013328	ENSSSCG00000022240	-	chrX:22234827-22268625	10.6965	111.931	-3.38741	0.0001	0.00214362
mRNA	ENSSSCT00000023341	ENSSSCG00000024869	-	chr9:113588355-113618633	6.38523	2.57089	1.31247	5e-05	0.00119245
mRNA	ENSSSCT00000013815	ENSSSCG00000012634	-	chrX:114418294-114571134	14.5831	29.5787	-1.02026	5e-05	0.00119245
mRNA	ENSSSCT00000013817	ENSSSCG00000012636	-	chrX:114965400-114992223	9.43658	3.52216	1.4218	0.0006	0.00895758
mRNA	ENSSSCT00000011297	ENSSSCG00000010320	VDAC2	JH118641.1:10524-22938	80.1481	45.9353	0.803067	0.0001	0.00214362
mRNA	ENSSSCT00000011293	ENSSSCG00000010316	KAT6B	chr14:83530606-83722778	7.54355	12.9025	-0.774336	0.00015	0.00297337
mRNA	ENSSSCT00000011417	ENSSSCG00000010432	-	chr14:107865222-107969314	8.04426	2.59408	1.63274	5e-05	0.00119245
mRNA	ENSSSCT00000002958	ENSSSCG00000002667	ZDHHC7	chr6:4215555-4232617	31.3886	17.9411	0.806973	0.0001	0.00214362
mRNA	ENSSSCT00000000889	ENSSSCG00000000816	SENP1	chr5:81598189-81650808	15.2001	31.2721	-1.0408	5e-05	0.00119245
mRNA	ENSSSCT00000004509	ENSSSCG00000004080	MYCT1	chr1:15948006-15948519	6.54913	12.3627	-0.916618	0.00585	0.049169
mRNA	ENSSSCT00000029383	ENSSSCG00000026877	C12orf57	chr5:66216249-66218190	69.2161	36.3628	0.928643	5e-05	0.00119245
mRNA	ENSSSCT00000024340	ENSSSCG00000029270	SMIM19	chr17:12812507-12823972	14.0652	20.8462	-0.567654	0.0057	0.0482378
mRNA	ENSSSCT00000032321	ENSSSCG00000028758	LBP	chr17:46838033-46868669	10.6246	29.603	-1.47834	5e-05	0.00119245
mRNA	ENSSSCT00000031590	ENSSSCG00000030149	CAPNS1	chr6:40913604-40920797	75.0505	124.703	-0.732566	0.0004	0.00655605
mRNA	ENSSSCT00000031596	ENSSSCG00000029306	-	GL894055.2:20961-70579	8.66333	18.1595	-1.06773	5e-05	0.00119245
mRNA	ENSSSCT00000017500	ENSSSCG00000016073	-	chr15:111897541-111949361	51.8939	96.9274	-0.901341	5e-05	0.00119245
mRNA	ENSSSCT00000023634	ENSSSCG00000024931	-	GL893681.1:17399-18628	11.9378	3.42529	1.80124	0.00085	0.0116991
mRNA	ENSSSCT00000023639	ENSSSCG00000024476	CES3	GL894786.1:9158-19490	62.1891	38.8463	0.678885	0.00175	0.0201145
mRNA	ENSSSCT00000012304	ENSSSCG00000011237	PDCD6IP	chr13:21193214-21240142	65.2689	102.152	-0.646245	0.00215	0.0234086
mRNA	ENSSSCT00000012302	ENSSSCG00000011235	UBP1	chr13:20785151-20834408	39.0221	58.0952	-0.574128	0.0045	0.0405666
mRNA	ENSSSCT00000017481	ENSSSCG00000016056	GLS	chr15:106832341-106866674	173.692	93.6006	0.891945	0.00045	0.00719494
mRNA	ENSSSCT00000017486	ENSSSCG00000016061	-	chr15:107348520-107411421	13.437	20.582	-0.615172	0.002	0.0222139
mRNA	ENSSSCT00000017488	ENSSSCG00000016063	-	chr15:108035419-108046663	7.49312	3.88079	0.949217	0.0023	0.0246104
mRNA	ENSSSCT00000029404	ENSSSCG00000025105	-	chr6:69931620-69951914	1.4761	2.91885	-0.983614	0.0003	0.00520502
mRNA	ENSSSCT00000029400	ENSSSCG00000027642	-	GL896483.1:1991-2285	60.6354	25.9947	1.22194	0.0009	0.0122346
mRNA	ENSSSCT00000025952	ENSSSCG00000029086	CCDC127	GL896211.1:12310-12978	23.9424	12.7379	0.910434	0.0012	0.0151808
mRNA	ENSSSCT00000025953	ENSSSCG00000027455	SLC39A6	chr6:112388517-112409117	12.8429	21.6777	-0.755247	0.0003	0.00520502
mRNA	ENSSSCT00000019467	ENSSSCG00000017890	KIAA0753	chr12:52741874-52792162	5.4904	9.21585	-0.747206	0.0002	0.003754
mRNA	ENSSSCT00000016686	ENSSSCG00000015313	KRIT1	chr9:78873033-78909021	14.4475	21.2176	-0.554441	0.00475	0.0422547
mRNA	ENSSSCT00000016680	ENSSSCG00000015307	-	chr9:77278115-77865575	14.1979	23.3599	-0.718352	0.0009	0.0122346
mRNA	ENSSSCT00000016350	ENSSSCG00000014987	MMP12	chr9:37420649-37431228	9.02754	27.1032	-1.58606	5e-05	0.00119245
mRNA	ENSSSCT00000016351	ENSSSCG00000014988	MMP13	chr9:37493635-37504552	2.58183	8.05044	-1.64067	5e-05	0.00119245
mRNA	ENSSSCT00000010212	ENSSSCG00000009320	FLT1	chr11:5309663-5455380	2.20772	3.62261	-0.71447	0.00585	0.049169
mRNA	ENSSSCT00000005610	ENSSSCG00000005090	-	chr1:210846414-210869279	26.8398	46.6975	-0.798969	0.00065	0.00953497
mRNA	ENSSSCT00000005619	ENSSSCG00000005097	SNAPC1	chr1:212192278-212218544	6.29937	10.9011	-0.7912	0.0013	0.0160896
mRNA	ENSSSCT00000005618	ENSSSCG00000005096	HIF1A	chr1:212130957-212179888	35.9806	65.1661	-0.856903	5e-05	0.00119245
mRNA	ENSSSCT00000003518	ENSSSCG00000003168	ALDH16A1	chr6:50253126-50275377	19.4446	9.7454	0.996579	0.0002	0.003754
mRNA	ENSSSCT00000028414	ENSSSCG00000004898	TNFRSF11A	chr1:176595773-176650046	6.75151	2.83759	1.25055	0.0043	0.0393907
mRNA	ENSSSCT00000004988	ENSSSCG00000004516	MBD1	chr1:109591050-109606006	32.0493	18.7602	0.772615	0.00025	0.00449095
mRNA	ENSSSCT00000029647	ENSSSCG00000025133	ITGB2	chr13:217446027-217475903	32.7665	52.0465	-0.66758	0.0019	0.0214646
mRNA	ENSSSCT00000026846	ENSSSCG00000026540	-	chr9:128249456-128261500	141.769	84.6581	0.743819	0.00205	0.02262
mRNA	ENSSSCT00000026848	ENSSSCG00000024936	C1QTNF5	chr9:51582415-51584218	10.8551	6.47156	0.746187	0.0043	0.0393907
mRNA	ENSSSCT00000006210	ENSSSCG00000005648	-	chr1:302736094-302814406	128.191	70.8856	0.854734	0.0037	0.0352729
mRNA	ENSSSCT00000001939	ENSSSCG00000001734	C6orf141	chr7:49983167-49983749	22.0655	8.27665	1.41467	5e-05	0.00119245
mRNA	ENSSSCT00000030461	ENSSSCG00000021964	PIK3R1	chr16:50135842-50164238	3.67109	9.11866	-1.31261	5e-05	0.00119245
mRNA	ENSSSCT00000031418	ENSSSCG00000029586	-	chr18:10008208-10034160	9.21202	3.80465	1.27575	0.005	0.043935
mRNA	ENSSSCT00000026305	ENSSSCG00000021802	ABHD17B	chr1:251718070-251759169	46.533	25.8333	0.84902	5e-05	0.00119245
mRNA	ENSSSCT00000035426	ENSSSCG00000023277	NDUFA1	chrX:113388189-113393319	88.8114	45.0218	0.980123	0.00135	0.0165389
mRNA	ENSSSCT00000033700	ENSSSCG00000000648	CLEC7A	chr5:64542868-64556408	0.847108	3.19421	-1.91484	0.0001	0.00214362
mRNA	ENSSSCT00000033705	ENSSSCG00000012142	AP1S2	chrX:13312012-13341924	35.4064	65.2933	-0.882927	5e-05	0.00119245
mRNA	ENSSSCT00000028658	ENSSSCG00000022630	FLYWCH2	chr3:40683843-40693545	2.62428	1.05313	1.31724	0.0037	0.0352729
mRNA	ENSSSCT00000028652	ENSSSCG00000021578	-	GL892794.2:19469-46912	11.9806	5.40182	1.14918	0.0019	0.0214646
mRNA	ENSSSCT00000027165	ENSSSCG00000028210	NT5C	chr12:6124298-6145548	19.8142	11.1169	0.833782	0.00445	0.0402804
mRNA	ENSSSCT00000027163	ENSSSCG00000024182	TRADD	GL896501.1:3468-6207	15.9912	9.28888	0.783699	0.00085	0.0116991
mRNA	ENSSSCT00000027161	ENSSSCG00000030295	-	chr6:25643316-25663655	22.605	53.177	-1.23416	5e-05	0.00119245
mRNA	ENSSSCT00000012534	ENSSSCG00000011453	ITIH4	chr13:38197432-38208928	4.5378	2.44489	0.892224	0.0023	0.0246104
mRNA	ENSSSCT00000010974	ENSSSCG00000010017	SMTN	chr14:50990975-51014415	26.0652	14.034	0.893201	0.00025	0.00449095
mRNA	ENSSSCT00000004049	ENSSSCG00000003653	NDUFS5	chr6:87962940-87969007	322.727	214.393	0.590053	0.0038	0.035985
mRNA	ENSSSCT00000011375	ENSSSCG00000010391	ERCC6	chr14:97908658-97979662	11.5792	17.6514	-0.608242	0.0033	0.0324458
mRNA	ENSSSCT00000010025	ENSSSCG00000023548	-	chr8:124317962-124437200	4.65665	8.00101	-0.780891	0.0004	0.00655605
mRNA	ENSSSCT00000010023	ENSSSCG00000009153	DKK2	chr8:123274616-123279223	2.79946	0.50177	2.48005	0.0045	0.0405666
mRNA	ENSSSCT00000010028	ENSSSCG00000009157	TET2	chr8:125011419-125136835	14.983	23.6569	-0.65894	0.0014	0.0169856
mRNA	ENSSSCT00000015612	ENSSSCG00000014289	UQCRQ	chr2:140654980-140656749	190.459	122.181	0.640469	0.0016	0.018837
mRNA	ENSSSCT00000009480	ENSSSCG00000028849	-	chr3:143174807-143176417	190.568	107.44	0.82678	0.0004	0.00655605
mRNA	ENSSSCT00000012888	ENSSSCG00000011776	YEATS2	chr13:131074736-131180554	12.7067	22.8122	-0.844217	5e-05	0.00119245
mRNA	ENSSSCT00000002070	ENSSSCG00000001847	MESP1	chr7:60210864-60212402	5.95431	2.26424	1.39491	5e-05	0.00119245
mRNA	ENSSSCT00000002073	ENSSSCG00000001850	ARPIN	chr7:60355192-60367709	30.6685	20.279	0.596771	0.00595	0.0497612
mRNA	ENSSSCT00000030705	ENSSSCG00000028755	TSSC1	chr3:140570744-140645632	24.7574	14.9675	0.726029	0.0006	0.00895758
mRNA	ENSSSCT00000030703	ENSSSCG00000023118	BZW2	chr9:94800586-94817628	32.3828	14.2588	1.18337	5e-05	0.00119245
mRNA	ENSSSCT00000030700	ENSSSCG00000021128	HNRNPH2	GL896183.1:86735-88150	39.4765	25.5058	0.630172	0.00375	0.0356116
mRNA	ENSSSCT00000003169	ENSSSCG00000002868	-	chr6:38724234-38748293	126.345	64.2373	0.975883	5e-05	0.00119245
mRNA	ENSSSCT00000007556	ENSSSCG00000006900	-	chr4:135970825-135981144	5.40232	9.5404	-0.820471	0.0029	0.0293426
mRNA	ENSSSCT00000000589	ENSSSCG00000000546	MANSC4	chr5:49530426-49538224	5.39183	11.22	-1.05723	0.00025	0.00449095
mRNA	ENSSSCT00000000020	ENSSSCG00000000019	-	chr5:1512924-1526924	18.9745	55.0866	-1.53764	5e-05	0.00119245
mRNA	ENSSSCT00000001040	ENSSSCG00000000951	CSRP2	chr5:109453874-109475944	19.5941	29.4187	-0.586311	0.0046	0.0412761
mRNA	ENSSSCT00000027367	ENSSSCG00000026957	RNASE6	GL894259.1:38056-38598	18.298	58.7898	-1.68388	5e-05	0.00119245
mRNA	ENSSSCT00000027366	ENSSSCG00000024567	PTPRH	chr6:54259283-54275891	40.2986	18.8869	1.09335	5e-05	0.00119245
mRNA	ENSSSCT00000031273	ENSSSCG00000025630	-	GL896005.2:35384-66886	5.43056	3.35108	0.696475	0.00275	0.0281588
mRNA	ENSSSCT00000031279	ENSSSCG00000029450	HDAC1	chr6:82831192-82921450	9.73028	25.8121	-1.40749	0.00095	0.0127118
mRNA	ENSSSCT00000006403	ENSSSCG00000005826	PHPT1	chr1:313819453-313820674	81.3908	48.9791	0.732699	0.00375	0.0356116
mRNA	ENSSSCT00000006406	ENSSSCG00000005828	EGFL7	chr1:313727476-313740538	43.5902	13.2885	1.71383	5e-05	0.00119245
mRNA	ENSSSCT00000024189	ENSSSCG00000025541	-	chr8:120119599-120219822	11.6815	27.8917	-1.25561	0.00035	0.0058827
mRNA	ENSSSCT00000033120	ENSSSCG00000022372	SLC6A14	chrX:110086480-110131652	3.89997	1.05868	1.8812	0.00015	0.00297337
mRNA	ENSSSCT00000034589	ENSSSCG00000026173	ABCA1	chr1:275474264-275507927	13.6929	23.4612	-0.77685	0.00075	0.0106787
mRNA	ENSSSCT00000022729	ENSSSCG00000023866	ACSF3	chr6:825970-843709	10.4428	6.33225	0.721711	0.0031	0.0308875
mRNA	ENSSSCT00000011036	ENSSSCG00000010075	VPREB3	chr14:53368926-53371894	66.7687	110.657	-0.728851	0.00165	0.0192591
mRNA	ENSSSCT00000011037	ENSSSCG00000010076	ZNF70	chr14:53376580-53377927	3.52097	7.43196	-1.07777	0.0001	0.00214362
mRNA	ENSSSCT00000026111	ENSSSCG00000021865	INHBA	chr18:57997857-58009109	0.476549	1.32906	-1.47971	0.00125	0.015631
mRNA	ENSSSCT00000029977	ENSSSCG00000026747	-	GL894394.2:33386-41611	4.76339	13.4101	-1.49326	0.0001	0.00214362
mRNA	ENSSSCT00000029978	ENSSSCG00000024200	-	chr4:37647205-37658537	29.4353	48.1223	-0.709159	0.00165	0.0192591
mRNA	ENSSSCT00000027640	ENSSSCG00000021536	-	chr3:10715625-10716249	154.875	84.3883	0.875993	0.00015	0.00297337
mRNA	ENSSSCT00000027646	ENSSSCG00000025445	-	chr6:63443135-63496147	9.95289	22.5939	-1.18275	5e-05	0.00119245
mRNA	ENSSSCT00000027647	ENSSSCG00000025822	SFRP1	chr17:11790233-11878618	6.42962	13.988	-1.12139	5e-05	0.00119245
mRNA	ENSSSCT00000011499	ENSSSCG00000010509	PIK3AP1	chr14:117674450-117788256	33.5302	56.2904	-0.747427	0.0009	0.0122346
mRNA	ENSSSCT00000012769	ENSSSCG00000011664	RBP1	chr13:88047831-88073811	16.3942	6.93827	1.24053	5e-05	0.00119245
mRNA	ENSSSCT00000012768	ENSSSCG00000011663	RBP2	chr13:87988025-88013150	689.366	263.012	1.39014	5e-05	0.00119245
mRNA	ENSSSCT00000029021	ENSSSCG00000028780	-	chr1:101247377-101262467	88.5365	183.795	-1.05375	5e-05	0.00119245
mRNA	ENSSSCT00000014037	ENSSSCG00000012842	-	chr2:164438-166560	1581.17	701.807	1.17185	5e-05	0.00119245
mRNA	ENSSSCT00000014032	ENSSSCG00000012837	CHID1	chr2:103388-122025	56.3654	38.2597	0.558985	0.00575	0.0485518
mRNA	ENSSSCT00000010724	ENSSSCG00000009782	-	chr14:31574585-31577393	21.0752	10.2003	1.04694	5e-05	0.00119245
mRNA	ENSSSCT00000009079	ENSSSCG00000008290	MOB1A	chr3:71982458-71992823	200.117	347.643	-0.796759	0.0001	0.00214362
mRNA	ENSSSCT00000007332	ENSSSCG00000006693	PDZK1	chr4:109267879-109318377	192.938	85.0602	1.18158	5e-05	0.00119245
mRNA	ENSSSCT00000007336	ENSSSCG00000006697	ACP6	chr4:109763759-109781621	49.9851	32.843	0.60591	0.00235	0.0250032
mRNA	ENSSSCT00000004582	ENSSSCG00000004146	REPS1	chr1:28642043-28700509	22.6182	38.0319	-0.749725	0.00035	0.0058827
mRNA	ENSSSCT00000004581	ENSSSCG00000004145	ABRACL	chr1:28570437-28585823	113.499	74.6245	0.604962	0.00475	0.0422547
mRNA	ENSSSCT00000005183	ENSSSCG00000004693	-	chr1:141951649-141994485	38.3671	68.3058	-0.832139	0.0001	0.00214362
mRNA	ENSSSCT00000005185	ENSSSCG00000004695	WDR76	chr1:142483491-142568978	33.6122	56.8755	-0.758823	0.0003	0.00520502
mRNA	ENSSSCT00000005187	ENSSSCG00000004697	HYPK	chr1:142587864-142589341	44.7681	27.4703	0.704598	0.00145	0.017463
mRNA	ENSSSCT00000009698	ENSSSCG00000008858	KLHL2	chr8:45678239-45785868	20.7233	12.8169	0.693205	0.00085	0.0116991
mRNA	ENSSSCT00000000649	ENSSSCG00000000604	ARHGDIB	chr5:60965350-60987579	69.088	152.16	-1.13908	5e-05	0.00119245
mRNA	ENSSSCT00000000642	ENSSSCG00000000597	LMO3	chr5:59455716-59508948	3.44423	7.38784	-1.10097	0.00045	0.00719494
mRNA	ENSSSCT00000005236	ENSSSCG00000004739	-	chr1:144695840-144740781	21.8754	34.7941	-0.669538	0.001	0.013215
mRNA	ENSSSCT00000006526	ENSSSCG00000005943	ST3GAL1	chr4:7685581-7776990	20.8303	6.21615	1.74459	5e-05	0.00119245
mRNA	ENSSSCT00000031664	ENSSSCG00000028123	ACAD8	chr9:67348891-67366488	8.98487	4.39885	1.03037	0.0001	0.00214362
mRNA	ENSSSCT00000031661	ENSSSCG00000027859	-	chr5:81391565-81393566	5.99389	13.2078	-1.13983	5e-05	0.00119245
mRNA	ENSSSCT00000005744	ENSSSCG00000005211	CD274	chr1:242396224-242416185	6.45448	13.401	-1.05397	0.00025	0.00449095
mRNA	ENSSSCT00000007696	ENSSSCG00000007027	-	chr17:12887492-12901718	3.96933	2.00756	0.98345	0.0021	0.0230209
mRNA	ENSSSCT00000007695	ENSSSCG00000007026	-	chr17:13028523-13050396	18.7792	10.202	0.880285	0.0001	0.00214362
mRNA	ENSSSCT00000007692	ENSSSCG00000007023	KAT6A	chr17:12487152-12536502	15.6448	26.2853	-0.748571	0.0002	0.003754
mRNA	ENSSSCT00000019650	ENSSSCG00000018055	PEMT	chr12:63139390-63150665	12.3799	7.21205	0.77952	0.0005	0.00778241
mRNA	ENSSSCT00000014222	ENSSSCG00000013011	SAC3D1	chr2:6270449-6273674	6.55406	2.9137	1.16954	0.0001	0.00214362
mRNA	ENSSSCT00000016601	ENSSSCG00000015235	ETS1	chr9:61508891-61540092	63.4499	95.4827	-0.589622	0.0042	0.038713
mRNA	ENSSSCT00000031591	ENSSSCG00000020686	SDHA	GL896405.1:25992-42468	76.856	50.7316	0.599272	0.0036	0.0345772
mRNA	ENSSSCT00000035827	ENSSSCG00000000656	CLEC2B	chr5:64827996-64857595	8.22635	24.1564	-1.55408	5e-05	0.00119245
mRNA	ENSSSCT00000010520	ENSSSCG00000009598	-	chr14:4512051-4531633	1.79845	0.900927	0.997272	0.00245	0.025797
mRNA	ENSSSCT00000010298	ENSSSCG00000009399	CYSLTR2	chr11:19465519-19487745	7.31663	12.1059	-0.726465	0.0012	0.0151808
mRNA	ENSSSCT00000010290	ENSSSCG00000009391	-	chr11:18085026-18109816	22.263	36.0028	-0.693464	0.0008	0.0111573
mRNA	ENSSSCT00000018190	ENSSSCG00000016709	SNX10	chr18:50840314-50858704	76.666	184.263	-1.2651	5e-05	0.00119245
mRNA	ENSSSCT00000013178	ENSSSCG00000012046	SMIM11A	chr13:207814282-207826833	22.0814	12.1003	0.86779	0.0008	0.0111573
mRNA	ENSSSCT00000028943	ENSSSCG00000029531	-	GL894448.1:1201-33120	8.27479	19.1091	-1.20747	5e-05	0.00119245
mRNA	ENSSSCT00000028499	ENSSSCG00000026596	SYNRG	chr12:40620837-40711558	15.342	23.5985	-0.621214	0.0021	0.0230209
mRNA	ENSSSCT00000023573	ENSSSCG00000022767	-	GL893374.2:19684-31581	11.3395	7.37047	0.621534	0.0054	0.0464359
mRNA	ENSSSCT00000023579	ENSSSCG00000027994	-	GL894016.1:31967-35930	12.1005	6.6574	0.862032	0.0002	0.003754
mRNA	ENSSSCT00000028237	ENSSSCG00000030304	-	chr16:29677850-29681154	55.5193	94.6461	-0.769554	0.00035	0.0058827
mRNA	ENSSSCT00000016645	ENSSSCG00000015276	ETNK2	chr9:71059334-71080678	8.62639	4.43559	0.95963	0.00015	0.00297337
mRNA	ENSSSCT00000029727	ENSSSCG00000028941	-	GL893671.2:6847-14534	8.72937	3.74417	1.22123	0.00295	0.0297356
mRNA	ENSSSCT00000007907	ENSSSCG00000007227	ID1	chr17:40187155-40188384	97.8536	42.5744	1.20064	5e-05	0.00119245
mRNA	ENSSSCT00000015222	ENSSSCG00000013936	NDUFA13	chr2:58287585-58296458	71.9703	46.5486	0.628662	0.00305	0.0305033
mRNA	ENSSSCT00000010889	ENSSSCG00000009937	ACACB	chr14:44154007-44271216	1.02143	0.572129	0.83618	0.0025	0.0262156
mRNA	ENSSSCT00000014174	ENSSSCG00000012967	FOSL1	chr2:5534024-5541866	1.787	0.522453	1.77417	0.00025	0.00449095
mRNA	ENSSSCT00000014175	ENSSSCG00000012968	CCDC85B	chr2:5534024-5541866	19.2046	9.884	0.958282	0.0028	0.0285611
mRNA	ENSSSCT00000005413	ENSSSCG00000004907	CCBE1	chr1:178905033-179129728	3.97093	2.22997	0.832455	0.00485	0.0429592
mRNA	ENSSSCT00000004421	ENSSSCG00000003998	ZNF274	chr6:57502681-57527735	4.35945	2.2871	0.930625	0.0012	0.0151808
mRNA	ENSSSCT00000002142	ENSSSCG00000001913	STOML1	chr7:64073606-64082630	7.13685	2.393	1.57647	5e-05	0.00119245
mRNA	ENSSSCT00000000434	ENSSSCG00000000402	RBMS2	chr5:23416673-23516564	14.9891	27.4273	-0.871694	0.0001	0.00214362
mRNA	ENSSSCT00000031494	ENSSSCG00000028960	-	chr13:218430205-218440700	17.1383	9.62252	0.832735	0.00055	0.00838524
mRNA	ENSSSCT00000031493	ENSSSCG00000022879	KDELR2	GL893800.1:7574-15665	68.3621	156.75	-1.1972	5e-05	0.00119245
mRNA	ENSSSCT00000025600	ENSSSCG00000025370	-	chr15:115967037-115969459	1.97202	11.1737	-2.50236	5e-05	0.00119245
mRNA	ENSSSCT00000025603	ENSSSCG00000028399	-	chr1:264841458-264855917	0.380848	1.51732	-1.99424	0.0042	0.038713
mRNA	ENSSSCT00000022956	ENSSSCG00000021050	-	chr10:37017760-37044762	6.22866	22.7702	-1.87015	5e-05	0.00119245
mRNA	ENSSSCT00000022953	ENSSSCG00000022672	-	chr6:49975739-49985603	32.3977	17.4185	0.895272	0.0001	0.00214362
mRNA	ENSSSCT00000030369	ENSSSCG00000022222	MTX2	chr15:91528900-91635858	29.5293	18.759	0.654568	0.00225	0.0242293
mRNA	ENSSSCT00000022377	ENSSSCG00000022832	-	JH118974.1:122041-153784	8.15026	12.9718	-0.670466	0.0025	0.0262156
mRNA	ENSSSCT00000022379	ENSSSCG00000024207	-	chr17:56828957-56862600	8.61336	16.0273	-0.895883	0.00105	0.0137227
mRNA	ENSSSCT00000031966	ENSSSCG00000022830	KANSL1L	chr15:124563201-124740175	7.49842	17.4119	-1.21542	0.0017	0.0196705
mRNA	ENSSSCT00000023772	ENSSSCG00000024156	-	GL893930.2:30735-62331	2.74827	6.55288	-1.2536	5e-05	0.00119245
mRNA	ENSSSCT00000023773	ENSSSCG00000022151	B3GALT6	chr6:57997152-57998124	4.45579	1.93723	1.20168	0.00115	0.01472
mRNA	ENSSSCT00000032439	ENSSSCG00000030559	-	chr7:102770508-102771156	2.14694	5.79422	-1.43233	0.00025	0.00449095
mRNA	ENSSSCT00000017053	ENSSSCG00000015656	FCMR	chr9:73987479-74000900	9.67935	19.3872	-1.00212	5e-05	0.00119245
mRNA	ENSSSCT00000027299	ENSSSCG00000028126	MPPE1	chr6:90704266-90714316	3.76261	2.10762	0.836117	0.002	0.0222139
mRNA	ENSSSCT00000024920	ENSSSCG00000021102	MAEA	GL896277.1:7720-15835	3.97759	7.94119	-0.997461	0.0007	0.010104
mRNA	ENSSSCT00000002034	ENSSSCG00000001815	-	chr7:58392582-58406965	11.2619	20.1283	-0.837767	5e-05	0.00119245
mRNA	ENSSSCT00000011046	ENSSSCG00000010085	SDF2L1	chr14:53700110-53702130	19.7701	10.148	0.962124	0.00015	0.00297337
mRNA	ENSSSCT00000011049	ENSSSCG00000010088	UBE2L3	chr14:53717668-53765926	147.237	252.761	-0.779633	0.0003	0.00520502
mRNA	ENSSSCT00000011048	ENSSSCG00000010087	YDJC	chr14:53711335-53713076	1.25313	0.339531	1.88392	0.0032	0.0317013
mRNA	ENSSSCT00000010315	ENSSSCG00000009414	ZC3H13	chr11:21758293-21840037	13.8088	21.8062	-0.65915	0.0009	0.0122346
mRNA	ENSSSCT00000005714	ENSSSCG00000005183	PSIP1	chr1:230981733-231017408	22.1898	56.8168	-1.35642	5e-05	0.00119245
mRNA	ENSSSCT00000017833	ENSSSCG00000016378	PASK	chr15:155006591-155028697	2.98787	1.50979	0.984763	0.0001	0.00214362
mRNA	ENSSSCT00000014564	ENSSSCG00000013336	CCDC34	chr2:35619280-35656363	5.39848	1.78019	1.60053	0.00035	0.0058827
mRNA	ENSSSCT00000014560	ENSSSCG00000013332	KIF18A	chr2:34827411-34906171	13.7888	20.7412	-0.589	0.005	0.043935
mRNA	ENSSSCT00000013037	ENSSSCG00000011914	ZDHHC23	chr13:155573606-155584372	5.59745	3.19407	0.809376	0.0024	0.0254043
mRNA	ENSSSCT00000017156	ENSSSCG00000015755	AGPAT5	chr15:43013893-43063599	16.0555	9.75879	0.718291	0.00215	0.0234086
mRNA	ENSSSCT00000011528	ENSSSCG00000010538	NKX2-3	chr14:120166269-120169121	15.8238	9.74244	0.699745	0.003	0.0300926
mRNA	ENSSSCT00000015417	ENSSSCG00000014114	PAPD4	chr2:90128251-90181088	23.2689	45.8928	-0.979866	5e-05	0.00119245
mRNA	ENSSSCT00000009362	ENSSSCG00000008557	EMILIN1	chr3:119030263-119038488	19.6024	10.1725	0.946353	5e-05	0.00119245
mRNA	ENSSSCT00000001595	ENSSSCG00000001441	BTNL5	chr7:28095100-28108144	76.9971	34.9334	1.1402	5e-05	0.00119245
mRNA	ENSSSCT00000000970	ENSSSCG00000000886	SLC25A3	chr5:89607356-89615244	493.969	293.873	0.749229	0.0024	0.0254043
mRNA	ENSSSCT00000006480	ENSSSCG00000005901	PPP1R16A	chr4:393620-398316	10.5761	5.73963	0.881778	0.00015	0.00297337
mRNA	ENSSSCT00000001625	ENSSSCG00000001463	-	chr7:29283698-29288735	8.17726	3.98506	1.03702	0.00145	0.017463
mRNA	ENSSSCT00000001623	ENSSSCG00000028872	PSMB8	chr7:29425066-29428872	60.7386	27.7768	1.12873	5e-05	0.00119245
mRNA	ENSSSCT00000007289	ENSSSCG00000006652	MCL1	chr4:107809260-107811482	128.053	79.287	0.691582	0.0005	0.00778241
mRNA	ENSSSCT00000030503	ENSSSCG00000028696	FEN1	chr2:9244352-9245495	35.5817	20.2274	0.814824	0.0001	0.00214362
mRNA	ENSSSCT00000016688	ENSSSCG00000015315	RBM48	chr9:79173390-79197702	8.26137	13.2384	-0.680273	0.0009	0.0122346
mRNA	ENSSSCT00000003666	ENSSSCG00000003302	TMEM86B	chr6:54419746-54421705	21.0561	9.6623	1.1238	5e-05	0.00119245
mRNA	ENSSSCT00000007757	ENSSSCG00000007085	DSTN	chr17:29448865-29455861	174.52	90.7503	0.943422	5e-05	0.00119245
mRNA	ENSSSCT00000031753	ENSSSCG00000023417	-	chr2:158193429-158208541	12.9192	6.92734	0.899144	0.0001	0.00214362
mRNA	ENSSSCT00000031752	ENSSSCG00000022265	C19orf25	chr2:77891285-77895615	16.5043	9.53448	0.79162	0.00025	0.00449095
mRNA	ENSSSCT00000031750	ENSSSCG00000003719	-	chr6:104006434-104105617	2.55749	4.1002	-0.680967	0.00495	0.0436516
mRNA	ENSSSCT00000032215	ENSSSCG00000029325	-	chr3:52083540-52092137	54.6007	120.057	-1.13673	5e-05	0.00119245
mRNA	ENSSSCT00000006902	ENSSSCG00000006297	DPT	chr4:89969323-90001121	32.6094	14.8268	1.13708	5e-05	0.00119245
mRNA	ENSSSCT00000006909	ENSSSCG00000006304	MPC2	chr4:90745387-90767619	49.3287	31.0212	0.669173	0.00105	0.0137227
mRNA	ENSSSCT00000005301	ENSSSCG00000004802	-	chr1:152297950-152353096	19.6774	31.8918	-0.696646	0.0004	0.00655605
mRNA	ENSSSCT00000026193	ENSSSCG00000025703	-	chr1:86576989-86650762	4.40963	2.77671	0.66728	0.00595	0.0497612
mRNA	ENSSSCT00000023928	ENSSSCG00000027225	-	chr2:56336981-56340416	1.20429	3.78784	-1.6532	0.0001	0.00214362
mRNA	ENSSSCT00000028040	ENSSSCG00000024894	-	chr2:30415040-30415587	32.1259	118.026	-1.8773	5e-05	0.00119245
mRNA	ENSSSCT00000028048	ENSSSCG00000024756	-	chr6:732781-741809	13.7004	7.30193	0.907868	0.0006	0.00895758
mRNA	ENSSSCT00000018940	ENSSSCG00000017400	NAGLU	chr12:20485255-20492511	14.7721	9.70584	0.605954	0.004	0.0373974
mRNA	ENSSSCT00000014305	ENSSSCG00000013087	TKFC	chr2:9705514-9717302	38.9132	21.4641	0.858333	5e-05	0.00119245
mRNA	ENSSSCT00000014304	ENSSSCG00000013086	CYB561A3	chr2:9694929-9703036	30.4953	47.0492	-0.625586	0.00415	0.0383737
mRNA	ENSSSCT00000029311	ENSSSCG00000022820	VAMP8	chr3:62248968-62254204	393.39	231.781	0.763199	0.00065	0.00953497
mRNA	ENSSSCT00000017571	ENSSSCG00000016138	CREB1	chr15:122385352-122404380	37.5618	68.4215	-0.865183	5e-05	0.00119245
mRNA	ENSSSCT00000016194	ENSSSCG00000014842	-	chr9:9919947-9971402	4.64562	8.20993	-0.821498	0.001	0.013215
mRNA	ENSSSCT00000016221	ENSSSCG00000014868	EMSY	chr9:11731923-11824724	5.77835	12.4186	-1.10377	5e-05	0.00119245
mRNA	ENSSSCT00000016229	ENSSSCG00000014876	MYO7A	chr9:12345555-12430927	3.16281	1.52861	1.04899	5e-05	0.00119245
mRNA	ENSSSCT00000004678	ENSSSCG00000004233	SMPDL3A	chr1:44076442-44094651	34.0853	15.9333	1.0971	5e-05	0.00119245
mRNA	ENSSSCT00000009614	ENSSSCG00000008788	-	chr8:32081063-32250851	42.3707	75.5743	-0.834828	0.00125	0.015631
mRNA	ENSSSCT00000005109	ENSSSCG00000004626	TMOD3	chr1:132955317-133000013	59.618	106.96	-0.84325	5e-05	0.00119245
mRNA	ENSSSCT00000014688	ENSSSCG00000013444	BTBD2	chr2:77259221-77264841	47.4748	31.345	0.598925	0.004	0.0373974
mRNA	ENSSSCT00000007615	ENSSSCG00000006950	WDR63	chr4:143403043-143464005	0.473517	1.04626	-1.14375	0.00445	0.0402804
mRNA	ENSSSCT00000028528	ENSSSCG00000027073	-	chr9:82405278-82429666	5.0147	2.73878	0.872631	0.00205	0.02262
mRNA	ENSSSCT00000028529	ENSSSCG00000028668	-	chr3:29191579-29194127	4.17847	1.42417	1.55285	0.0037	0.0352729
mRNA	ENSSSCT00000022529	ENSSSCG00000030357	-	chr3:139910603-139916889	3.77613	11.6076	-1.62009	5e-05	0.00119245
mRNA	ENSSSCT00000036373	ENSSSCG00000012481	TSPAN6	chrX:90165030-90174389	58.5198	125.896	-1.10524	5e-05	0.00119245
mRNA	ENSSSCT00000005920	ENSSSCG00000005380	-	chr1:269048170-269072184	16.7222	9.43423	0.82579	0.00145	0.017463
mRNA	ENSSSCT00000000833	ENSSSCG00000000769	BID	chr5:72118716-72143297	67.1359	40.8337	0.717325	0.00055	0.00838524
mRNA	ENSSSCT00000006362	ENSSSCG00000005786	SNRPA1	chr1:311632781-311644920	36.0852	21.0491	0.777649	0.0003	0.00520502
mRNA	ENSSSCT00000018117	ENSSSCG00000016639	FOXP2	chr18:33665883-33729399	3.24397	5.68323	-0.808951	0.0021	0.0230209
mRNA	ENSSSCT00000022644	ENSSSCG00000020694	DSG1	chr6:107865593-107900704	0.404689	0.958792	-1.2444	0.00145	0.017463
mRNA	ENSSSCT00000032020	ENSSSCG00000026288	-	chr13:212993912-213031184	52.9628	190.393	-1.84593	0.0001	0.00214362
mRNA	ENSSSCT00000032023	ENSSSCG00000014672	TRIM6	chr9:4689734-4720219	23.0876	47.4936	-1.04062	0.00065	0.00953497
mRNA	ENSSSCT00000017356	ENSSSCG00000015940	-	chr15:85380835-85539166	27.3017	41.5721	-0.606629	0.00245	0.025797
mRNA	ENSSSCT00000017353	ENSSSCG00000015937	KLHL23	chr15:85149171-85169855	2.61564	1.14026	1.1978	0.00045	0.00719494
mRNA	ENSSSCT00000017352	ENSSSCG00000015936	PHOSPHO2	chr15:85127154-85133913	4.67005	2.63927	0.823302	0.005	0.043935
mRNA	ENSSSCT00000035556	ENSSSCG00000030849	RPL39	chrX:113430784-113434238	1244.64	654.4	0.927485	0.0014	0.0169856
mRNA	ENSSSCT00000027761	ENSSSCG00000021019	-	GL893241.2:1113-8273	3.88347	2.16797	0.841004	0.002	0.0222139
mRNA	ENSSSCT00000016405	ENSSSCG00000015039	BCO2	chr9:44724878-44767958	28.9796	16.6295	0.801289	0.0003	0.00520502
mRNA	ENSSSCT00000016406	ENSSSCG00000015040	PTS	chr9:44771847-44778992	103.007	54.7499	0.911807	5e-05	0.00119245
mRNA	ENSSSCT00000018962	ENSSSCG00000017418	NKIRAS2	chr12:20996625-21013028	21.1369	13.5526	0.641198	0.00245	0.025797
mRNA	ENSSSCT00000029108	ENSSSCG00000022866	NXF1	chr2:8315195-8327226	19.3292	32.2107	-0.73676	0.00085	0.0116991
mRNA	ENSSSCT00000012401	ENSSSCG00000011326	PTH1R	chr13:32998083-33023636	2.21651	1.1788	0.910973	0.0054	0.0464359
mRNA	ENSSSCT00000005491	ENSSSCG00000004979	-	chr1:188117268-188148673	8.95333	13.8651	-0.630964	0.00175	0.0201145
mRNA	ENSSSCT00000005496	ENSSSCG00000004983	-	chr1:188218327-188358990	10.0549	17.7549	-0.820325	0.0003	0.00520502
mRNA	ENSSSCT00000005498	ENSSSCG00000004985	-	chr1:188436315-188461143	4.9881	1.84424	1.43546	5e-05	0.00119245
mRNA	ENSSSCT00000009138	ENSSSCG00000008344	ARHGAP25	chr3:77045235-77096424	23.1223	35.9776	-0.637813	0.00195	0.0218749
mRNA	ENSSSCT00000009134	ENSSSCG00000008340	ANTXR1	chr3:76587950-76839636	8.65486	14.173	-0.711565	0.00135	0.0165389
mRNA	ENSSSCT00000013443	ENSSSCG00000012294	PLP2	chrX:48063313-48066260	83.6755	145.415	-0.797298	5e-05	0.00119245
mRNA	ENSSSCT00000001329	ENSSSCG00000001229	TMP-CH242-74M17.2	chr7:24683604-24687412	959.409	341.22	1.49144	0.00125	0.015631
mRNA	ENSSSCT00000014491	ENSSSCG00000013267	PEX16	chr2:17939948-17958740	29.2751	12.6529	1.21021	0.0015	0.0178968
mRNA	ENSSSCT00000009864	ENSSSCG00000009007	-	chr8:79970756-80089711	21.2983	43.0611	-1.01565	5e-05	0.00119245
mRNA	ENSSSCT00000003235	ENSSSCG00000002929	SYNE4	chr6:40782927-40787208	1.66782	0.354041	2.23598	0.00045	0.00719494
mRNA	ENSSSCT00000003237	ENSSSCG00000002930	ZNF260	chr6:41318229-41319459	9.8923	5.60703	0.819069	0.0016	0.018837
mRNA	ENSSSCT00000006773	ENSSSCG00000006179	STAU2	chr4:67947282-68020677	17.9964	46.6	-1.37262	5e-05	0.00119245
mRNA	ENSSSCT00000006771	ENSSSCG00000006177	UBE2W	chr4:67750156-67790546	24.3184	46.1177	-0.92327	5e-05	0.00119245
mRNA	ENSSSCT00000026561	ENSSSCG00000023598	-	chr11:71737764-71753518	8.27135	4.57719	0.853662	0.00355	0.034246
mRNA	ENSSSCT00000035165	ENSSSCG00000000475	IRAK3	chr5:33800190-33872499	4.61992	7.69121	-0.735342	0.0045	0.0405666
mRNA	ENSSSCT00000005466	ENSSSCG00000004954	C15orf61	chr1:183126893-183131818	7.71367	2.91644	1.40321	0.0001	0.00214362
mRNA	ENSSSCT00000008223	ENSSSCG00000007508	ZBP1	chr17:65136535-65146713	39.5973	18.9792	1.06099	5e-05	0.00119245
mRNA	ENSSSCT00000023239	ENSSSCG00000025293	HLTF	chr13:97254691-97326859	13.4988	22.4243	-0.732227	0.00025	0.00449095
mRNA	ENSSSCT00000023238	ENSSSCG00000023868	C3AR1	GL896371.1:25479-26910	8.14528	15.6423	-0.941417	5e-05	0.00119245
mRNA	ENSSSCT00000028179	ENSSSCG00000021372	-	JH118504.1:43112-50853	11.4851	6.78226	0.759928	0.00105	0.0137227
mRNA	ENSSSCT00000029805	ENSSSCG00000027544	-	GL894842.1:1102-13375	123.442	44.0829	1.48554	5e-05	0.00119245
mRNA	ENSSSCT00000015492	ENSSSCG00000014180	ST8SIA4	chr2:110733510-110825901	18.6358	31.7268	-0.767623	0.0002	0.003754
mRNA	ENSSSCT00000015491	ENSSSCG00000014179	FAM174A	chr2:110536478-110563848	5.30661	2.83302	0.905452	0.00025	0.00449095
mRNA	ENSSSCT00000005515	ENSSSCG00000005000	FANCM	chr1:195220254-195286683	5.60353	9.13681	-0.705354	0.00085	0.0116991
mRNA	ENSSSCT00000005513	ENSSSCG00000004998	-	chr1:195186154-195190072	138.319	45.9085	1.59116	5e-05	0.00119245
mRNA	ENSSSCT00000010615	ENSSSCG00000009681	INTS9	chr14:13726697-13790416	4.82541	10.0934	-1.06469	5e-05	0.00119245
mRNA	ENSSSCT00000014724	ENSSSCG00000013478	DOHH	chr2:75730691-75739639	8.31057	3.94637	1.07442	5e-05	0.00119245
mRNA	ENSSSCT00000006157	ENSSSCG00000005599	RABEPK	chr1:299672839-299695468	18.9745	12.0496	0.655073	0.00395	0.0370382
mRNA	ENSSSCT00000006154	ENSSSCG00000005596	ARPC5L	chr1:299470823-299479050	71.3427	43.547	0.712192	0.0006	0.00895758
mRNA	ENSSSCT00000030854	ENSSSCG00000025521	-	chr11:12724509-12736276	37.0676	12.3374	1.58712	5e-05	0.00119245
mRNA	ENSSSCT00000030858	ENSSSCG00000030685	ARID2	chr5:79566480-79726285	19.1159	30.0206	-0.651182	0.0021	0.0230209
mRNA	ENSSSCT00000024451	ENSSSCG00000022358	-	chr8:8643795-8662721	28.7909	14.678	0.971954	0.0001	0.00214362
mRNA	ENSSSCT00000003001	ENSSSCG00000002707	GABARAPL2	chr6:11962959-11973935	75.0311	33.6993	1.15477	5e-05	0.00119245
mRNA	ENSSSCT00000003006	ENSSSCG00000002712	LDHD	chr6:12295490-12298450	44.1327	23.155	0.930522	5e-05	0.00119245
mRNA	ENSSSCT00000022858	ENSSSCG00000022118	ZBED6CL	GL892911.1:266178-266946	7.61836	3.21008	1.24687	0.0012	0.0151808
mRNA	ENSSSCT00000022851	ENSSSCG00000026577	-	chr18:5439492-5442711	28.6112	43.6393	-0.609051	0.0045	0.0405666
mRNA	ENSSSCT00000006980	ENSSSCG00000006370	TSTD1	chr4:97371109-97372691	59.9421	20.7015	1.53383	5e-05	0.00119245
mRNA	ENSSSCT00000025490	ENSSSCG00000022439	-	chr1:297409404-297442956	28.388	56.8594	-1.00212	5e-05	0.00119245
mRNA	ENSSSCT00000007585	ENSSSCG00000024973	GBP5	chr4:139413790-139425247	5.40491	10.7227	-0.988324	5e-05	0.00119245
mRNA	ENSSSCT00000007447	ENSSSCG00000006799	LRIF1	chr4:119652637-119659834	8.05311	13.0226	-0.6934	0.0008	0.0111573
mRNA	ENSSSCT00000035742	ENSSSCG00000012291	GPKOW	chrX:48024600-48039718	9.95681	4.75492	1.06626	0.00125	0.015631
mRNA	ENSSSCT00000031841	ENSSSCG00000025004	-	GL895000.1:8851-16992	20.0961	37.6922	-0.907352	0.0008	0.0111573
mRNA	ENSSSCT00000023437	ENSSSCG00000023489	CXCL9	chr8:75801203-75806186	82.1349	139.367	-0.762825	0.00485	0.0429592
mRNA	ENSSSCT00000036092	ENSSSCG00000014372	-	chr2:148305086-148328487	37.4451	69.8508	-0.8995	0.00075	0.0106787
mRNA	ENSSSCT00000027531	ENSSSCG00000028876	-	JH118520.1:53522-59401	7.88569	23.9375	-1.60197	5e-05	0.00119245
mRNA	ENSSSCT00000032579	ENSSSCG00000021145	AP1S1	GL894574.1:30107-38378	23.0032	15.5997	0.560319	0.00585	0.049169
mRNA	ENSSSCT00000018606	ENSSSCG00000017089	ANXA6	chr16:78094268-78115994	68.0552	39.9325	0.769144	0.00015	0.00297337
mRNA	ENSSSCT00000008583	ENSSSCG00000007833	-	chr3:23052199-23174810	29.1829	51.5258	-0.820173	5e-05	0.00119245
mRNA	ENSSSCT00000008580	ENSSSCG00000007830	RBBP6	chr3:22536764-22570041	17.2295	28.8997	-0.746173	0.00055	0.00838524
mRNA	ENSSSCT00000012962	ENSSSCG00000011850	-	chr13:143786442-143842402	0.104382	0.649945	-2.63845	0.00025	0.00449095
mRNA	ENSSSCT00000012969	ENSSSCG00000011856	RPL35A	chr13:144183621-144186429	2062.14	970.095	1.08794	5e-05	0.00119245
mRNA	ENSSSCT00000010181	ENSSSCG00000009293	-	chr11:2163383-2256282	11.5901	6.66937	0.797266	0.0003	0.00520502
mRNA	ENSSSCT00000010188	ENSSSCG00000009300	WASF3	chr11:3766416-3791563	1.40533	3.22892	-1.20015	0.001	0.013215
mRNA	ENSSSCT00000009240	ENSSSCG00000008439	RHOQ	chr3:100058021-100097054	17.903	41.9752	-1.22933	5e-05	0.00119245
mRNA	ENSSSCT00000026150	ENSSSCG00000022338	-	chr9:120686269-120906148	4.31614	2.4163	0.836945	0.0005	0.00778241
mRNA	ENSSSCT00000023370	ENSSSCG00000025429	-	GL895110.2:135402-187458	37.3752	77.3412	-1.04916	5e-05	0.00119245
mRNA	ENSSSCT00000023378	ENSSSCG00000022322	BCL2L11	JH118923.1:27423-54664	2.42381	4.46554	-0.881558	0.00405	0.0377656
mRNA	ENSSSCT00000012132	ENSSSCG00000011085	MLLT10	chr10:58734841-58937014	13.6657	20.7296	-0.601135	0.00275	0.0281588
mRNA	ENSSSCT00000012137	ENSSSCG00000011090	NEBL	chr10:59609522-59713946	0.372587	1.30042	-1.80333	0.00015	0.00297337
mRNA	ENSSSCT00000011449	ENSSSCG00000010462	PCGF5	chr14:112021941-112056577	3.02213	0.937789	1.68823	0.0022	0.0238111
mRNA	ENSSSCT00000009083	ENSSSCG00000008294	ACTG2	chr3:72251855-72310387	600.686	128.899	2.22037	5e-05	0.00119245
mRNA	ENSSSCT00000009088	ENSSSCG00000008298	-	chr3:72407784-72421082	40.1544	111.647	-1.47531	5e-05	0.00119245
mRNA	ENSSSCT00000002961	ENSSSCG00000002670	-	chr6:4473346-4490418	18.8004	30.6459	-0.704926	0.00055	0.00838524
mRNA	ENSSSCT00000009557	ENSSSCG00000008737	C1QTNF7	chr8:10369561-10376663	4.61678	2.17995	1.08259	0.0014	0.0169856
mRNA	ENSSSCT00000009552	ENSSSCG00000008732	TMEM128	chr8:5751452-5761789	35.1494	18.608	0.917578	0.0001	0.00214362
mRNA	ENSSSCT00000001708	ENSSSCG00000001533	TAF11	chr7:35543523-35555308	29.6067	18.6034	0.670358	0.00155	0.0183734
mRNA	ENSSSCT00000011268	ENSSSCG00000010295	ECD	chr14:82047990-82081641	11.3544	19.3585	-0.76971	0.0003	0.00520502
mRNA	ENSSSCT00000011263	ENSSSCG00000010291	PLA2G12B	chr14:81819439-81844247	38.4236	15.6303	1.29764	5e-05	0.00119245
mRNA	ENSSSCT00000024643	ENSSSCG00000024867	ISG20	chr1:212617011-212628410	64.1675	32.334	0.988792	5e-05	0.00119245
mRNA	ENSSSCT00000000540	ENSSSCG00000000501	-	chr5:36850320-36867816	22.8295	38.9727	-0.771564	0.00045	0.00719494
mRNA	ENSSSCT00000006862	ENSSSCG00000006263	ATP6V1H	chr4:84281793-84340043	16.9179	10.8949	0.6349	0.00395	0.0370382
mRNA	ENSSSCT00000031562	ENSSSCG00000022258	-	chr17:53182911-53185808	109.548	62.6435	0.806328	0.00045	0.00719494
mRNA	ENSSSCT00000025519	ENSSSCG00000026360	CLGN	chr8:92109465-92167413	3.33778	7.20821	-1.11075	5e-05	0.00119245
mRNA	ENSSSCT00000030213	ENSSSCG00000029776	FAM219B	chr7:63339160-63346268	6.20225	3.82967	0.695572	0.0021	0.0230209
mRNA	ENSSSCT00000026098	ENSSSCG00000004332	BACH2	chr1:64904129-65186708	8.1382	18.0568	-1.14976	0.0002	0.003754
mRNA	ENSSSCT00000026094	ENSSSCG00000028195	ERICH1	GL894666.1:89-31724	10.2648	17.94	-0.805469	0.0008	0.0111573
mRNA	ENSSSCT00000016481	ENSSSCG00000015115	CBL	chr9:51452066-51540892	15.6771	27.9744	-0.835446	5e-05	0.00119245
mRNA	ENSSSCT00000028729	ENSSSCG00000029518	-	chr6:100883281-100897872	32.1163	56.8697	-0.824352	5e-05	0.00119245
mRNA	ENSSSCT00000028724	ENSSSCG00000026960	ZNF280D	chr1:127597934-127719722	16.0482	30.4102	-0.922146	5e-05	0.00119245
mRNA	ENSSSCT00000019456	ENSSSCG00000017879	SPNS2	chr12:52453740-52487384	9.90252	5.30363	0.900815	0.0002	0.003754
mRNA	ENSSSCT00000019455	ENSSSCG00000017878	UBE2G1	chr12:52253238-52278046	55.9863	85.1048	-0.604165	0.00375	0.0356116
mRNA	ENSSSCT00000012485	ENSSSCG00000011405	HYAL2	chr13:35983755-35988621	48.3184	30.427	0.667221	0.001	0.013215
mRNA	ENSSSCT00000029183	ENSSSCG00000022749	MRPL40	chr14:54670168-54672802	99.4619	63.4739	0.647981	0.0019	0.0214646
mRNA	ENSSSCT00000029184	ENSSSCG00000024965	-	chr3:72035487-72039770	68.592	25.8237	1.40935	5e-05	0.00119245
mRNA	ENSSSCT00000016304	ENSSSCG00000014946	CEP295	chr9:29688041-29799302	20.894	12.2218	0.773629	0.0011	0.0142222
mRNA	ENSSSCT00000004139	ENSSSCG00000003738	MAPRE2	chr6:111324051-111388859	26.1591	41.5724	-0.668314	0.00165	0.0192591
mRNA	ENSSSCT00000004137	ENSSSCG00000003737	-	chr6:109982510-110185391	4.00128	0.701899	2.51113	0.00045	0.00719494
mRNA	ENSSSCT00000004133	ENSSSCG00000003733	KLHL14	chr6:109214945-109334932	0.702753	1.29826	-0.885486	0.004	0.0373974
mRNA	ENSSSCT00000010229	ENSSSCG00000009334	HSPH1	chr11:7585524-7661067	32.0143	49.5595	-0.630443	0.00345	0.0335647
mRNA	ENSSSCT00000010220	ENSSSCG00000009326	KATNAL1	chr11:6760616-6803995	6.53852	13.5947	-1.056	5e-05	0.00119245
mRNA	ENSSSCT00000028444	ENSSSCG00000024300	TMEM254	chr14:88542474-88551614	8.80352	13.5362	-0.620675	0.0041	0.0380764
mRNA	ENSSSCT00000028446	ENSSSCG00000026414	ATOX1	GL894053.2:177-6167	140.412	61.9863	1.17965	5e-05	0.00119245
mRNA	ENSSSCT00000022403	ENSSSCG00000020923	-	GL892411.2:78624-123581	2.60039	5.44304	-1.06569	0.0008	0.0111573
mRNA	ENSSSCT00000000156	ENSSSCG00000000148	-	chr5:9275334-9276287	66.1993	37.4771	0.820807	5e-05	0.00119245
mRNA	ENSSSCT00000000153	ENSSSCG00000000146	-	GL893077.1:10936-50415	126.653	63.1339	1.00439	0.0007	0.010104
mRNA	ENSSSCT00000026878	ENSSSCG00000025796	NLE1	chr12:41546590-41555533	8.85972	5.12463	0.789812	0.00135	0.0165389
mRNA	ENSSSCT00000030437	ENSSSCG00000030529	-	chr18:1560344-1562266	3.49136	6.26891	-0.844423	0.00135	0.0165389
mRNA	ENSSSCT00000030436	ENSSSCG00000021599	-	chr8:19492653-19503805	42.7261	13.0026	1.71631	5e-05	0.00119245
mRNA	ENSSSCT00000027836	ENSSSCG00000029076	-	chr14:107499604-107663345	27.4904	12.5848	1.12724	0.00055	0.00838524
mRNA	ENSSSCT00000018253	ENSSSCG00000016768	MPLKIP	chr18:59574865-59578243	11.0068	6.91907	0.669745	0.002	0.0222139
mRNA	ENSSSCT00000018255	ENSSSCG00000016769	CDK13	chr18:59601835-59696078	23.8214	39.1266	-0.715892	0.0006	0.00895758
mRNA	ENSSSCT00000032106	ENSSSCG00000028663	RBM25	chr7:102193921-102258991	17.7508	31.0223	-0.805421	0.0002	0.003754
mRNA	ENSSSCT00000023100	ENSSSCG00000024330	-	chr6:40628258-40629425	146.086	378.446	-1.37327	5e-05	0.00119245
mRNA	ENSSSCT00000027480	ENSSSCG00000023361	MRPS36	chr16:51279801-51301023	22.9257	10.0639	1.18778	5e-05	0.00119245
mRNA	ENSSSCT00000016563	ENSSSCG00000015197	SPA17	chr9:57436408-57448929	8.08392	4.29505	0.912381	0.00535	0.0461548
mRNA	ENSSSCT00000016566	ENSSSCG00000015200	-	chr9:57498519-57507892	1.23824	0.446722	1.47084	0.0016	0.018837
mRNA	ENSSSCT00000028685	ENSSSCG00000028895	-	GL896322.1:20-1374	14.301	2.95819	2.27333	5e-05	0.00119245
mRNA	ENSSSCT00000028682	ENSSSCG00000024974	RPL13	chr6:517792-520205	1273.36	680.86	0.903213	0.00055	0.00838524
mRNA	ENSSSCT00000028688	ENSSSCG00000026931	SERTAD1	chr6:44447546-44448266	39.9659	20.9052	0.934906	0.0001	0.00214362
mRNA	ENSSSCT00000015143	ENSSSCG00000013863	SMIM7	chr2:60549158-60553577	112.562	51.1228	1.13868	0.0005	0.00778241
mRNA	ENSSSCT00000032483	ENSSSCG00000024024	CX3CR1	chr13:26204855-26217959	1.11819	2.21901	-0.98875	0.0021	0.0230209
mRNA	ENSSSCT00000023811	ENSSSCG00000028657	-	GL895451.1:8355-11273	54.004	34.8144	0.633381	0.00165	0.0192591
mRNA	ENSSSCT00000023814	ENSSSCG00000023690	PTMA	GL894918.2:6122-7597	3470.64	6600.45	-0.927364	0.0002	0.003754
mRNA	ENSSSCT00000005840	ENSSSCG00000005302	STOML2	chr1:263416860-263420329	74.6943	46.3212	0.689324	0.00085	0.0116991
mRNA	ENSSSCT00000014232	ENSSSCG00000013021	SF1	chr2:6524029-6536326	27.6333	56.4849	-1.03146	5e-05	0.00119245
mRNA	ENSSSCT00000008741	ENSSSCG00000007978	-	chr3:40950680-40951551	34.8029	80.6942	-1.21326	5e-05	0.00119245
mRNA	ENSSSCT00000008742	ENSSSCG00000007979	LUC7L	chr3:40960514-40991077	11.5086	6.71898	0.776396	0.00035	0.0058827
mRNA	ENSSSCT00000008745	ENSSSCG00000007982	MPG	chr3:40892303-40931888	23.7657	12.1247	0.970929	0.0007	0.010104
mRNA	ENSSSCT00000008748	ENSSSCG00000007984	MRPL28	chr3:41094504-41097389	111.417	74.2609	0.585292	0.00425	0.0390669
mRNA	ENSSSCT00000010929	ENSSSCG00000009973	RHBDD3	chr14:49367967-49371139	6.3502	2.89701	1.13224	5e-05	0.00119245
mRNA	ENSSSCT00000010697	ENSSSCG00000009757	BRI3BP	chr14:29888166-29904643	42.7399	23.9916	0.833054	0.00015	0.00297337
mRNA	ENSSSCT00000011345	ENSSSCG00000026850	-	chr14:95197265-95214246	6.73234	3.06296	1.13618	5e-05	0.00119245
mRNA	ENSSSCT00000013277	ENSSSCG00000012138	ACE2	chrX:13060433-13089851	161.571	99.0001	0.706665	0.002	0.0222139
mRNA	ENSSSCT00000014595	ENSSSCG00000013364	-	chr2:43627374-43798211	47.6602	83.6939	-0.812338	0.0009	0.0122346
mRNA	ENSSSCT00000005034	ENSSSCG00000004557	-	chr1:118800887-118806518	315.517	181.11	0.800851	0.0001	0.00214362
mRNA	ENSSSCT00000005033	ENSSSCG00000004556	-	chr1:118816806-118837774	14.2675	7.31926	0.962963	0.0001	0.00214362
mRNA	ENSSSCT00000000772	ENSSSCG00000000709	PLEKHG6	chr5:66793344-66811338	25.8981	17.4045	0.573385	0.00545	0.0467215
mRNA	ENSSSCT00000004857	ENSSSCG00000004394	RPF2	chr1:86305688-86345801	26.3354	44.9919	-0.772662	0.0003	0.00520502
mRNA	ENSSSCT00000004858	ENSSSCG00000004395	-	chr1:86210910-86230305	26.4349	56.5583	-1.0973	5e-05	0.00119245
mRNA	ENSSSCT00000025763	ENSSSCG00000026446	FAM136A	chr3:75462087-75468524	18.8994	12.4581	0.601254	0.0029	0.0293426
mRNA	ENSSSCT00000003084	ENSSSCG00000002786	ELMO3	chr6:25131024-25135710	31.8006	20.8113	0.611688	0.003	0.0300926
mRNA	ENSSSCT00000030081	ENSSSCG00000020669	-	GL896274.2:19676-47483	2.80645	1.59457	0.815584	0.0026	0.0269681
mRNA	ENSSSCT00000013703	ENSSSCG00000012534	MORF4L2	chrX:98342575-98355097	35.6521	130.364	-1.87049	0.0034	0.0332197
mRNA	ENSSSCT00000002844	ENSSSCG00000002559	CDCA4	chr7:131262823-131263462	16.0472	5.70641	1.49166	5e-05	0.00119245
mRNA	ENSSSCT00000002842	ENSSSCG00000002557	NUDT14	chr7:131249481-131253801	12.2944	5.37373	1.194	0.0003	0.00520502
mRNA	ENSSSCT00000001012	ENSSSCG00000000927	TMTC3	chr5:99022902-99071007	16.2385	28.0202	-0.787048	0.0002	0.003754
mRNA	ENSSSCT00000008502	ENSSSCG00000007755	-	chr3:17622063-17633306	3.22013	5.71045	-0.826486	0.00525	0.045513
mRNA	ENSSSCT00000019333	ENSSSCG00000017761	-	chr12:46669532-46671686	8.03105	4.77137	0.751185	0.00435	0.0396727
mRNA	ENSSSCT00000000687	ENSSSCG00000000638	-	chr5:64280243-64290224	11.5778	4.7353	1.28984	5e-05	0.00119245
mRNA	ENSSSCT00000032734	ENSSSCG00000012649	SMARCA1	chrX:121756239-121832582	3.71519	1.04797	1.82584	0.00545	0.0467215
mRNA	ENSSSCT00000026161	ENSSSCG00000028624	-	GL893160.1:2014-17149	13.5257	20.9389	-0.630483	0.0029	0.0293426
mRNA	ENSSSCT00000014869	ENSSSCG00000013614	CNN1	chr2:70536386-70544292	102.23	25.7322	1.99017	5e-05	0.00119245
mRNA	ENSSSCT00000017727	ENSSSCG00000016279	PDE6D	chr15:146142849-146147912	17.5238	35.1852	-1.00565	5e-05	0.00119245
mRNA	ENSSSCT00000033922	ENSSSCG00000006002	NOV	chr4:20522555-20533993	1.94197	3.99207	-1.03962	0.0002	0.003754
mRNA	ENSSSCT00000029926	ENSSSCG00000030467	PHC3	chr13:117558741-117628838	12.6738	27.2715	-1.10554	5e-05	0.00119245
mRNA	ENSSSCT00000013840	ENSSSCG00000012659	ZNF280C	chrX:122503579-122564169	1.2811	8.35439	-2.70515	0.00105	0.0137227
mRNA	ENSSSCT00000011993	ENSSSCG00000010957	-	chr10:33554264-33666696	7.36787	13.0512	-0.824864	5e-05	0.00119245
mRNA	ENSSSCT00000012715	ENSSSCG00000011618	GATA2	chr13:79606187-79613715	0.726994	1.43079	-0.976797	0.00375	0.0356116
mRNA	ENSSSCT00000012717	ENSSSCG00000011620	-	chr13:79877692-79913630	26.8762	14.7585	0.864786	0.00035	0.0058827
mRNA	ENSSSCT00000012712	ENSSSCG00000011615	RAB7A	chr13:79450126-79456616	46.4854	100.652	-1.11453	5e-05	0.00119245
mRNA	ENSSSCT00000001258	ENSSSCG00000022394	-	chr7:22187171-22190343	5.48515	3.19012	0.781918	0.0016	0.018837
mRNA	ENSSSCT00000003785	ENSSSCG00000003412	EXOSC10	chr6:65163742-65187263	12.5762	19.1492	-0.606585	0.0024	0.0254043
mRNA	ENSSSCT00000024310	ENSSSCG00000027800	-	chr3:103872580-103885823	13.3279	21.0161	-0.657047	0.00535	0.0461548
mRNA	ENSSSCT00000005208	ENSSSCG00000004716	-	chr1:143187619-143198162	11.1877	6.32103	0.823682	0.00355	0.034246
mRNA	ENSSSCT00000005209	ENSSSCG00000004717	UBR1	chr1:143205206-143319587	17.1758	25.982	-0.597133	0.0049	0.0433301
mRNA	ENSSSCT00000031650	ENSSSCG00000029915	-	GL894083.2:103129-108232	0.81023	1.95487	-1.27067	0.00575	0.0485518
mRNA	ENSSSCT00000003121	ENSSSCG00000002821	CCL22	chr6:17288016-17294050	0.573429	1.56565	-1.44907	0.0005	0.00778241
mRNA	ENSSSCT00000003120	ENSSSCG00000002820	RSPRY1	chr6:17159490-17195722	14.0541	23.7347	-0.756005	0.00015	0.00297337
mRNA	ENSSSCT00000003127	ENSSSCG00000002826	-	chr6:27276810-27380644	80.7528	44.2701	0.867181	0.0032	0.0317013
mRNA	ENSSSCT00000006578	ENSSSCG00000005995	MTBP	chr4:19561260-19634315	8.59532	13.1341	-0.611697	0.0024	0.0254043
mRNA	ENSSSCT00000006577	ENSSSCG00000005994	SNTB1	chr4:19423080-19550493	3.10718	4.84718	-0.641539	0.0058	0.0488708
mRNA	ENSSSCT00000025040	ENSSSCG00000024179	NAGS	chr12:19402213-19411777	11.6859	5.26848	1.14931	5e-05	0.00119245
mRNA	ENSSSCT00000025047	ENSSSCG00000026915	-	chr13:212955466-212978093	35.4714	76.4421	-1.10771	5e-05	0.00119245
mRNA	ENSSSCT00000018565	ENSSSCG00000017052	ADAM19	chr16:71570440-71669557	10.2047	16.4823	-0.691692	0.0005	0.00778241
mRNA	ENSSSCT00000018567	ENSSSCG00000017054	CYFIP2	chr16:71706351-71844164	20.3701	33.5218	-0.718647	0.00145	0.017463
mRNA	ENSSSCT00000026762	ENSSSCG00000030131	C15orf40	chr7:57417818-57425005	8.02351	4.82811	0.732776	0.0008	0.0111573
mRNA	ENSSSCT00000026766	ENSSSCG00000030514	-	GL893684.1:10603-21014	15.4739	26.65	-0.784297	0.00015	0.00297337
mRNA	ENSSSCT00000032638	ENSSSCG00000012382	IGBP1	chrX:63355957-63403342	71.9938	43.7178	0.719651	0.00085	0.0116991
mRNA	ENSSSCT00000030909	ENSSSCG00000030337	NYAP1	chr3:7753141-7760176	0.852928	0.420214	1.0213	0.0051	0.0445568
mRNA	ENSSSCT00000016659	ENSSSCG00000015288	RBBP5	chr9:72016827-72035637	28.2641	46.8887	-0.730266	0.0005	0.00778241
mRNA	ENSSSCT00000011604	ENSSSCG00000010608	SFR1	chr14:124982708-124986320	6.00874	2.64164	1.18563	0.001	0.013215
mRNA	ENSSSCT00000008310	ENSSSCG00000007574	SDK1	chr3:3634287-3824252	1.5318	0.805536	0.927211	0.0004	0.00655605
mRNA	ENSSSCT00000010557	ENSSSCG00000009630	EGR3	chr14:7426275-7428160	1.09598	2.68932	-1.29502	0.00395	0.0370382
mRNA	ENSSSCT00000010550	ENSSSCG00000009624	-	chr14:7176194-7224214	12.718	31.3788	-1.30292	5e-05	0.00119245
mRNA	ENSSSCT00000010553	ENSSSCG00000009627	-	chr14:7332461-7339301	2.58157	1.53223	0.752614	0.0035	0.0339068
mRNA	ENSSSCT00000018498	ENSSSCG00000016988	ERGIC1	chr16:55597413-55717142	24.8008	44.6283	-0.847572	5e-05	0.00119245
mRNA	ENSSSCT00000033340	ENSSSCG00000015294	CR1	chr9:74510645-74564138	6.44525	11.0814	-0.781833	0.0019	0.0214646
mRNA	ENSSSCT00000029718	ENSSSCG00000030147	-	chr3:117217368-117244540	5.11869	1.66254	1.62238	0.00275	0.0281588
mRNA	ENSSSCT00000005425	ENSSSCG00000004917	MALT1	chr1:179658937-179701310	6.19082	17.3079	-1.48323	0.00225	0.0242293
mRNA	ENSSSCT00000009218	ENSSSCG00000008418	-	chr3:95389251-95546928	1.64306	0.688389	1.25509	0.00235	0.0250032
mRNA	ENSSSCT00000007113	ENSSSCG00000006494	SLC25A44	chr4:102579408-102593041	9.68489	15.1578	-0.646257	0.0015	0.0178968
mRNA	ENSSSCT00000007115	ENSSSCG00000006496	LMNA	chr4:102642365-102661829	260.735	164.75	0.662302	0.0056	0.0476499
mRNA	ENSSSCT00000007118	ENSSSCG00000006499	LAMTOR2	chr4:102714739-102719077	27.3421	13.2628	1.04374	5e-05	0.00119245
mRNA	ENSSSCT00000024296	ENSSSCG00000028571	FAM207A	chr13:217492705-217520322	18.6525	6.87507	1.43992	5e-05	0.00119245
mRNA	ENSSSCT00000025534	ENSSSCG00000024242	MRPL54	chr2:75517894-75519678	12.6429	5.87506	1.10565	0.00195	0.0218749
mRNA	ENSSSCT00000022926	ENSSSCG00000029921	-	chr3:42877174-42882669	39.8602	67.583	-0.761713	0.00095	0.0127118
mRNA	ENSSSCT00000022922	ENSSSCG00000020929	-	chr15:112603785-112613717	9.36591	16.3768	-0.806167	0.00015	0.00297337
mRNA	ENSSSCT00000031444	ENSSSCG00000030580	-	chr1:146304942-146312662	21.9974	10.7468	1.03343	5e-05	0.00119245
mRNA	ENSSSCT00000025651	ENSSSCG00000020769	-	chr18:56857685-56868920	160.757	81.4085	0.981629	5e-05	0.00119245
mRNA	ENSSSCT00000025654	ENSSSCG00000026539	-	JH118618.1:25166-26166	6.87277	2.1401	1.68321	0.0005	0.00778241
mRNA	ENSSSCT00000033751	ENSSSCG00000004194	ENPP3	chr1:35385074-35410213	5.87465	11.6279	-0.985011	0.0023	0.0246104
mRNA	ENSSSCT00000023724	ENSSSCG00000022280	DACT3	chr6:47861775-47874977	4.46	1.32556	1.75044	0.0015	0.0178968
mRNA	ENSSSCT00000027403	ENSSSCG00000030444	-	chr3:4970497-4986768	17.1707	37.768	-1.13721	5e-05	0.00119245
mRNA	ENSSSCT00000023892	ENSSSCG00000003774	MSH4	chr6:127383244-127495946	0.355974	1.20089	-1.75426	5e-05	0.00119245
mRNA	ENSSSCT00000029559	ENSSSCG00000024489	-	GL895253.2:153220-206715	4.65429	10.449	-1.16674	0.0006	0.00895758
mRNA	ENSSSCT00000029555	ENSSSCG00000024885	-	chr7:69115511-69161215	22.9017	13.0548	0.810872	0.00145	0.017463
mRNA	ENSSSCT00000029552	ENSSSCG00000024978	-	JH118669.1:141987-226171	10.2175	16.6747	-0.706618	0.00095	0.0127118
mRNA	ENSSSCT00000011034	ENSSSCG00000010073	CHCHD10	chr14:53363489-53366597	37.0397	24.3674	0.604117	0.0026	0.0269681
mRNA	ENSSSCT00000018517	ENSSSCG00000017005	KCNMB1	chr16:57959703-57971192	5.72574	1.19529	2.2601	5e-05	0.00119245
mRNA	ENSSSCT00000018518	ENSSSCG00000017006	LCP2	chr16:58039299-58082197	10.4317	20.0178	-0.940308	5e-05	0.00119245
mRNA	ENSSSCT00000030704	ENSSSCG00000023560	-	chr14:145686772-145706024	16.2998	7.55605	1.10915	0.0002	0.003754
mRNA	ENSSSCT00000015647	ENSSSCG00000014321	KLHL3	chr2:145357373-145464551	4.83072	2.67162	0.854525	0.00265	0.0273669
mRNA	ENSSSCT00000008126	ENSSSCG00000007423	UBE2C	chr17:53664232-53667596	45.7175	93.6073	-1.03388	5e-05	0.00119245
mRNA	ENSSSCT00000008129	ENSSSCG00000007426	ACOT8	chr17:53679780-53719362	33.2106	19.6775	0.755095	0.0045	0.0405666
mRNA	ENSSSCT00000005745	ENSSSCG00000005212	PLGRKT	chr1:242425743-242473399	95.8302	33.9896	1.49539	5e-05	0.00119245
mRNA	ENSSSCT00000014518	ENSSSCG00000013293	COMMD9	chr2:27119409-27138704	50.7232	31.2675	0.697981	0.00125	0.015631
mRNA	ENSSSCT00000016642	ENSSSCG00000015273	-	chr9:70628149-70765399	13.7066	8.45729	0.696603	0.0027	0.0277757
mRNA	ENSSSCT00000016640	ENSSSCG00000015271	PRELP	chr9:70484581-70498199	6.80392	13.2671	-0.963412	5e-05	0.00119245
mRNA	ENSSSCT00000003379	ENSSSCG00000003042	-	chr6:45981952-46078610	635.693	329.203	0.949354	0.00235	0.0250032
mRNA	ENSSSCT00000011854	ENSSSCG00000010835	AIDA	chr10:13586601-13621298	35.2661	52.8332	-0.583161	0.00465	0.0415674
mRNA	ENSSSCT00000012005	ENSSSCG00000010968	IL11RA	chr10:36278904-36289170	8.53397	3.62595	1.23486	5e-05	0.00119245
mRNA	ENSSSCT00000001097	ENSSSCG00000001005	PSMG4	chr7:2041197-2048693	83.0265	35.1876	1.23851	5e-05	0.00119245
mRNA	ENSSSCT00000000941	ENSSSCG00000000862	-	chr5:86352831-86413187	7.39018	26.0589	-1.8181	5e-05	0.00119245
mRNA	ENSSSCT00000006479	ENSSSCG00000005900	GPT	chr4:388743-391693	27.1632	17.468	0.63694	0.0029	0.0293426
mRNA	ENSSSCT00000007705	ENSSSCG00000026893	NAT1	chr17:14206993-14216749	78.6541	45.805	0.780018	0.00025	0.00449095
mRNA	ENSSSCT00000033172	ENSSSCG00000003825	CYP2J2	chr6:139936091-139965989	76.2166	14.0937	2.43505	5e-05	0.00119245
mRNA	ENSSSCT00000024488	ENSSSCG00000022801	S100PBP	chr6:83155167-83184948	22.3239	63.529	-1.50882	5e-05	0.00119245
mRNA	ENSSSCT00000022886	ENSSSCG00000025248	-	chr12:49626506-49670184	17.3263	40.1315	-1.21177	5e-05	0.00119245
mRNA	ENSSSCT00000018066	ENSSSCG00000016593	ARF5	chr18:21699124-21702395	36.9338	21.2702	0.79611	0.00025	0.00449095
mRNA	ENSSSCT00000022777	ENSSSCG00000029573	NASP	GL895352.1:15710-29819	35.0928	23.4012	0.584594	0.0046	0.0412761
mRNA	ENSSSCT00000036688	ENSSSCG00000012743	MTMR1	chrX:140009674-140070260	5.64495	26.3385	-2.22214	0.00475	0.0422547
mRNA	ENSSSCT00000036684	ENSSSCG00000010497	ENTPD1	chr14:116929632-117025486	9.75261	17.6298	-0.854158	0.0019	0.0214646
mRNA	ENSSSCT00000026254	ENSSSCG00000029075	-	chr14:134049151-134096543	5.37262	2.41055	1.15626	5e-05	0.00119245
mRNA	ENSSSCT00000026255	ENSSSCG00000025534	-	chr17:57235513-57257623	60.1473	96.4936	-0.681934	0.0013	0.0160896
mRNA	ENSSSCT00000015021	ENSSSCG00000013747	RAD23A	chr2:66289563-66295135	30.1661	45.9636	-0.607565	0.00345	0.0335647
mRNA	ENSSSCT00000028037	ENSSSCG00000021698	RRP1B	chr13:216628847-216647523	8.22878	5.21743	0.65734	0.0012	0.0151808
mRNA	ENSSSCT00000023916	ENSSSCG00000025146	-	chr6:73850684-73857935	27.9684	17.1839	0.70274	0.0014	0.0169856
mRNA	ENSSSCT00000018892	ENSSSCG00000017354	-	chr12:19169465-19170989	11.7334	18.0573	-0.621967	0.00475	0.0422547
mRNA	ENSSSCT00000012249	ENSSSCG00000011186	COL6A5	chr13:1791732-1881007	22.33	42.2098	-0.918594	0.00035	0.0058827
mRNA	ENSSSCT00000017548	ENSSSCG00000016117	CARF	chr15:117869021-117914168	5.1131	7.74973	-0.599947	0.0042	0.038713
mRNA	ENSSSCT00000012794	ENSSSCG00000011686	-	chr13:92043892-92260574	19.7553	37.8464	-0.937918	5e-05	0.00119245
mRNA	ENSSSCT00000010797	ENSSSCG00000009851	PEBP1	chr14:36684363-36691471	154.451	81.4467	0.923226	5e-05	0.00119245
mRNA	ENSSSCT00000010790	ENSSSCG00000009844	HSPB8	chr14:35688332-35701411	9.64088	4.64255	1.05425	5e-05	0.00119245
mRNA	ENSSSCT00000019070	ENSSSCG00000017516	SP2	chr12:24074445-24076719	3.11204	7.24589	-1.2193	0.0001	0.00214362
mRNA	ENSSSCT00000019075	ENSSSCG00000017521	SCRN2	chr12:23968529-23972991	19.8713	8.69515	1.19241	5e-05	0.00119245
mRNA	ENSSSCT00000019077	ENSSSCG00000017523	PNPO	chr12:23993277-23997741	23.5507	11.5648	1.02603	0.00015	0.00297337
mRNA	ENSSSCT00000019078	ENSSSCG00000017524	CDK5RAP3	chr12:24044540-24054025	31.2673	14.8075	1.07833	5e-05	0.00119245
mRNA	ENSSSCT00000019079	ENSSSCG00000017525	-	chr12:24300467-24308029	43.9714	26.6655	0.721592	0.00055	0.00838524
mRNA	ENSSSCT00000029072	ENSSSCG00000030242	RSRP1	GL894621.1:28008-30628	35.8026	64.1864	-0.842204	0.00025	0.00449095
mRNA	ENSSSCT00000030539	ENSSSCG00000030528	LTN1	chr13:202598694-202660919	19.7939	30.2126	-0.610092	0.00415	0.0383737
mRNA	ENSSSCT00000015567	ENSSSCG00000014247	ALDH7A1	chr2:134952714-134986910	24.7874	13.7847	0.84654	5e-05	0.00119245
mRNA	ENSSSCT00000028852	ENSSSCG00000025876	PBLD	chr14:77502555-77528898	13.9255	7.73343	0.848548	0.0003	0.00520502
mRNA	ENSSSCT00000028853	ENSSSCG00000022438	-	chr6:44613523-44623134	12.6516	6.75648	0.904979	0.00035	0.0058827
mRNA	ENSSSCT00000005281	ENSSSCG00000004782	-	chr1:146236240-146249502	36.6575	57.573	-0.651285	0.0023	0.0246104
mRNA	ENSSSCT00000011117	ENSSSCG00000010153	-	chr14:59874799-59894035	9.38701	4.7299	0.988857	0.0013	0.0160896
mRNA	ENSSSCT00000007622	ENSSSCG00000006957	RHPN1	chr4:1121802-1131858	6.25587	2.64078	1.24425	0.0002	0.003754
mRNA	ENSSSCT00000007620	ENSSSCG00000006955	GSDMD	chr4:1054260-1057775	77.1672	48.791	0.661372	0.0008	0.0111573
mRNA	ENSSSCT00000011113	ENSSSCG00000010149	-	chr14:59110062-59117630	4.28441	8.6303	-1.01031	0.00245	0.025797
mRNA	ENSSSCT00000022570	ENSSSCG00000020971	-	chr7:23174805-23175198	435.686	810.869	-0.896179	0.0004	0.00655605
mRNA	ENSSSCT00000005912	ENSSSCG00000005372	ANP32B	chr1:268013288-268037409	35.3124	72.265	-1.03312	5e-05	0.00119245
mRNA	ENSSSCT00000000392	ENSSSCG00000000369	PYM1	chr5:22788900-22790550	22.8099	11.5601	0.980499	5e-05	0.00119245
mRNA	ENSSSCT00000004116	ENSSSCG00000003716	SS18	chr6:103686534-103752238	33.7423	63.8154	-0.919346	5e-05	0.00119245
mRNA	ENSSSCT00000008422	ENSSSCG00000007681	CUX1	chr3:9324577-9427775	12.2379	20.2565	-0.727032	0.0004	0.00655605
mRNA	ENSSSCT00000025986	ENSSSCG00000020991	-	chr7:23086564-23087900	1455.59	2988.9	-1.03801	0.0002	0.003754
mRNA	ENSSSCT00000008395	ENSSSCG00000007655	-	chr3:7503103-7504271	1.16709	6.23236	-2.41687	5e-05	0.00119245
mRNA	ENSSSCT00000019278	ENSSSCG00000017712	-	chr12:41351699-41438001	5.11267	2.86615	0.834962	0.0011	0.0142222
mRNA	ENSSSCT00000025361	ENSSSCG00000025852	-	chr16:49240849-49280796	0.827261	1.44051	-0.800168	0.0022	0.0238111
mRNA	ENSSSCT00000035852	ENSSSCG00000026569	-	chr3:32799269-32862002	12.8868	24.4215	-0.922251	0.00015	0.00297337
mRNA	ENSSSCT00000032072	ENSSSCG00000023777	ATP5L	chr9:50747514-50757754	72.5786	44.1133	0.71833	0.00075	0.0106787
mRNA	ENSSSCT00000032071	ENSSSCG00000030198	-	chr1:147292890-147294855	5.4267	9.49646	-0.807316	0.00055	0.00838524
mRNA	ENSSSCT00000026048	ENSSSCG00000025130	-	GL894284.2:84265-120275	5.03369	14.887	-1.56437	5e-05	0.00119245
mRNA	ENSSSCT00000026044	ENSSSCG00000022357	-	chr3:90773816-90776397	2546.48	986.56	1.36802	5e-05	0.00119245
mRNA	ENSSSCT00000017360	ENSSSCG00000015943	GORASP2	chr15:86481989-86513748	24.9356	47.9749	-0.944069	5e-05	0.00119245
mRNA	ENSSSCT00000028261	ENSSSCG00000024311	CCR2	chr13:32532564-32538394	2.42669	1.29589	0.905047	0.0037	0.0352729
mRNA	ENSSSCT00000012457	ENSSSCG00000011379	KLHDC8B	chr13:35007411-35011175	3.12203	1.57369	0.988331	0.0013	0.0160896
mRNA	ENSSSCT00000008986	ENSSSCG00000008205	-	chr3:59753692-59754231	18.9495	6.75471	1.48819	0.0013	0.0160896
mRNA	ENSSSCT00000002610	ENSSSCG00000002346	PNMA1	chr7:102682181-102683240	8.71813	5.02635	0.794508	0.0036	0.0345772
mRNA	ENSSSCT00000002615	ENSSSCG00000002351	-	chr7:102928580-102950219	18.5834	6.92602	1.42392	5e-05	0.00119245
mRNA	ENSSSCT00000014128	ENSSSCG00000012925	-	chr2:4576316-4585943	8.77399	4.16776	1.07396	5e-05	0.00119245
mRNA	ENSSSCT00000009164	ENSSSCG00000025751	-	chr3:82274611-82325849	81.7586	51.3917	0.669835	0.00145	0.017463
mRNA	ENSSSCT00000001357	ENSSSCG00000022261	-	chr7:24946634-24960043	7.03418	18.9193	-1.42741	5e-05	0.00119245
mRNA	ENSSSCT00000004183	ENSSSCG00000003780	CRYZ	chr6:128304888-128327585	57.6835	34.1232	0.757406	0.00045	0.00719494
mRNA	ENSSSCT00000003864	ENSSSCG00000003478	-	chr6:69887310-69905303	1.50731	0.747182	1.01244	0.00225	0.0242293
mRNA	ENSSSCT00000007195	ENSSSCG00000006567	CRTC2	chr4:104636617-104647384	2.25948	3.9859	-0.818911	0.00395	0.0370382
mRNA	ENSSSCT00000024210	ENSSSCG00000021058	-	chr11:34543348-34558438	41.9181	11.3401	1.88614	5e-05	0.00119245
mRNA	ENSSSCT00000005328	ENSSSCG00000004826	VIMP	chr1:156057762-156066216	26.9899	14.7617	0.870567	0.0001	0.00214362
mRNA	ENSSSCT00000009839	ENSSSCG00000008982	STBD1	chr8:76177907-76182538	9.95006	5.46273	0.865084	0.0003	0.00520502
mRNA	ENSSSCT00000031112	ENSSSCG00000028319	-	JH118932.1:48006-86320	2.67303	6.5621	-1.29568	0.002	0.0222139
mRNA	ENSSSCT00000025163	ENSSSCG00000030469	-	chr3:47568862-47584190	16.6594	31.1837	-0.904454	5e-05	0.00119245
mRNA	ENSSSCT00000006748	ENSSSCG00000006154	PAG1	chr4:60606378-60626273	14.336	24.4307	-0.769055	0.0003	0.00520502
mRNA	ENSSSCT00000030648	ENSSSCG00000025260	-	chr5:7898523-7966380	11.9474	4.9974	1.25745	0.001	0.013215
mRNA	ENSSSCT00000030394	ENSSSCG00000022365	-	chr8:124794832-124955766	6.26525	3.5465	0.820977	0.00035	0.0058827
mRNA	ENSSSCT00000022300	ENSSSCG00000026097	LAMP3	chr13:130594771-130621312	3.21772	6.14734	-0.933922	0.00025	0.00449095
mRNA	ENSSSCT00000031937	ENSSSCG00000030439	-	JH118743.1:1449-30183	19.847	34.7139	-0.806594	0.00015	0.00297337
mRNA	ENSSSCT00000017007	ENSSSCG00000015613	C1orf74	chr9:146263787-146265474	19.5122	9.53735	1.03271	0.0001	0.00214362
mRNA	ENSSSCT00000026532	ENSSSCG00000024145	PRR11	chr12:37044931-37074164	8.24407	17.7848	-1.10922	5e-05	0.00119245
mRNA	ENSSSCT00000026530	ENSSSCG00000021825	RPS21	chr17:69172954-69173861	2896.83	1475.77	0.973013	5e-05	0.00119245
mRNA	ENSSSCT00000026537	ENSSSCG00000027956	SSH3	chr2:3968533-3976217	8.79473	5.59847	0.651609	0.0026	0.0269681
mRNA	ENSSSCT00000016758	ENSSSCG00000015383	RAPGEF5	chr9:100401756-100601658	21.5534	35.4736	-0.718832	0.00075	0.0106787
mRNA	ENSSSCT00000016759	ENSSSCG00000015384	TOMM7	chr9:100959711-100968624	108.477	35.0121	1.63146	5e-05	0.00119245
mRNA	ENSSSCT00000016753	ENSSSCG00000015378	SP4	chr9:99755242-99757438	8.49603	17.0126	-1.00174	5e-05	0.00119245
mRNA	ENSSSCT00000035155	ENSSSCG00000017416	DHX58	chr12:20937867-20946850	25.9653	13.6312	0.929671	0.005	0.043935
mRNA	ENSSSCT00000008216	ENSSSCG00000007504	RBM38	chr17:64947370-64962212	26.7124	44.5018	-0.736355	0.0004	0.00655605
mRNA	ENSSSCT00000010347	ENSSSCG00000009440	ELF1	chr11:26327365-26385565	51.9341	82.98	-0.676084	0.002	0.0222139
mRNA	ENSSSCT00000013064	ENSSSCG00000011939	RETNLB	chr13:159846498-159847802	124.042	63.6965	0.961538	5e-05	0.00119245
mRNA	ENSSSCT00000013063	ENSSSCG00000023842	TRAT1	chr13:159759026-159796242	22.5192	49.4191	-1.13391	0.00355	0.034246
mRNA	ENSSSCT00000013069	ENSSSCG00000011943	-	chr13:160759310-160875310	1.62812	4.66551	-1.51883	5e-05	0.00119245
mRNA	ENSSSCT00000023209	ENSSSCG00000023759	-	chrX:47610664-47614970	24.7454	14.321	0.789023	0.00045	0.00719494
mRNA	ENSSSCT00000029397	ENSSSCG00000025918	-	GL895723.1:110-1842	35.1864	60.9815	-0.793355	0.0008	0.0111573
mRNA	ENSSSCT00000015193	ENSSSCG00000013907	-	chr2:59061511-59064004	2459.67	5406.69	-1.13628	0.00035	0.0058827
mRNA	ENSSSCT00000015194	ENSSSCG00000013908	C19orf60	chr2:59065440-59068526	66.8222	26.646	1.32641	5e-05	0.00119245
mRNA	ENSSSCT00000011574	ENSSSCG00000010581	PSD	chr14:123271516-123294058	2.46216	0.633896	1.9576	5e-05	0.00119245
mRNA	ENSSSCT00000015449	ENSSSCG00000014145	-	chr2:96864356-96867449	279.568	136.188	1.03759	5e-05	0.00119245
mRNA	ENSSSCT00000015445	ENSSSCG00000014141	RFESD	chr2:95686363-95696843	17.7584	7.01412	1.34017	5e-05	0.00119245
mRNA	ENSSSCT00000015441	ENSSSCG00000014137	HAPLN1	chr2:93942377-93981389	4.56867	2.70462	0.756347	0.0015	0.0178968
mRNA	ENSSSCT00000015440	ENSSSCG00000014136	VCAN	chr2:93783041-93895497	3.11656	7.64674	-1.29489	0.0058	0.0488708
mRNA	ENSSSCT00000005545	ENSSSCG00000005029	C14orf166	chr1:201953124-201970820	163.839	105.8	0.630942	0.00195	0.0218749
mRNA	ENSSSCT00000030490	ENSSSCG00000021828	TAPT1	chr8:11018820-11067248	8.44824	13.1384	-0.637071	0.0029	0.0293426
mRNA	ENSSSCT00000014715	ENSSSCG00000013470	MRPS33	chr18:9410469-9415046	65.9975	32.4247	1.02532	0.00095	0.0127118
mRNA	ENSSSCT00000009314	ENSSSCG00000008511	-	chr3:113671406-113673397	4.70776	0.880168	2.41919	5e-05	0.00119245
mRNA	ENSSSCT00000030863	ENSSSCG00000021965	-	chr13:156315860-156317843	21.4204	32.5096	-0.60188	0.0044	0.0400203
mRNA	ENSSSCT00000030865	ENSSSCG00000023236	-	chr5:86513954-86609182	21.8795	49.41	-1.17523	5e-05	0.00119245
mRNA	ENSSSCT00000002090	ENSSSCG00000001865	SCAPER	chr7:61582142-61745989	8.78655	13.5938	-0.629584	0.0029	0.0293426
mRNA	ENSSSCT00000027970	ENSSSCG00000004017	FRMD1	chr1:2657896-2672308	6.83014	2.85479	1.25853	0.0001	0.00214362
mRNA	ENSSSCT00000027971	ENSSSCG00000027760	-	chr10:28745535-28748189	15.1613	5.95369	1.34854	0.0011	0.0142222
mRNA	ENSSSCT00000027972	ENSSSCG00000022227	BRD4	chr2:61827881-61924756	9.9364	22.6923	-1.19141	5e-05	0.00119245
mRNA	ENSSSCT00000001676	ENSSSCG00000001503	B3GALT4	chr7:34146954-34148615	12.1082	6.39496	0.92098	0.00015	0.00297337
mRNA	ENSSSCT00000001679	ENSSSCG00000001506	RGL2	chr7:34159506-34166143	32.526	14.8164	1.1344	5e-05	0.00119245
mRNA	ENSSSCT00000001678	ENSSSCG00000001505	PFDN6	chr7:34157442-34158709	72.4759	40.7172	0.831863	0.0005	0.00778241
mRNA	ENSSSCT00000007788	ENSSSCG00000007116	CD93	chr17:34381625-34384902	12.863	8.18088	0.652904	0.002	0.0222139
mRNA	ENSSSCT00000002323	ENSSSCG00000023252	-	chr7:82412783-82413338	6.33738	18.2871	-1.52887	0.0005	0.00778241
mRNA	ENSSSCT00000000781	ENSSSCG00000000718	GALNT8	chr5:67903768-67941362	0.752096	1.89735	-1.335	0.0008	0.0111573
mRNA	ENSSSCT00000000253	ENSSSCG00000000234	GRASP	chr5:17945517-17953517	4.01	2.24268	0.838375	0.0025	0.0262156
mRNA	ENSSSCT00000022805	ENSSSCG00000029153	-	GL894022.1:9016-30945	37.5424	19.4205	0.95094	0.00225	0.0242293
mRNA	ENSSSCT00000022809	ENSSSCG00000020909	-	GL892811.1:3128-7799	25.3236	41.9249	-0.727326	0.0004	0.00655605
mRNA	ENSSSCT00000006954	ENSSSCG00000006346	-	chr4:96537110-96820806	33.8814	56.1595	-0.729035	0.0004	0.00655605
mRNA	ENSSSCT00000025461	ENSSSCG00000028904	-	GL892606.2:10217-17795	43.5569	67.9848	-0.642311	0.00125	0.015631
mRNA	ENSSSCT00000033656	ENSSSCG00000007718	CLDN4	chr3:10776891-10780656	89.9287	44.136	1.02682	0.0001	0.00214362
mRNA	ENSSSCT00000023448	ENSSSCG00000022486	CBLB	chr13:162677244-162892743	11.3154	17.4823	-0.627605	0.00225	0.0242293
mRNA	ENSSSCT00000031875	ENSSSCG00000027248	-	GL896502.1:793-8143	73.6222	131.228	-0.833868	0.0002	0.003754
mRNA	ENSSSCT00000023447	ENSSSCG00000026479	-	chr13:199115875-199168012	22.3721	62.0996	-1.47289	5e-05	0.00119245
mRNA	ENSSSCT00000014330	ENSSSCG00000013110	TMEM109	chr2:10372949-10382184	8.56698	4.83741	0.824552	0.001	0.013215
mRNA	ENSSSCT00000023990	ENSSSCG00000023354	ACAD9	chr13:79004138-79019577	12.9038	6.53823	0.980819	5e-05	0.00119245
mRNA	ENSSSCT00000023998	ENSSSCG00000021472	POLR2E	chr2:77655740-77666785	159.285	87.8387	0.85868	5e-05	0.00119245
mRNA	ENSSSCT00000032520	ENSSSCG00000025315	-	chr8:19353961-19387087	2.20727	0.784712	1.49203	5e-05	0.00119245
mRNA	ENSSSCT00000027699	ENSSSCG00000027276	-	chr6:31799736-31809746	19.5641	10.4889	0.899352	5e-05	0.00119245
mRNA	ENSSSCT00000017635	ENSSSCG00000016194	USP37	chr15:133512790-133595116	12.4524	22.2168	-0.835222	5e-05	0.00119245
mRNA	ENSSSCT00000029349	ENSSSCG00000024677	-	GL896214.1:20-1926	47.0899	100.836	-1.09851	0.0009	0.0122346
mRNA	ENSSSCT00000025872	ENSSSCG00000026087	GKAP1	chr10:35240971-35317629	11.0783	6.895	0.684112	0.00535	0.0461548
mRNA	ENSSSCT00000013608	ENSSSCG00000012443	CYSLTR1	chrX:71481818-71482841	6.22873	11.4967	-0.884206	0.001	0.013215
mRNA	ENSSSCT00000016277	ENSSSCG00000014921	PRSS23	chr9:22903507-22913019	52.0107	31.311	0.732138	0.0003	0.00520502
mRNA	ENSSSCT00000018386	ENSSSCG00000016882	PARP8	chr16:31878943-32060032	4.6829	7.0763	-0.595592	0.00275	0.0281588
mRNA	ENSSSCT00000019380	ENSSSCG00000017807	GLOD4	chr12:49243793-49269237	16.0068	8.45231	0.921266	0.00055	0.00838524
mRNA	ENSSSCT00000008006	ENSSSCG00000026071	-	chr17:45160727-45165060	6.09164	11.0293	-0.856435	0.00115	0.01472
mRNA	ENSSSCT00000005170	ENSSSCG00000004682	B2M	chr1:141532504-141538781	1403.5	557.665	1.33156	5e-05	0.00119245
mRNA	ENSSSCT00000003436	ENSSSCG00000003097	MYPOP	chr6:47463771-47474091	0.485576	1.34602	-1.47093	0.00055	0.00838524
mRNA	ENSSSCT00000013641	ENSSSCG00000012474	DIAPH2	chrX:85891070-86317742	22.1482	45.2988	-1.03228	5e-05	0.00119245
mRNA	ENSSSCT00000013646	ENSSSCG00000012479	-	chrX:89912423-89992762	1.85346	3.49226	-0.913941	0.0007	0.010104
mRNA	ENSSSCT00000028574	ENSSSCG00000028726	-	GL893725.2:2216-33142	28.47	92.0922	-1.69364	5e-05	0.00119245
mRNA	ENSSSCT00000028571	ENSSSCG00000027757	FIS1	GL896338.2:43697-47176	99.6432	59.4415	0.745301	0.00065	0.00953497
mRNA	ENSSSCT00000029629	ENSSSCG00000027849	CNR2	chr6:75364735-75365818	10.8972	20.1015	-0.883342	0.0002	0.003754
mRNA	ENSSSCT00000001195	ENSSSCG00000001099	CMAH	chr7:21032288-21109183	54.6255	35.1163	0.637433	0.00225	0.0242293
mRNA	ENSSSCT00000001190	ENSSSCG00000001094	C6orf62	chr7:20661719-20675397	64.361	37.3175	0.786334	0.0002	0.003754
mRNA	ENSSSCT00000000868	ENSSSCG00000000801	-	chr5:78210491-78395937	2.90592	5.70912	-0.974273	0.0026	0.0269681
mRNA	ENSSSCT00000026906	ENSSSCG00000022936	FIZ1	chr6:54505637-54508830	4.91673	2.16335	1.18443	0.00025	0.00449095
mRNA	ENSSSCT00000026905	ENSSSCG00000026585	PROCR	chr17:43729703-43734474	9.12719	5.36355	0.766982	0.0023	0.0246104
mRNA	ENSSSCT00000026903	ENSSSCG00000027031	-	chr8:70942897-70976291	50.5937	30.7781	0.717052	0.00075	0.0106787
mRNA	ENSSSCT00000006083	ENSSSCG00000005532	MRRF	chr1:294661291-294714165	16.0282	9.21974	0.797812	0.0003	0.00520502
mRNA	ENSSSCT00000009507	ENSSSCG00000008690	RNF4	chr8:918501-944201	29.7736	48.5395	-0.705127	0.00055	0.00838524
mRNA	ENSSSCT00000001739	ENSSSCG00000001560	C6orf222	chr7:36937622-36949206	16.6432	8.58032	0.955826	5e-05	0.00119245
mRNA	ENSSSCT00000007066	ENSSSCG00000006451	PCD1B	chr4:100378041-100383563	1.20876	2.74762	-1.18466	0.00315	0.0312883
mRNA	ENSSSCT00000007067	ENSSSCG00000006452	CD1D	chr4:100437381-100460436	13.376	7.17578	0.898445	0.0003	0.00520502
mRNA	ENSSSCT00000018146	ENSSSCG00000016667	-	chr18:43753099-43977664	5.98905	10.7151	-0.839246	0.00155	0.0183734
mRNA	ENSSSCT00000031688	ENSSSCG00000028230	-	chr13:126270157-126274030	9.82624	20.2666	-1.04439	5e-05	0.00119245
mRNA	ENSSSCT00000024676	ENSSSCG00000027376	-	chr5:16010997-16015664	5.17185	11.1439	-1.1075	5e-05	0.00119245
mRNA	ENSSSCT00000024672	ENSSSCG00000028764	-	GL893298.2:401-5955	29.8104	11.3987	1.38694	5e-05	0.00119245
mRNA	ENSSSCT00000032347	ENSSSCG00000028481	CALCOCO1	chr5:19356304-19375156	11.2169	7.21956	0.635686	0.0054	0.0464359
mRNA	ENSSSCT00000022635	ENSSSCG00000026748	PLK1	GL892917.1:19278-29566	12.5355	20.0113	-0.67479	0.00205	0.02262
mRNA	ENSSSCT00000031537	ENSSSCG00000030676	KRTCAP3	chr3:118753133-118789281	18.7677	7.32716	1.35693	0.00235	0.0250032
mRNA	ENSSSCT00000027711	ENSSSCG00000028346	SAMM50	GL893573.1:715-22898	20.6473	12.3266	0.744181	0.0012	0.0151808
mRNA	ENSSSCT00000027715	ENSSSCG00000028932	-	chr11:8859997-8881844	25.4057	47.4447	-0.901094	5e-05	0.00119245
mRNA	ENSSSCT00000027716	ENSSSCG00000023276	ZNF24	chr6:111620066-111625806	38.7409	25.5277	0.601795	0.0036	0.0345772
mRNA	ENSSSCT00000028773	ENSSSCG00000022969	-	chr14:41154094-41193766	10.3645	16.3525	-0.65786	0.0059	0.0494723
mRNA	ENSSSCT00000028771	ENSSSCG00000022292	NPL	GL892421.2:8600-40465	21.1004	13.844	0.608011	0.00445	0.0402804
mRNA	ENSSSCT00000018990	ENSSSCG00000017444	KRT15	chr12:21489161-21494348	2.68927	1.20607	1.1569	0.0045	0.0405666
mRNA	ENSSSCT00000018992	ENSSSCG00000017446	-	chr12:21508847-21510275	3.54361	1.54424	1.19832	0.0033	0.0324458
mRNA	ENSSSCT00000012364	ENSSSCG00000011294	FAM198A	chr13:29168962-29181610	2.27345	1.14693	0.987102	0.0023	0.0246104
mRNA	ENSSSCT00000019484	ENSSSCG00000017904	ENO3	chr12:54023316-54028701	6.35254	2.17748	1.54467	5e-05	0.00119245
mRNA	ENSSSCT00000019480	ENSSSCG00000017900	KIF1C	chr12:53966167-53993410	22.4393	14.5645	0.623567	0.00205	0.02262
mRNA	ENSSSCT00000017469	ENSSSCG00000016044	ORMDL1	chr15:105397158-105415129	32.2025	18.3098	0.814555	0.0001	0.00214362
mRNA	ENSSSCT00000010854	ENSSSCG00000009904	DYNLL1	chr14:42956561-42958960	194.607	406.868	-1.064	5e-05	0.00119245
mRNA	ENSSSCT00000010856	ENSSSCG00000009906	SRSF9	chr14:42892688-42901227	89.0729	53.7017	0.73002	0.00055	0.00838524
mRNA	ENSSSCT00000010853	ENSSSCG00000009903	COQ5	chr14:42936357-42953347	30.9631	19.0794	0.69853	0.00085	0.0116991
mRNA	ENSSSCT00000010858	ENSSSCG00000009908	TRIAP1	chr14:42880017-42881422	246.401	102.788	1.26134	5e-05	0.00119245
mRNA	ENSSSCT00000016333	ENSSSCG00000014971	-	chr9:32147046-32148586	5.24883	8.91964	-0.764989	0.002	0.0222139
mRNA	ENSSSCT00000016330	ENSSSCG00000014969	-	chr9:31811140-31829920	35.7394	54.2809	-0.602928	0.0033	0.0324458
mRNA	ENSSSCT00000018466	ENSSSCG00000016957	CD180	chr16:49212320-49229137	12.9213	24.0942	-0.898931	5e-05	0.00119245
mRNA	ENSSSCT00000010270	ENSSSCG00000009373	-	chr11:15797582-15843547	37.4389	22.5854	0.729148	0.0004	0.00655605
mRNA	ENSSSCT00000002626	ENSSSCG00000002362	-	chr7:103411780-103428283	2.66237	1.00188	1.41	5e-05	0.00119245
mRNA	ENSSSCT00000002621	ENSSSCG00000002357	ALDH6A1	chr7:103117990-103136318	38.0131	24.6927	0.622411	0.00255	0.0266091
mRNA	ENSSSCT00000003573	ENSSSCG00000003217	JOSD2	chr6:51185526-51189977	36.1102	20.5519	0.813133	0.0001	0.00214362
mRNA	ENSSSCT00000013194	ENSSSCG00000012062	TTC3	chr13:210781583-210875732	19.8188	32.4201	-0.710023	0.00095	0.0127118
mRNA	ENSSSCT00000007475	ENSSSCG00000006824	GNAI3	chr4:120992200-121038050	92.1696	60.8055	0.600089	0.00295	0.0297356
mRNA	ENSSSCT00000000128	ENSSSCG00000029945	-	chr5:7430689-7437871	2.20849	0.600747	1.87823	0.00045	0.00719494
mRNA	ENSSSCT00000000120	ENSSSCG00000000114	PICK1	chr5:7208087-7224935	8.99191	5.78363	0.636652	0.00375	0.0356116
mRNA	ENSSSCT00000027267	ENSSSCG00000023325	ACY1	chr13:37310852-37315586	57.5497	25.0654	1.19911	5e-05	0.00119245
mRNA	ENSSSCT00000006273	ENSSSCG00000005704	EXOSC2	chr1:304671175-304679921	10.9734	5.97957	0.875894	0.0013	0.0160896
mRNA	ENSSSCT00000019137	ENSSSCG00000017579	-	GL896296.2:15138-19536	156.44	71.7015	1.12553	5e-05	0.00119245
mRNA	ENSSSCT00000019133	ENSSSCG00000017576	-	chr12:26716456-26723604	2.25453	3.84891	-0.771622	0.0056	0.0476499
mRNA	ENSSSCT00000001908	ENSSSCG00000001708	CDC5L	chr7:45306184-45352111	43.2067	74.0048	-0.776363	0.0004	0.00655605
mRNA	ENSSSCT00000023179	ENSSSCG00000024418	RHOU	chr14:65508297-65517687	36.7636	21.3922	0.781195	0.00035	0.0058827
mRNA	ENSSSCT00000023287	ENSSSCG00000020809	B3GAT3	chr2:8465234-8470728	17.8579	11.3484	0.654074	0.00235	0.0250032
mRNA	ENSSSCT00000029858	ENSSSCG00000026169	MFSD12	chr2:75765072-75779436	32.5124	18.2024	0.836857	0.00015	0.00297337
mRNA	ENSSSCT00000028105	ENSSSCG00000026064	LSM5	chr18:44736381-44739855	100.181	39.7427	1.33384	5e-05	0.00119245
mRNA	ENSSSCT00000023823	ENSSSCG00000025352	-	chr1:14740235-14753007	2.22419	3.75783	-0.756615	0.0014	0.0169856
mRNA	ENSSSCT00000023828	ENSSSCG00000023485	PCDHGB5	chr2:149236975-149239923	1.02605	2.21894	-1.11276	0.00075	0.0106787
mRNA	ENSSSCT00000008713	ENSSSCG00000007950	-	chr3:39476972-39478097	21.8387	12.2165	0.838063	0.00015	0.00297337
mRNA	ENSSSCT00000019679	ENSSSCG00000018084	ND3	chrMT:10652-10998	787.262	1807.88	-1.19938	5e-05	0.00119245
mRNA	ENSSSCT00000012664	ENSSSCG00000011572	-	chr13:73561593-73569984	75.8189	46.7662	0.69709	0.00185	0.0209924
mRNA	ENSSSCT00000014799	ENSSSCG00000013550	SLC25A23	chr2:72958831-72965057	3.75286	1.23225	1.60669	0.00025	0.00449095
mRNA	ENSSSCT00000011312	ENSSSCG00000010334	SFTPD	chr14:88660303-88675023	20.9288	9.52816	1.13522	0.00205	0.02262
mRNA	ENSSSCT00000013222	ENSSSCG00000012088	-	chr13:217908522-217920269	10.5597	4.85425	1.12125	5e-05	0.00119245
mRNA	ENSSSCT00000001548	ENSSSCG00000001412	C6orf47	chr7:27476615-27478065	18.955	10.4863	0.854077	5e-05	0.00119245
mRNA	ENSSSCT00000007257	ENSSSCG00000006623	PSMB4	chr4:107036321-107038687	269.169	164.989	0.706148	0.00125	0.015631
mRNA	ENSSSCT00000007255	ENSSSCG00000006621	CGN	chr4:106854926-106878997	23.9711	15.842	0.597543	0.0038	0.035985
mRNA	ENSSSCT00000002015	ENSSSCG00000001799	-	chr7:57270686-57287324	28.8966	55.6237	-0.944798	5e-05	0.00119245
mRNA	ENSSSCT00000009979	ENSSSCG00000009112	-	chr8:112598495-112703271	23.113	35.6448	-0.624987	0.0018	0.0205452
mRNA	ENSSSCT00000006665	ENSSSCG00000006074	STK3	chr4:41016202-41229161	13.542	22.2968	-0.719393	0.0008	0.0111573
mRNA	ENSSSCT00000006661	ENSSSCG00000006070	COX6C	chr4:39990793-40005773	575.119	163.259	1.8167	5e-05	0.00119245
mRNA	ENSSSCT00000006662	ENSSSCG00000006071	-	chr4:40006391-40202274	12.8439	19.6005	-0.609811	0.00285	0.029011
mRNA	ENSSSCT00000003059	ENSSSCG00000002762	TERF2	chr6:16552312-16578543	14.1822	26.5045	-0.902152	5e-05	0.00119245
mRNA	ENSSSCT00000003050	ENSSSCG00000002753	NOB1	chr6:16181440-16193106	13.853	8.55078	0.696073	0.0021	0.0230209
mRNA	ENSSSCT00000003052	ENSSSCG00000002755	NFAT5	chr6:16261576-16381887	18.0849	33.53	-0.890669	5e-05	0.00119245
mRNA	ENSSSCT00000030762	ENSSSCG00000022798	LRRC8B	chr4:139107288-139121900	6.66214	10.5259	-0.659891	0.00095	0.0127118
mRNA	ENSSSCT00000007537	ENSSSCG00000006883	RWDD3	chr4:133994710-133998553	7.54445	4.08259	0.88593	0.00195	0.0218749
mRNA	ENSSSCT00000001764	ENSSSCG00000001584	-	chr7:38746484-38878917	15.7613	42.5869	-1.43403	5e-05	0.00119245
mRNA	ENSSSCT00000000089	ENSSSCG00000000083	RPS19BP1	chr5:6034981-6038546	41.4715	18.1781	1.18992	5e-05	0.00119245
mRNA	ENSSSCT00000000082	ENSSSCG00000000076	SGSM3	chr5:5208977-5250358	13.5647	8.22187	0.722319	0.00135	0.0165389
mRNA	ENSSSCT00000000085	ENSSSCG00000000079	-	chr5:5619210-5647776	14.5997	7.40743	0.978895	5e-05	0.00119245
mRNA	ENSSSCT00000026472	ENSSSCG00000024772	-	chr6:47337151-47337475	36.8661	11.2794	1.70861	0.0001	0.00214362
mRNA	ENSSSCT00000026479	ENSSSCG00000004281	KCNQ5	chr1:59101857-59277108	1.56709	2.97694	-0.925739	0.00015	0.00297337
mRNA	ENSSSCT00000024835	ENSSSCG00000030310	-	chr13:12255864-12257346	276.745	527.66	-0.931051	5e-05	0.00119245
mRNA	ENSSSCT00000035073	ENSSSCG00000003451	-	chr6:67244543-67253156	0.265709	1.99117	-2.90569	0.00115	0.01472
mRNA	ENSSSCT00000024163	ENSSSCG00000021010	TMEM219	GL894417.1:8139-14604	36.6282	23.0126	0.670531	0.00205	0.02262
mRNA	ENSSSCT00000019302	ENSSSCG00000017735	RHOT1	chr12:44462632-44500419	8.10732	14.4372	-0.832497	0.0001	0.00214362
mRNA	ENSSSCT00000019304	ENSSSCG00000017737	RNF135	chr12:44417874-44431444	12.8316	8.16636	0.651935	0.00555	0.0473756
mRNA	ENSSSCT00000008085	ENSSSCG00000007387	PI3	chr17:53140553-53142571	423.494	229.53	0.883657	5e-05	0.00119245
mRNA	ENSSSCT00000026661	ENSSSCG00000028044	-	chr12:39298343-39403816	12.6515	7.23744	0.805756	0.00475	0.0422547
mRNA	ENSSSCT00000018656	ENSSSCG00000017137	METRNL	chr12:554561-562054	48.9736	16.3093	1.5863	5e-05	0.00119245
mRNA	ENSSSCT00000018652	ENSSSCG00000017134	FN3KRP	chr12:261599-269307	11.2041	4.29306	1.38395	5e-05	0.00119245
mRNA	ENSSSCT00000010422	ENSSSCG00000009505	MBNL2	chr11:73512512-73593285	12.5932	30.6372	-1.28264	5e-05	0.00119245
mRNA	ENSSSCT00000010423	ENSSSCG00000009506	-	chr11:73765039-73765354	56.8014	30.9165	0.877547	0.0054	0.0464359
mRNA	ENSSSCT00000004000	ENSSSCG00000003605	PTP4A2	chr6:82337829-82348373	221.373	387.459	-0.807561	0.00015	0.00297337
mRNA	ENSSSCT00000011433	ENSSSCG00000010448	FAS	chr14:109911957-109939489	11.263	19.0862	-0.760945	0.00025	0.00449095
mRNA	ENSSSCT00000011436	ENSSSCG00000010450	LIPA	chr14:110114082-110152331	20.0018	31.3761	-0.649534	0.0014	0.0169856
mRNA	ENSSSCT00000014050	ENSSSCG00000012854	RASSF7	chr2:341892-344589	16.8992	11.0155	0.617416	0.0029	0.0293426
mRNA	ENSSSCT00000002936	ENSSSCG00000002646	TRAPPC2L	chr6:1055727-1059412	27.4504	10.394	1.40107	5e-05	0.00119245
mRNA	ENSSSCT00000004696	ENSSSCG00000004249	CEP85L	chr1:48621906-48789033	11.2216	19.7573	-0.816105	0.00045	0.00719494
mRNA	ENSSSCT00000004521	ENSSSCG00000004090	ZBTB2	chr1:17296718-17305906	5.30267	8.52252	-0.684561	0.0017	0.0196705
mRNA	ENSSSCT00000002209	ENSSSCG00000001975	-	chr7:74641880-74730181	5.63773	10.211	-0.856934	0.00585	0.049169
mRNA	ENSSSCT00000002206	ENSSSCG00000001973	SCFD1	chr7:73405793-73475775	29.7704	19.8207	0.586869	0.0048	0.0426166
mRNA	ENSSSCT00000024362	ENSSSCG00000027831	NOP10	chr7:86158380-86158945	555.982	1840.19	-1.72674	5e-05	0.00119245
mRNA	ENSSSCT00000025090	ENSSSCG00000027681	-	GL895238.2:49253-91556	11.6866	19.9246	-0.769694	0.00015	0.00297337
mRNA	ENSSSCT00000025549	ENSSSCG00000023052	-	chr6:96830847-96891401	21	34.5223	-0.71714	0.0005	0.00778241
mRNA	ENSSSCT00000035618	ENSSSCG00000012576	CHRDL1	chrX:104266413-104398296	6.00243	3.15415	0.928295	0.00345	0.0335647
mRNA	ENSSSCT00000030267	ENSSSCG00000024705	-	chr13:47552389-47567524	10.0659	3.74699	1.42568	0.00135	0.0165389
mRNA	ENSSSCT00000032817	ENSSSCG00000012342	MAGED2	chrX:53361028-53369059	21.7199	12.1897	0.833353	0.00455	0.0409193
mRNA	ENSSSCT00000017170	ENSSSCG00000015769	SPCS3	chr15:44496158-44505427	102.375	52.4831	0.963941	5e-05	0.00119245
mRNA	ENSSSCT00000025936	ENSSSCG00000021660	-	chr6:91619319-91647225	18.4024	43.0123	-1.22486	5e-05	0.00119245
mRNA	ENSSSCT00000019408	ENSSSCG00000017833	-	GL893571.2:5395-60058	2.60245	4.77024	-0.87419	0.002	0.0222139
mRNA	ENSSSCT00000011635	ENSSSCG00000010638	TCF7L2	chr14:134586335-134788242	4.78824	11.4042	-1.252	5e-05	0.00119245
mRNA	ENSSSCT00000018758	ENSSSCG00000017231	NAT9	chr12:6449635-6453205	10.7308	4.2371	1.34061	5e-05	0.00119245
mRNA	ENSSSCT00000018754	ENSSSCG00000017227	FDXR	chr12:6362553-6373263	5.36832	3.06836	0.807003	0.00145	0.017463
mRNA	ENSSSCT00000017914	ENSSSCG00000016451	GIMAP1	chr18:6872940-6875292	79.0475	44.1799	0.839331	5e-05	0.00119245
mRNA	ENSSSCT00000009741	ENSSSCG00000008898	HOPX	chr8:57628887-57634389	12.7012	7.71191	0.719802	0.00525	0.045513
mRNA	ENSSSCT00000014465	ENSSSCG00000013245	-	chr2:16613970-16625108	10.9655	5.40143	1.02156	5e-05	0.00119245
mRNA	ENSSSCT00000023513	ENSSSCG00000022864	-	GL892260.2:17431-22665	136.719	86.6809	0.657431	0.0017	0.0196705
mRNA	ENSSSCT00000023516	ENSSSCG00000028388	-	GL896371.1:34711-37223	1.22465	2.96355	-1.27496	0.0053	0.0458347
mRNA	ENSSSCT00000023518	ENSSSCG00000024385	RNASEH2B	GL892680.2:141112-183493	35.2266	54.5849	-0.631839	0.00175	0.0201145
mRNA	ENSSSCT00000028434	ENSSSCG00000028804	CCDC181	chr4:89185741-89219499	9.45567	18.2904	-0.951833	5e-05	0.00119245
mRNA	ENSSSCT00000029748	ENSSSCG00000028701	-	JH118944.1:260515-301396	2.78897	4.945	-0.826239	0.0054	0.0464359
mRNA	ENSSSCT00000007969	ENSSSCG00000007284	NCOA6	chr17:43309803-43393835	8.32592	13.507	-0.698025	0.0021	0.0230209
mRNA	ENSSSCT00000007964	ENSSSCG00000007279	DYNLRB1	chr17:43121868-43139869	129.219	246.883	-0.934006	5e-05	0.00119245
mRNA	ENSSSCT00000007967	ENSSSCG00000007282	PIGU	chr17:43158040-43276800	10.7514	16.973	-0.658709	0.004	0.0373974
mRNA	ENSSSCT00000004301	ENSSSCG00000003888	-	chr6:151775212-151813035	8.76668	16.0296	-0.870633	5e-05	0.00119245
mRNA	ENSSSCT00000009269	ENSSSCG00000008467	EML4	chr3:104143456-104231472	39.3051	61.8337	-0.653679	0.0017	0.0196705
mRNA	ENSSSCT00000030447	ENSSSCG00000023324	-	chr9:50880741-50910465	17.1836	29.1999	-0.764932	0.00085	0.0116991
mRNA	ENSSSCT00000007145	ENSSSCG00000006524	THBS3	chr4:103395529-103406728	6.26486	3.42284	0.872088	0.00035	0.0058827
mRNA	ENSSSCT00000024536	ENSSSCG00000026186	-	GL893650.1:1348-9922	7.30746	13.0633	-0.838073	0.00295	0.0297356
mRNA	ENSSSCT00000006798	ENSSSCG00000006203	COPS5	chr4:73801285-73818954	57.7261	37.9988	0.603269	0.0031	0.0308875
mRNA	ENSSSCT00000031470	ENSSSCG00000029730	-	chr12:11635216-11644867	0.38637	1.33625	-1.79014	0.0052	0.0451959
mRNA	ENSSSCT00000025669	ENSSSCG00000023205	-	chr12:27397293-27438164	23.8702	42.7249	-0.839865	0.0001	0.00214362
mRNA	ENSSSCT00000016884	ENSSSCG00000015498	RC3H1	chr9:127846796-127927451	21.1685	37.5585	-0.827219	5e-05	0.00119245
mRNA	ENSSSCT00000016886	ENSSSCG00000015499	-	chr9:128035939-128191303	60.0183	110.075	-0.875009	5e-05	0.00119245
mRNA	ENSSSCT00000016888	ENSSSCG00000015501	GPR52	chr9:128323843-128324929	6.94826	11.5853	-0.737569	0.00395	0.0370382
mRNA	ENSSSCT00000026588	ENSSSCG00000023142	GAMT	chr2:77968840-77972112	14.0079	8.28808	0.757133	0.00145	0.017463
mRNA	ENSSSCT00000024984	ENSSSCG00000023198	-	chr8:79851213-79862099	13.5561	31.8325	-1.23155	5e-05	0.00119245
mRNA	ENSSSCT00000024982	ENSSSCG00000026158	RAD18	GL893259.1:8491-56782	10.0999	17.2902	-0.775614	0.00095	0.0127118
mRNA	ENSSSCT00000028188	ENSSSCG00000024592	ANKRD17	chr8:73361992-73453165	21.8505	33.9128	-0.634164	0.0025	0.0262156
mRNA	ENSSSCT00000028182	ENSSSCG00000026959	NPAT	chr9:40632922-40676082	15.2656	27.635	-0.856207	5e-05	0.00119245
mRNA	ENSSSCT00000008828	ENSSSCG00000008056	ATP6V0C	chr3:42700753-42706839	51.7048	85.0678	-0.718316	0.0004	0.00655605
mRNA	ENSSSCT00000005813	ENSSSCG00000005278	PRUNE2	chr1:256320553-256399971	5.17816	3.18172	0.702634	0.00445	0.0402804
mRNA	ENSSSCT00000005811	ENSSSCG00000005276	RFK	chr1:256085362-256092237	41.1418	20.2829	1.02034	5e-05	0.00119245
mRNA	ENSSSCT00000017701	ENSSSCG00000016256	SPHKAP	chr15:143190623-143341643	1.29741	2.30782	-0.830902	0.00095	0.0127118
mRNA	ENSSSCT00000010959	ENSSSCG00000010002	-	chr14:50399911-50441668	8.21387	15.7159	-0.936094	0.00035	0.0058827
mRNA	ENSSSCT00000014248	ENSSSCG00000013035	PPP1R14B	chr2:6932321-6934762	66.7852	34.4889	0.953397	5e-05	0.00119245
mRNA	ENSSSCT00000014249	ENSSSCG00000013036	FKBP2	chr2:6935188-6936674	60.3131	22.3416	1.43274	5e-05	0.00119245
mRNA	ENSSSCT00000014241	ENSSSCG00000013028	ESRRA	chr2:6867950-6878759	66.0996	34.584	0.93454	0.0001	0.00214362
mRNA	ENSSSCT00000014243	ENSSSCG00000013030	PRDX5	chr2:6864026-6867851	103.339	36.3749	1.50637	5e-05	0.00119245
mRNA	ENSSSCT00000008791	ENSSSCG00000008022	TELO2	chr3:41835709-41844542	26.1848	17.1383	0.611499	0.0032	0.0317013
mRNA	ENSSSCT00000008790	ENSSSCG00000008021	TMEM204	chr3:41772604-41834839	5.06116	2.05058	1.30344	0.0017	0.0196705
mRNA	ENSSSCT00000004023	ENSSSCG00000003627	ZMYM4	chr6:85026746-85148157	11.4759	18.1088	-0.658084	0.00125	0.015631
mRNA	ENSSSCT00000011397	ENSSSCG00000023986	-	chr14:99470117-99476436	17.6622	5.95893	1.56754	5e-05	0.00119245
mRNA	ENSSSCT00000011396	ENSSSCG00000025787	-	chr14:99624053-99643343	4.60939	1.03389	2.1565	5e-05	0.00119245
mRNA	ENSSSCT00000004793	ENSSSCG00000004337	MANEA	chr1:71027086-71081123	26.4091	56.9306	-1.10817	5e-05	0.00119245
mRNA	ENSSSCT00000010042	ENSSSCG00000009170	-	chr8:128097095-128129034	5.51401	9.2941	-0.753212	0.0006	0.00895758
mRNA	ENSSSCT00000010043	ENSSSCG00000009171	-	chr8:128229408-128321167	10.8732	18.202	-0.743322	0.00185	0.0209924
mRNA	ENSSSCT00000009461	ENSSSCG00000008648	RSAD2	chr3:137667911-137683557	264.708	105.44	1.32798	0.00145	0.017463
mRNA	ENSSSCT00000005779	ENSSSCG00000005245	FAM122A	chr1:248523792-248524782	12.8791	26.0469	-1.01608	5e-05	0.00119245
mRNA	ENSSSCT00000005777	ENSSSCG00000005243	PGM5	chr1:247961313-248144476	35.9944	21.1128	0.769655	0.00105	0.0137227
mRNA	ENSSSCT00000006162	ENSSSCG00000005604	PBX3	chr1:300208110-300433703	8.66282	14.7596	-0.768745	0.0001	0.00214362
mRNA	ENSSSCT00000013096	ENSSSCG00000011968	NIT2	chr13:168425735-168445117	23.8186	13.5712	0.811545	0.0004	0.00655605
mRNA	ENSSSCT00000003327	ENSSSCG00000002995	-	chr6:44685811-44694279	37.1493	21.9761	0.757402	0.00025	0.00449095
mRNA	ENSSSCT00000011806	ENSSSCG00000010790	ECHS1	chr14:153776314-153784497	83.6175	37.0154	1.17568	5e-05	0.00119245
mRNA	ENSSSCT00000011808	ENSSSCG00000010792	PRAP1	chr14:153794852-153798758	580.364	103.175	2.49186	5e-05	0.00119245
mRNA	ENSSSCT00000022266	ENSSSCG00000015796	PDLIM3	chr15:53297821-53328139	12.9728	7.3548	0.818733	0.00055	0.00838524
mRNA	ENSSSCT00000000007	ENSSSCG00000000006	PPARA	chr5:424928-488440	11.3753	6.31501	0.84905	5e-05	0.00119245
mRNA	ENSSSCT00000000006	ENSSSCG00000000005	-	chr5:496539-504125	7.45398	2.60037	1.5193	0.0002	0.003754
mRNA	ENSSSCT00000027349	ENSSSCG00000023929	TXNRD3	chr13:80680405-80717889	14.7025	8.55143	0.781826	0.00055	0.00838524
mRNA	ENSSSCT00000002517	ENSSSCG00000002260	-	chr7:94021596-94078201	17.0866	8.03355	1.08875	0.0002	0.003754
mRNA	ENSSSCT00000006422	ENSSSCG00000005843	LCN15	chr1:313868762-313870923	9.26791	1.05641	3.13308	0.0005	0.00778241
mRNA	ENSSSCT00000006421	ENSSSCG00000005842	TMEM141	chr1:313876994-313878962	48.4874	19.3395	1.32606	5e-05	0.00119245
mRNA	ENSSSCT00000006425	ENSSSCG00000005846	NELFB	chr1:314116617-314126037	16.0224	10.7251	0.579093	0.00365	0.0349368
mRNA	ENSSSCT00000033106	ENSSSCG00000030898	MAFB	chr17:48698398-48701183	33.9025	61.1911	-0.851932	0.0001	0.00214362
mRNA	ENSSSCT00000025250	ENSSSCG00000023498	-	chr6:40630737-40639501	4.87627	2.03954	1.25754	0.0001	0.00214362
mRNA	ENSSSCT00000002098	ENSSSCG00000001873	-	chr7:62658014-62678673	1.38142	0.777636	0.828983	0.00155	0.0183734
mRNA	ENSSSCT00000018033	ENSSSCG00000016563	-	chr18:19652261-19681395	3.93741	7.49966	-0.929578	5e-05	0.00119245
mRNA	ENSSSCT00000018038	ENSSSCG00000016568	AHCYL2	chr18:20333817-20511321	46.081	27.9398	0.721852	0.0003	0.00520502
mRNA	ENSSSCT00000022707	ENSSSCG00000025167	-	JH118787.1:77049-80982	50.5898	87.2697	-0.786634	0.0002	0.003754
mRNA	ENSSSCT00000022708	ENSSSCG00000021221	-	chr8:53243630-53381033	0.665333	0	inf	0.00025	0.00449095
mRNA	ENSSSCT00000011926	ENSSSCG00000010900	-	chr10:25096497-25193569	17.3953	33.3523	-0.939092	5e-05	0.00119245
mRNA	ENSSSCT00000011923	ENSSSCG00000010897	-	chr10:24661047-24677921	22.6702	35.0171	-0.627267	0.0029	0.0293426
mRNA	ENSSSCT00000011929	ENSSSCG00000010902	C1orf53	chr10:25338150-25347627	10.9907	4.53124	1.2783	0.00035	0.0058827
mRNA	ENSSSCT00000012294	ENSSSCG00000011227	-	chr13:18743777-18747725	193.962	464.367	-1.2595	5e-05	0.00119245
mRNA	ENSSSCT00000008612	ENSSSCG00000007861	GP2	chr3:26272814-26292580	25.1594	44.2782	-0.815502	0.001	0.013215
mRNA	ENSSSCT00000029044	ENSSSCG00000027988	-	chr14:152168646-152188564	3.67364	1.28572	1.51464	0.00355	0.034246
mRNA	ENSSSCT00000017511	ENSSSCG00000016083	PLCL1	chr15:112940717-113017866	3.45972	6.17033	-0.834694	0.00035	0.0058827
mRNA	ENSSSCT00000019021	ENSSSCG00000017472	IGFBP4	chr12:22275242-22290067	26.8615	17.6806	0.603371	0.0037	0.0352729
mRNA	ENSSSCT00000011211	ENSSSCG00000010242	-	chr14:77703335-77704521	1.4202	3.28231	-1.20862	0.0012	0.0151808
mRNA	ENSSSCT00000013505	ENSSSCG00000012350	MAGEH1	chrX:54057687-54059104	4.79572	2.44764	0.970356	0.00145	0.017463
mRNA	ENSSSCT00000028802	ENSSSCG00000029855	LHFP	chr11:14558883-14559276	12.9913	3.92244	1.72773	0.00065	0.00953497
mRNA	ENSSSCT00000000669	ENSSSCG00000000623	BCL2L14	chr5:63690798-63713753	27.6321	17.2171	0.6825	0.002	0.0222139
mRNA	ENSSSCT00000006506	ENSSSCG00000005926	PARP10	chr4:790064-797030	17.4669	7.98324	1.12957	5e-05	0.00119245
mRNA	ENSSSCT00000000591	ENSSSCG00000000548	REP15	chr5:49597731-49598439	12.0427	6.82554	0.819139	0.00555	0.0473756
mRNA	ENSSSCT00000003153	ENSSSCG00000002852	PLEKHF1	chr6:35155532-35156384	18.7477	10.8739	0.785847	0.0015	0.0178968
mRNA	ENSSSCT00000030154	ENSSSCG00000021505	-	chr13:2082897-2093049	3.05879	0.919365	1.73425	0.0013	0.0160896
mRNA	ENSSSCT00000012417	ENSSSCG00000011340	-	chr13:33694651-33852693	9.91644	23.8544	-1.26636	5e-05	0.00119245
mRNA	ENSSSCT00000012410	ENSSSCG00000011333	-	chr13:33138727-33140286	1.6955	0.315461	2.42618	0.00525	0.045513
mRNA	ENSSSCT00000017967	ENSSSCG00000016503	-	JH118453.1:47538-128110	0.607934	1.69018	-1.47519	0.00075	0.0106787
mRNA	ENSSSCT00000026732	ENSSSCG00000021966	-	chr13:82202789-82230490	49.9533	87.6518	-0.811206	0.00025	0.00449095
mRNA	ENSSSCT00000027065	ENSSSCG00000030502	-	chr10:18692866-18755478	9.71561	15.0035	-0.626921	0.00275	0.0281588
mRNA	ENSSSCT00000001143	ENSSSCG00000001049	HIVEP1	chr7:8920529-9065107	5.96206	9.29307	-0.640344	0.00475	0.0422547
mRNA	ENSSSCT00000001142	ENSSSCG00000001048	-	chr7:8584933-8628392	49.7142	24.8248	1.00188	0.0001	0.00214362
mRNA	ENSSSCT00000008456	ENSSSCG00000007713	WBSCR22	chr3:10656158-10669332	51.4362	30.55	0.751612	0.00015	0.00297337
mRNA	ENSSSCT00000010506	ENSSSCG00000009585	GADD45G	chr14:1421135-1422690	7.62666	3.91102	0.963505	0.0058	0.0488708
mRNA	ENSSSCT00000025358	ENSSSCG00000022504	-	GL892477.1:3381-26367	2.68186	1.26446	1.08471	0.00065	0.00953497
mRNA	ENSSSCT00000025359	ENSSSCG00000025104	-	chr12:6320505-6321529	91.9802	40.0065	1.20109	5e-05	0.00119245
mRNA	ENSSSCT00000017990	ENSSSCG00000016522	-	chr18:12892532-12981639	9.99877	4.75249	1.07307	0.0002	0.003754
mRNA	ENSSSCT00000032047	ENSSSCG00000024014	-	chr8:4509861-4515871	9.28593	4.60258	1.0126	0.00015	0.00297337
mRNA	ENSSSCT00000028929	ENSSSCG00000022268	-	JH118837.1:5778-50709	3.87975	8.73838	-1.1714	5e-05	0.00119245
mRNA	ENSSSCT00000026071	ENSSSCG00000022295	C9orf16	chr1:302606723-302610204	106.311	50.2086	1.08228	5e-05	0.00119245
mRNA	ENSSSCT00000026078	ENSSSCG00000024602	-	chr3:91511447-91567487	49.9439	31.6758	0.656929	0.003	0.0300926
mRNA	ENSSSCT00000023591	ENSSSCG00000023984	RSL1D1	GL893953.2:105742-117192	26.8563	45.0207	-0.745325	0.00015	0.00297337
mRNA	ENSSSCT00000028210	ENSSSCG00000021781	-	GL894217.2:2576-18254	17.4215	7.95369	1.13117	0.0002	0.003754
mRNA	ENSSSCT00000012467	ENSSSCG00000011389	GMPPB	chr13:35429912-35432356	18.2502	10.9844	0.732455	0.0009	0.0122346
mRNA	ENSSSCT00000009150	ENSSSCG00000008356	-	chr3:79353585-79358978	6.50079	12.8246	-0.980229	0.0008	0.0111573
mRNA	ENSSSCT00000009151	ENSSSCG00000008357	SPRED2	chr3:80411732-80444992	4.90243	10.571	-1.10854	5e-05	0.00119245
mRNA	ENSSSCT00000004141	ENSSSCG00000003740	ZSCAN30	chr6:111424793-111431186	0.776602	0.324775	1.25774	0.0059	0.0494723
mRNA	ENSSSCT00000015224	ENSSSCG00000013938	GATAD2A	chr2:58240860-58282261	10.5569	15.7213	-0.574531	0.00435	0.0396727
mRNA	ENSSSCT00000031704	ENSSSCG00000027714	-	GL894667.1:7270-13525	9.11253	18.7362	-1.0399	0.0001	0.00214362
mRNA	ENSSSCT00000002126	ENSSSCG00000001898	ULK3	chr7:63389287-63395802	10.1896	6.40008	0.67093	0.00195	0.0218749
mRNA	ENSSSCT00000000410	ENSSSCG00000000382	-	chr5:23227321-23250767	1.30483	2.26402	-0.795025	0.00305	0.0305033
mRNA	ENSSSCT00000000418	ENSSSCG00000025467	-	chr5:23123885-23127111	35.1219	13.1822	1.41378	5e-05	0.00119245
mRNA	ENSSSCT00000006718	ENSSSCG00000006126	DECR1	chr4:51207651-51243981	46.7787	26.5942	0.81474	0.0003	0.00520502
mRNA	ENSSSCT00000031876	ENSSSCG00000023164	-	chr1:143102948-143103909	44.0609	21.8748	1.01023	0.0003	0.00520502
mRNA	ENSSSCT00000030347	ENSSSCG00000027165	UBE2G2	chr13:217375638-217390019	20.9604	13.7541	0.607807	0.0033	0.0324458
mRNA	ENSSSCT00000030349	ENSSSCG00000021590	RPL23	GL896426.1:60123-65158	2029.19	1186.46	0.774245	0.005	0.043935
mRNA	ENSSSCT00000016802	ENSSSCG00000015424	PSMC2	chr9:113971132-113984848	17.6506	29.4758	-0.739812	0.00025	0.00449095
mRNA	ENSSSCT00000031907	ENSSSCG00000029465	-	chr11:308712-344315	5.25377	9.13128	-0.797465	0.0032	0.0317013
mRNA	ENSSSCT00000026504	ENSSSCG00000021410	STRAP	chr5:60006521-60026279	57.6929	37.9731	0.603416	0.0025	0.0262156
mRNA	ENSSSCT00000017034	ENSSSCG00000015638	C1orf186	chr9:72984448-73007285	0.815614	2.91422	-1.83715	5e-05	0.00119245
mRNA	ENSSSCT00000017033	ENSSSCG00000015637	SEC61G	chr9:153348317-153355773	61.271	25.6266	1.25756	5e-05	0.00119245
mRNA	ENSSSCT00000017781	ENSSSCG00000016328	-	chr15:151631246-151635584	26.0222	6.3354	2.03824	5e-05	0.00119245
mRNA	ENSSSCT00000024904	ENSSSCG00000027302	-	chr2:162275726-162284660	34.475	18.4943	0.898474	5e-05	0.00119245
mRNA	ENSSSCT00000024901	ENSSSCG00000022789	-	chr13:183834655-183877970	12.3329	7.0306	0.810788	0.00375	0.0356116
mRNA	ENSSSCT00000016785	ENSSSCG00000015410	PHTF2	chr9:112759754-112803277	10.6162	18.2447	-0.78122	0.0004	0.00655605
mRNA	ENSSSCT00000011069	ENSSSCG00000010108	-	chr14:54169496-54205605	3.07394	1.31045	1.23003	0.00015	0.00297337
mRNA	ENSSSCT00000011065	ENSSSCG00000010104	-	chr14:54221715-54252347	25.2161	11.0678	1.18797	0.00395	0.0370382
mRNA	ENSSSCT00000032528	ENSSSCG00000026996	-	chr11:70152453-70201530	3.47084	6.07019	-0.806458	0.001	0.013215
mRNA	ENSSSCT00000010337	ENSSSCG00000009430	AKAP11	chr11:25404590-25441137	17.8756	26.6893	-0.578271	0.0056	0.0476499
mRNA	ENSSSCT00000012861	ENSSSCG00000011750	PLD1	chr13:119143380-119362303	38.9883	23.1636	0.751182	0.00055	0.00838524
mRNA	ENSSSCT00000017819	ENSSSCG00000016364	GPC1	chr15:154436054-154449107	4.02118	2.48983	0.691572	0.0035	0.0339068
mRNA	ENSSSCT00000014540	ENSSSCG00000013314	QSER1	chr2:30443548-30531265	13.5422	22.6131	-0.739692	0.0005	0.00778241
mRNA	ENSSSCT00000013018	ENSSSCG00000011896	ADPRH	chr13:150005103-150011761	14.0436	8.09052	0.795606	0.00015	0.00297337
mRNA	ENSSSCT00000013015	ENSSSCG00000011894	POPDC2	chr13:149932129-149951356	1.53563	0.529441	1.53629	0.0003	0.00520502
mRNA	ENSSSCT00000013017	ENSSSCG00000011895	PLA1A	chr13:149969015-149996425	24.2309	13.4078	0.853782	0.0002	0.003754
mRNA	ENSSSCT00000010430	ENSSSCG00000009513	SLC15A1	chr11:74889141-74924577	77.3919	48.4169	0.676672	0.00275	0.0281588
mRNA	ENSSSCT00000004883	ENSSSCG00000004420	TRAF3IP2	chr1:87048039-87102035	6.72721	11.8195	-0.813091	0.00015	0.00297337
mRNA	ENSSSCT00000012055	ENSSSCG00000011013	WAC	chr10:44120644-44210868	35.7234	61.4725	-0.783074	0.00035	0.0058827
mRNA	ENSSSCT00000004265	ENSSSCG00000003853	-	chr6:147007231-147077810	17.7117	6.90761	1.35844	5e-05	0.00119245
mRNA	ENSSSCT00000011503	ENSSSCG00000010513	LCOR	chr14:118065018-118068750	9.51042	15.7946	-0.731849	0.0004	0.00655605
mRNA	ENSSSCT00000015437	ENSSSCG00000014133	RPS23	chr2:92675094-92676828	2922.91	1312.48	1.15512	5e-05	0.00119245
mRNA	ENSSSCT00000015430	ENSSSCG00000014126	MSH3	chr2:91102263-91281987	11.8268	19.0334	-0.686475	0.00095	0.0127118
mRNA	ENSSSCT00000006139	ENSSSCG00000026555	-	chr1:298098084-298440570	12.7167	20.856	-0.713739	0.0014	0.0169856
mRNA	ENSSSCT00000006138	ENSSSCG00000005585	-	chr1:297816369-297887429	0.949167	1.81883	-0.938278	0.00065	0.00953497
mRNA	ENSSSCT00000009348	ENSSSCG00000008543	-	chr3:118296680-118301540	71.0958	138.709	-0.964229	0.0001	0.00214362
mRNA	ENSSSCT00000031297	ENSSSCG00000021980	-	chr11:11291632-11293597	27.5861	73.8032	-1.41974	0.00075	0.0106787
mRNA	ENSSSCT00000001644	ENSSSCG00000001475	LOC100155600	chr7:29756224-29760618	39.3864	16.3931	1.26461	5e-05	0.00119245
mRNA	ENSSSCT00000027923	ENSSSCG00000026025	HMGCL	chr6:75396360-75415548	28.777	17.8384	0.689934	0.0009	0.0122346
mRNA	ENSSSCT00000027920	ENSSSCG00000022367	-	JH118492.1:20764-40049	28.8436	45.9276	-0.671108	0.0035	0.0339068
mRNA	ENSSSCT00000030601	ENSSSCG00000028299	-	GL896304.2:10964-21478	5.61741	0.948241	2.56658	5e-05	0.00119245
mRNA	ENSSSCT00000003641	ENSSSCG00000003278	-	chr6:53768200-53774819	2.45166	4.94036	-1.01085	0.00035	0.0058827
mRNA	ENSSSCT00000006692	ENSSSCG00000006101	-	chr4:45690144-45730412	4.78791	9.80768	-1.03452	5e-05	0.00119245
mRNA	ENSSSCT00000031734	ENSSSCG00000022317	SLC38A10	chr12:1374294-1425439	18.3922	11.6553	0.658104	0.00145	0.017463
mRNA	ENSSSCT00000000208	ENSSSCG00000000195	PRPH	chr5:15691968-15695232	8.84165	3.49898	1.33738	5e-05	0.00119245
mRNA	ENSSSCT00000022782	ENSSSCG00000000612	ATF7IP	chr5:61444246-61571485	20.9745	34.2194	-0.706175	0.00165	0.0192591
mRNA	ENSSSCT00000006966	ENSSSCG00000006357	FCER1G	chr4:97099149-97103132	15.3579	37.4233	-1.28496	5e-05	0.00119245
mRNA	ENSSSCT00000025781	ENSSSCG00000029578	-	chr6:25836325-25877196	21.1995	45.0392	-1.08715	5e-05	0.00119245
mRNA	ENSSSCT00000025780	ENSSSCG00000029039	-	GL894447.1:45-18025	7.66091	12.2551	-0.677798	0.0007	0.010104
mRNA	ENSSSCT00000030060	ENSSSCG00000028002	-	GL895144.1:24385-33936	238.59	380.048	-0.671649	0.00215	0.0234086
mRNA	ENSSSCT00000025436	ENSSSCG00000022101	BRCA1	chr12:20029800-20091791	10.6981	16.6325	-0.636647	0.00135	0.0165389
mRNA	ENSSSCT00000036387	ENSSSCG00000001409	PRRC2A	chr7:27495907-27511694	9.18498	25.4582	-1.47078	5e-05	0.00119245
mRNA	ENSSSCT00000023493	ENSSSCG00000029873	-	chr1:182175683-182177853	59.2117	31.4132	0.91451	0.0013	0.0160896
mRNA	ENSSSCT00000023491	ENSSSCG00000021860	-	chr7:23092694-23093006	595.7	258.819	1.20264	5e-05	0.00119245
mRNA	ENSSSCT00000027556	ENSSSCG00000028025	WDR74	chr2:8276731-8282140	15.8808	7.80429	1.02495	0.0001	0.00214362
mRNA	ENSSSCT00000028062	ENSSSCG00000029485	FBXO11	chr3:98538853-98709802	18.9553	35.0408	-0.886436	0.0001	0.00214362
mRNA	ENSSSCT00000019539	ENSSSCG00000017955	MPDU1	chr12:55289409-55295477	20.2003	10.9379	0.885039	0.00025	0.00449095
mRNA	ENSSSCT00000019534	ENSSSCG00000017950	TP53	chr12:55220417-55234675	57.7784	89.0769	-0.624521	0.00305	0.0305033
mRNA	ENSSSCT00000019536	ENSSSCG00000017952	SAT2	chr12:55260975-55262606	10.9273	4.09255	1.41686	5e-05	0.00119245
mRNA	ENSSSCT00000017599	ENSSSCG00000016164	IKZF2	chr15:127685829-127740305	34.436	59.2387	-0.78262	0.0001	0.00214362
mRNA	ENSSSCT00000025843	ENSSSCG00000026216	-	chr4:72403555-72426251	2.09458	4.26069	-1.02443	0.00555	0.0473756
mRNA	ENSSSCT00000025846	ENSSSCG00000026266	-	chr3:30016438-30188473	5.42211	16.4103	-1.59768	0.0005	0.00778241
mRNA	ENSSSCT00000025847	ENSSSCG00000025221	-	chr18:3230274-3250517	4.07175	6.58775	-0.694135	0.0027	0.0277757
mRNA	ENSSSCT00000011298	ENSSSCG00000010321	COMTD1	JH118641.1:25838-27820	12.3087	6.25435	0.97675	0.0036	0.0345772
mRNA	ENSSSCT00000016243	ENSSSCG00000014889	NDUFC2	chr9:13821216-13827297	9.28809	4.44689	1.06258	0.0027	0.0277757
mRNA	ENSSSCT00000013587	ENSSSCG00000012426	ZDHHC15	chrX:68882474-69045188	2.0671	4.07926	-0.980702	0.00415	0.0383737
mRNA	ENSSSCT00000008037	ENSSSCG00000007345	-	chr17:46951668-47076190	21.6664	35.1791	-0.69926	0.0006	0.00895758
mRNA	ENSSSCT00000012981	ENSSSCG00000011867	-	chr13:146205267-146232577	31.3743	13.647	1.201	5e-05	0.00119245
mRNA	ENSSSCT00000005121	ENSSSCG00000004636	TRPM7	chr1:134599617-134689679	42.8393	68.0021	-0.666643	0.00505	0.0442407
mRNA	ENSSSCT00000005124	ENSSSCG00000004639	USP8	chr1:134748669-134815999	26.6264	42.3504	-0.669519	0.00095	0.0127118
mRNA	ENSSSCT00000005129	ENSSSCG00000004644	HDC	chr1:135147966-135166937	0.661775	2.50834	-1.92232	5e-05	0.00119245
mRNA	ENSSSCT00000009637	ENSSSCG00000008807	GUF1	chr8:36876644-36897342	5.27608	9.7935	-0.892358	0.0001	0.00214362
mRNA	ENSSSCT00000014662	ENSSSCG00000013418	CFD	chr2:77485871-77487847	733.291	403.578	0.861537	0.00045	0.00719494
mRNA	ENSSSCT00000026140	ENSSSCG00000024477	-	chr15:115429402-115506114	113.391	344.848	-1.60466	5e-05	0.00119245
mRNA	ENSSSCT00000023313	ENSSSCG00000029354	-	GL892430.1:99201-110475	14.0803	4.99941	1.49385	0.00045	0.00719494
mRNA	ENSSSCT00000026146	ENSSSCG00000027973	-	GL894187.1:1717-21161	31.8456	20.7852	0.61554	0.0028	0.0285611
mRNA	ENSSSCT00000003406	ENSSSCG00000003069	KCNN4	chr6:46440880-46454405	9.81183	3.99925	1.29479	5e-05	0.00119245
mRNA	ENSSSCT00000003409	ENSSSCG00000003072	ZNF573	chr6:46472681-46489035	14.6027	8.31312	0.812772	0.0002	0.003754
mRNA	ENSSSCT00000028507	ENSSSCG00000027348	WIPF1	chr15:89761502-89836721	15.5232	32.0591	-1.04631	5e-05	0.00119245
mRNA	ENSSSCT00000005947	ENSSSCG00000005404	-	GL892685.2:110441-156598	5.56874	11.4723	-1.04273	5e-05	0.00119245
mRNA	ENSSSCT00000007891	ENSSSCG00000007211	ZCCHC3	chr17:39663958-39665167	8.79482	4.58687	0.939145	0.0005	0.00778241
mRNA	ENSSSCT00000026955	ENSSSCG00000027614	-	chr9:132262187-132295230	49.0617	77.4213	-0.658133	0.00195	0.0218749
mRNA	ENSSSCT00000026956	ENSSSCG00000025698	SERPINE1	GL894574.1:16238-22640	23.1199	38.9994	-0.754315	0.00025	0.00449095
mRNA	ENSSSCT00000018176	ENSSSCG00000016695	-	chr18:49630500-49645365	26.3065	14.5806	0.851371	0.0001	0.00214362
mRNA	ENSSSCT00000024625	ENSSSCG00000021844	-	chr8:116227312-116266668	80.7849	131.413	-0.701952	0.0005	0.00778241
mRNA	ENSSSCT00000022668	ENSSSCG00000021750	MEX3D	chr2:78141927-78150406	33.7666	18.5556	0.863742	5e-05	0.00119245
mRNA	ENSSSCT00000031506	ENSSSCG00000024550	UQCR10	chr14:49817569-49820402	343.594	207.336	0.728736	0.00045	0.00719494
mRNA	ENSSSCT00000023042	ENSSSCG00000025379	CTDSP2	GL895994.1:35181-41774	173.493	114.054	0.605156	0.00275	0.0281588
mRNA	ENSSSCT00000023043	ENSSSCG00000025551	-	chr7:46279207-46417272	4.4423	6.91057	-0.6375	0.00375	0.0356116
mRNA	ENSSSCT00000035578	ENSSSCG00000003410	CH242-449E16.1	chr6:65144360-65150734	3.2196	5.67223	-0.817035	0.0024	0.0254043
mRNA	ENSSSCT00000027748	ENSSSCG00000023619	SLC12A9	chr3:8129943-8139441	11.1395	6.22408	0.839756	5e-05	0.00119245
mRNA	ENSSSCT00000027743	ENSSSCG00000025023	-	chr2:162310112-162315342	4.39998	2.1182	1.05466	0.0002	0.003754
mRNA	ENSSSCT00000015282	ENSSSCG00000013991	C1orf35	chr2:53870873-53873178	26.7476	14.7072	0.862885	0.00035	0.0058827
mRNA	ENSSSCT00000028296	ENSSSCG00000030507	SMNDC1	chr14:131613230-131627243	16.2587	26.5388	-0.706894	0.00015	0.00297337
mRNA	ENSSSCT00000004159	ENSSSCG00000003757	SSX2IP	chr6:119537763-119566620	11.5421	18.6361	-0.691197	0.00195	0.0218749
mRNA	ENSSSCT00000002650	ENSSSCG00000002383	FOS	chr7:104293656-104297121	21.0525	12.6966	0.729544	0.00125	0.015631
mRNA	ENSSSCT00000002653	ENSSSCG00000002386	IFT43	chr7:105268437-105299304	12.8928	4.55455	1.50119	0.00035	0.0058827
mRNA	ENSSSCT00000009843	ENSSSCG00000008986	2018-09-11	chr8:76838236-76877090	51.8094	76.1652	-0.555918	0.0056	0.0476499
mRNA	ENSSSCT00000009844	ENSSSCG00000008987	CCNI	chr8:76887183-76919478	95.909	157.428	-0.714949	0.00145	0.017463
mRNA	ENSSSCT00000009846	ENSSSCG00000008989	CNOT6L	chr8:77394689-77455394	55.0398	92.8228	-0.754006	0.0004	0.00655605
mRNA	ENSSSCT00000005356	ENSSSCG00000004852	NSMCE3	chr1:160546164-160547001	16.246	8.99417	0.853021	0.0014	0.0169856
mRNA	ENSSSCT00000005359	ENSSSCG00000004854	-	chr1:161036718-161062878	17.1812	30.8344	-0.843713	5e-05	0.00119245
mRNA	ENSSSCT00000025114	ENSSSCG00000022575	PRMT2	GL896201.1:783-23014	4.60673	2.00784	1.1981	0.00215	0.0234086
mRNA	ENSSSCT00000003212	ENSSSCG00000002907	-	chr6:40548762-40559160	298.973	168.578	0.826601	0.00015	0.00297337
mRNA	ENSSSCT00000030615	ENSSSCG00000026607	-	chr4:30510006-30519779	39.5986	16.6937	1.24615	5e-05	0.00119245
mRNA	ENSSSCT00000030610	ENSSSCG00000028788	BORCS6	chr12:55880278-55881343	11.1638	5.74518	0.958402	0.0005	0.00778241
mRNA	ENSSSCT00000004972	ENSSSCG00000004500	C18orf25	chr1:106025620-106074150	6.64295	9.75811	-0.554778	0.00525	0.045513
mRNA	ENSSSCT00000004977	ENSSSCG00000004505	SMAD2	chr1:106901464-106991088	24.5886	36.6599	-0.576214	0.00545	0.0467215
mRNA	ENSSSCT00000022463	ENSSSCG00000029900	DMPK	GL896302.1:110787-119908	6.61625	1.1284	2.55173	5e-05	0.00119245
mRNA	ENSSSCT00000031322	ENSSSCG00000021922	-	chr15:155456692-155464378	0.0957623	0.989631	-3.36936	5e-05	0.00119245
mRNA	ENSSSCT00000019143	ENSSSCG00000017584	PPP1R9B	chr12:26358251-26375423	45.8757	71.1139	-0.632402	0.00355	0.034246
mRNA	ENSSSCT00000017891	ENSSSCG00000016430	GALNT11	chr18:5599807-5634480	24.3461	16.3739	0.57229	0.0042	0.038713
mRNA	ENSSSCT00000017896	ENSSSCG00000016435	SMARCD3	chr18:6276686-6286254	4.82324	1.91011	1.33635	5e-05	0.00119245
mRNA	ENSSSCT00000006037	ENSSSCG00000005491	-	chr1:286250322-286253598	131.385	81.4476	0.689855	0.0011	0.0142222
mRNA	ENSSSCT00000032161	ENSSSCG00000008456	-	chr3:102783580-102846430	2.66671	4.60083	-0.786829	0.0007	0.010104
mRNA	ENSSSCT00000032169	ENSSSCG00000022111	-	chr7:37258052-37267163	19.4324	12.9346	0.587229	0.00535	0.0461548
mRNA	ENSSSCT00000017270	ENSSSCG00000015859	SAP130	chr15:66025272-66122052	6.82423	13.3836	-0.971725	5e-05	0.00119245
mRNA	ENSSSCT00000017271	ENSSSCG00000015860	SFT2D3	chr15:66385195-66385855	4.80379	1.69049	1.50673	0.0015	0.0178968
mRNA	ENSSSCT00000017273	ENSSSCG00000015862	LIMS2	chr15:66435455-66453016	17.7379	9.12501	0.958933	0.0001	0.00214362
mRNA	ENSSSCT00000026621	ENSSSCG00000024907	SDHAF1	chr6:40777927-40779026	22.1201	10.4137	1.08687	5e-05	0.00119245
mRNA	ENSSSCT00000028155	ENSSSCG00000006954	-	chr4:1039935-1047372	145.733	91.5661	0.670438	0.00165	0.0192591
mRNA	ENSSSCT00000029822	ENSSSCG00000023378	ZNF316	chr3:144267450-144281304	6.79245	3.12881	1.11832	5e-05	0.00119245
mRNA	ENSSSCT00000013983	ENSSSCG00000012791	NAA10	chrX:142223244-142227530	46.1846	24.7435	0.900364	0.00155	0.0183734
mRNA	ENSSSCT00000013984	ENSSSCG00000012792	RENBP	chrX:142227782-142235400	21.733	11.6205	0.903217	0.0001	0.00214362
mRNA	ENSSSCT00000013985	ENSSSCG00000012793	HCFC1	chrX:142237946-142264235	2.88703	7.63201	-1.40248	0.0045	0.0405666
mRNA	ENSSSCT00000011586	ENSSSCG00000010592	AS3MT	chr14:123816084-123835880	32.9711	21.3818	0.62482	0.00385	0.0363563
mRNA	ENSSSCT00000005532	ENSSSCG00000005016	L2HGDH	chr1:200362035-200410366	9.74538	4.82812	1.01326	5e-05	0.00119245
mRNA	ENSSSCT00000008725	ENSSSCG00000007962	-	chr3:40865559-40869017	34.0375	15.3024	1.15337	5e-05	0.00119245
mRNA	ENSSSCT00000005538	ENSSSCG00000005022	NIN	chr1:200774576-200871792	13.8008	21.172	-0.617406	0.0029	0.0293426
mRNA	ENSSSCT00000010988	ENSSSCG00000010031	SFI1	chr14:51447742-51540656	2.60903	1.50582	0.792963	0.0033	0.0324458
mRNA	ENSSSCT00000010983	ENSSSCG00000010026	PIK3IP1	chr14:51151821-51162385	9.9986	4.90035	1.02884	5e-05	0.00119245
mRNA	ENSSSCT00000010981	ENSSSCG00000010024	RNF185	chr14:51057233-51088417	31.9999	13.0872	1.28992	5e-05	0.00119245
mRNA	ENSSSCT00000014290	ENSSSCG00000013073	FADS3	chr2:9157719-9178637	17.0327	32.1668	-0.91727	0.00015	0.00297337
mRNA	ENSSSCT00000014740	ENSSSCG00000013494	MATK	chr2:75503305-75510472	10.3879	4.66228	1.15579	5e-05	0.00119245
mRNA	ENSSSCT00000030834	ENSSSCG00000029003	-	chr1:63408778-63409509	7.18411	2.00843	1.83874	5e-05	0.00119245
mRNA	ENSSSCT00000030836	ENSSSCG00000030251	-	chr9:133311415-133318410	14.119	27.8548	-0.980286	5e-05	0.00119245
mRNA	ENSSSCT00000030839	ENSSSCG00000029842	-	GL894766.2:15848-34916	1.00646	2.84257	-1.49791	5e-05	0.00119245
mRNA	ENSSSCT00000001539	ENSSSCG00000001408	AIF1	chr7:27520796-27522927	74.9134	35.9859	1.05779	5e-05	0.00119245
mRNA	ENSSSCT00000004729	ENSSSCG00000004279	OGFRL1	chr1:57650075-57663843	13.0155	23.2237	-0.835366	5e-05	0.00119245
mRNA	ENSSSCT00000001535	ENSSSCG00000001405	LTB	chr7:27543863-27547161	150.538	52.5813	1.51751	5e-05	0.00119245
mRNA	ENSSSCT00000013217	ENSSSCG00000012083	RIPK4	chr13:215452666-215478472	8.94487	5.14082	0.79906	0.00035	0.0058827
mRNA	ENSSSCT00000007266	ENSSSCG00000006630	VPS72	chr4:107315107-107326840	29.4654	43.6613	-0.567332	0.0051	0.0445568
mRNA	ENSSSCT00000007264	ENSSSCG00000006628	PSMD4	chr4:107246978-107257425	123.726	82.5071	0.584561	0.00335	0.0328264
mRNA	ENSSSCT00000007268	ENSSSCG00000006632	SCNM1	chr4:107332626-107335177	20.1316	32.196	-0.677417	0.002	0.0222139
mRNA	ENSSSCT00000015915	ENSSSCG00000014565	-	chr2:162095325-162097509	34.7662	13.244	1.39234	5e-05	0.00119245
mRNA	ENSSSCT00000029292	ENSSSCG00000029825	-	chr1:293302881-293310134	13.9528	29.3665	-1.07361	0.0001	0.00214362
mRNA	ENSSSCT00000030178	ENSSSCG00000027808	-	chr17:13778554-13912900	11.3191	24.8023	-1.13171	0.00045	0.00719494
mRNA	ENSSSCT00000000280	ENSSSCG00000000261	IGFBP6	chr5:18768001-18772057	2.73244	1.24987	1.12841	0.0036	0.0345772
mRNA	ENSSSCT00000000283	ENSSSCG00000000264	-	chr5:18912875-18914228	16.3184	9.868	0.725672	0.001	0.013215
mRNA	ENSSSCT00000000285	ENSSSCG00000000266	PFDN5	chr5:18948439-18952540	143.894	63.567	1.17866	5e-05	0.00119245
mRNA	ENSSSCT00000006617	ENSSSCG00000006029	-	chr4:30675556-30748584	5.53687	2.88445	0.940775	0.0022	0.0238111
mRNA	ENSSSCT00000025703	ENSSSCG00000029603	-	chr17:57289129-57302070	51.0731	80.8073	-0.661922	0.00195	0.0218749
mRNA	ENSSSCT00000025707	ENSSSCG00000029593	FOXN2	chr3:98079345-98147165	32.6165	51.0151	-0.645324	0.0035	0.0339068
mRNA	ENSSSCT00000030797	ENSSSCG00000029183	SEC11A	GL895957.1:20980-41365	77.8947	42.7227	0.866523	5e-05	0.00119245
mRNA	ENSSSCT00000023410	ENSSSCG00000029999	-	chr3:51854370-51857245	14.202	27.4641	-0.95145	0.00065	0.00953497
mRNA	ENSSSCT00000032556	ENSSSCG00000025868	-	GL896357.1:29280-35637	22.1673	12.6612	0.808013	0.0039	0.0367092
mRNA	ENSSSCT00000017668	ENSSSCG00000016226	-	chr15:137963754-137984079	39.8785	62.4627	-0.647383	0.00205	0.02262
mRNA	ENSSSCT00000017665	ENSSSCG00000016223	ACSL3	chr15:138663705-138712406	152.279	83.2494	0.871205	0.0004	0.00655605
mRNA	ENSSSCT00000017661	ENSSSCG00000016220	DNPEP	chr15:134425136-134437835	66.0997	42.843	0.625583	0.0026	0.0269681
mRNA	ENSSSCT00000024860	ENSSSCG00000027168	-	chr4:108068170-108082063	203.137	84.5123	1.26522	5e-05	0.00119245
mRNA	ENSSSCT00000024866	ENSSSCG00000023223	ZNF22	chr14:99328207-99328885	35.6817	58.1298	-0.704094	0.0011	0.0142222
mRNA	ENSSSCT00000024869	ENSSSCG00000028127	-	GL894711.1:14162-36161	14.5707	4.12428	1.82085	5e-05	0.00119245
mRNA	ENSSSCT00000016131	ENSSSCG00000014780	TRIM21	chr9:6536120-6543906	18.6604	12.4733	0.581141	0.00555	0.0473756
mRNA	ENSSSCT00000010473	ENSSSCG00000009554	-	chr11:86108909-86116870	114.119	50.8197	1.16708	5e-05	0.00119245
mRNA	ENSSSCT00000018080	ENSSSCG00000016607	NDUFA5	chr18:25478939-25493050	37.2423	22.5081	0.726497	0.00095	0.0127118
mRNA	ENSSSCT00000017244	ENSSSCG00000015836	HNRNPA2B1	chr15:59810833-59811895	207.902	131.551	0.660278	0.002	0.0222139
mRNA	ENSSSCT00000016955	ENSSSCG00000015565	C1orf21	chr9:137972542-138217904	15.3287	24.1746	-0.657251	0.001	0.013215
mRNA	ENSSSCT00000014886	ENSSSCG00000013631	TMED1	chr2:70007507-70009635	8.94506	3.6559	1.29086	5e-05	0.00119245
mRNA	ENSSSCT00000008158	ENSSSCG00000007454	ZMYND8	chr17:55169857-55282539	13.2316	21.4278	-0.695492	0.0008	0.0111573
mRNA	ENSSSCT00000028580	ENSSSCG00000026733	-	chr18:10581477-10643535	14.7128	30.0582	-1.03069	5e-05	0.00119245
mRNA	ENSSSCT00000029677	ENSSSCG00000021886	-	chr2:158079947-158087303	8.99285	15.8369	-0.816438	0.0015	0.0178968
mRNA	ENSSSCT00000011460	ENSSSCG00000010472	HHEX	chr14:113794195-113800161	7.00264	13.9232	-0.991517	5e-05	0.00119245
mRNA	ENSSSCT00000007815	ENSSSCG00000007143	MAVS	chr17:36195471-36210175	24.068	13.0141	0.887037	0.0007	0.010104
mRNA	ENSSSCT00000007814	ENSSSCG00000007142	PANK2	chr17:36143506-36169748	14.0593	8.18532	0.780413	0.00015	0.00297337
mRNA	ENSSSCT00000007817	ENSSSCG00000007145	ADAM33	chr17:36350318-36365013	2.32085	0.932187	1.31596	5e-05	0.00119245
mRNA	ENSSSCT00000002945	ENSSSCG00000002654	-	chr6:2037171-2079622	14.7861	9.29497	0.669716	0.00195	0.0218749
mRNA	ENSSSCT00000002946	ENSSSCG00000002655	MAP1LC3B	chr6:2007808-2029003	35.0018	20.6496	0.761312	0.00015	0.00297337
mRNA	ENSSSCT00000002943	ENSSSCG00000002652	KLHDC4	chr6:1750797-1760656	11.8996	6.52168	0.867598	0.0007	0.010104
mRNA	ENSSSCT00000009578	ENSSSCG00000008754	-	chr8:17243382-17294014	35.3839	21.8277	0.696929	0.00165	0.0192591
mRNA	ENSSSCT00000007382	ENSSSCG00000026907	-	chr4:114169753-114195258	25.2471	9.08875	1.47397	5e-05	0.00119245
mRNA	ENSSSCT00000007031	ENSSSCG00000006418	-	chr4:99372428-99425706	8.88275	13.6037	-0.614926	0.0034	0.0332197
mRNA	ENSSSCT00000003723	ENSSSCG00000003354	-	chr6:58269479-58271822	53.5054	32.6868	0.710975	0.00145	0.017463
mRNA	ENSSSCT00000032333	ENSSSCG00000026251	-	chr7:94279117-94422144	33.4044	21.095	0.663139	0.0053	0.0458347
mRNA	ENSSSCT00000030182	ENSSSCG00000021541	-	GL896420.2:5518-25071	9.61731	16.0089	-0.735165	0.00085	0.0116991
mRNA	ENSSSCT00000030237	ENSSSCG00000021511	GCSAM	chr13:157394413-157415506	32.9762	52.1682	-0.661745	0.003	0.0300926
mRNA	ENSSSCT00000033522	ENSSSCG00000011795	IGF2BP2	chr13:133022539-133065865	6.17891	13.9328	-1.17306	0.0029	0.0293426
mRNA	ENSSSCT00000023629	ENSSSCG00000025850	-	chr18:10441295-10474579	4.88098	12.274	-1.33036	5e-05	0.00119245
mRNA	ENSSSCT00000023627	ENSSSCG00000028052	OBSL1	chr15:134512276-134533002	2.41182	1.50123	0.683975	0.0037	0.0352729
mRNA	ENSSSCT00000023623	ENSSSCG00000024827	ABTB1	chr13:80092323-80097094	4.50977	2.1969	1.03759	0.00105	0.0137227
mRNA	ENSSSCT00000012313	ENSSSCG00000011246	VILL	chr13:24848153-24867896	4.32705	2.51135	0.784925	0.00225	0.0242293
mRNA	ENSSSCT00000012317	ENSSSCG00000011250	-	chr13:25168718-25179429	19.7723	7.45639	1.40693	5e-05	0.00119245
mRNA	ENSSSCT00000019472	ENSSSCG00000017894	WSCD1	chr12:53232309-53270971	1.43592	0.673153	1.09296	0.0031	0.0308875
mRNA	ENSSSCT00000018786	ENSSSCG00000017257	-	chr12:11732390-11787345	0.758022	0.371486	1.02893	0.00195	0.0218749
mRNA	ENSSSCT00000018781	ENSSSCG00000017252	KCNJ2	JH118414.1:92221-93638	1.17927	2.55737	-1.11677	0.00535	0.0461548
mRNA	ENSSSCT00000018780	ENSSSCG00000017251	SOX9	chr12:9027638-9033210	7.69125	13.748	-0.83793	5e-05	0.00119245
mRNA	ENSSSCT00000016365	ENSSSCG00000015001	SLC35F2	chr9:40366109-40418240	42.7252	25.0315	0.771342	0.00035	0.0058827
mRNA	ENSSSCT00000018439	ENSSSCG00000016932	DEPDC1B	chr16:42378459-42469251	3.76444	6.88376	-0.870761	0.0005	0.00778241
mRNA	ENSSSCT00000010206	ENSSSCG00000009316	URAD	chr11:5097305-5105529	26.8622	12.716	1.07893	0.0001	0.00214362
mRNA	ENSSSCT00000005604	ENSSSCG00000005084	PPM1A	chr1:210390698-210401098	51.8059	34.3071	0.594607	0.003	0.0300926
mRNA	ENSSSCT00000005609	ENSSSCG00000005089	SIX4	chr1:210783237-210792607	0.438023	1.18524	-1.4361	0.0005	0.00778241
mRNA	ENSSSCT00000028469	ENSSSCG00000029083	-	GL896221.1:1534-4508	50.5072	21.1264	1.25744	5e-05	0.00119245
mRNA	ENSSSCT00000028460	ENSSSCG00000030504	-	chr8:46567886-46605587	25.2684	47.7882	-0.91932	5e-05	0.00119245
mRNA	ENSSSCT00000000178	ENSSSCG00000000169	-	chr5:13945739-14030364	11.2503	16.9396	-0.590437	0.00595	0.0497612
mRNA	ENSSSCT00000000174	ENSSSCG00000000165	MTERF2	chr5:13226839-13227997	12.6884	22.0677	-0.798424	0.0005	0.00778241
mRNA	ENSSSCT00000007996	ENSSSCG00000007308	ROMO1	chr17:44351925-44381550	88.7698	32.9644	1.42916	0.0001	0.00214362
mRNA	ENSSSCT00000026853	ENSSSCG00000020677	-	GL895333.2:6797-28365	9.71074	3.63032	1.41949	0.0024	0.0254043
mRNA	ENSSSCT00000006226	ENSSSCG00000005663	KYAT1	chr1:303188688-303225560	6.56964	3.02112	1.12073	5e-05	0.00119245
mRNA	ENSSSCT00000027816	ENSSSCG00000023369	MSRB1	GL896094.1:3192-7165	63.9619	26.2947	1.28244	5e-05	0.00119245
mRNA	ENSSSCT00000027810	ENSSSCG00000029774	RNF7	chr13:90378309-90386009	14.6715	9.18032	0.676399	0.0013	0.0160896
mRNA	ENSSSCT00000003880	ENSSSCG00000003493	CAPZB	chr6:71842814-71985441	47.5356	98.0442	-1.04442	5e-05	0.00119245
mRNA	ENSSSCT00000018235	ENSSSCG00000016753	POLD2	chr18:55932003-55940472	17.3014	26.7871	-0.63065	0.0033	0.0324458
mRNA	ENSSSCT00000029886	ENSSSCG00000022902	-	chr9:11207539-11233016	2.63302	4.41946	-0.747154	0.0053	0.0458347
mRNA	ENSSSCT00000018238	ENSSSCG00000016756	BLVRA	chr18:56025223-56079185	13.1393	6.82131	0.945771	0.0005	0.00778241
mRNA	ENSSSCT00000024540	ENSSSCG00000020873	SYNGR1	chr5:6165046-6174569	2.65082	1.38312	0.938512	0.00035	0.0058827
mRNA	ENSSSCT00000031427	ENSSSCG00000021984	-	GL893164.2:70233-86324	5.61782	2.8426	0.982799	0.00365	0.0349368
mRNA	ENSSSCT00000031429	ENSSSCG00000029360	-	GL894536.1:8444-9658	74.5156	25.9463	1.52201	5e-05	0.00119245
mRNA	ENSSSCT00000031428	ENSSSCG00000024018	SLC16A3	chr12:963451-967637	11.4689	5.64627	1.02236	5e-05	0.00119245
mRNA	ENSSSCT00000005825	ENSSSCG00000005288	TLE4	chr1:259252401-259399473	15.4344	23.1897	-0.587337	0.0059	0.0494723
mRNA	ENSSSCT00000017753	ENSSSCG00000016302	-	chr15:147931007-147947846	17.8306	11.9178	0.581231	0.00505	0.0442407
mRNA	ENSSSCT00000019622	ENSSSCG00000018027	-	chr12:61898101-61907741	41.0509	22.2519	0.883485	5e-05	0.00119245
mRNA	ENSSSCT00000018577	ENSSSCG00000017062	-	chr16:72131564-72143485	13.3516	42.3628	-1.66578	5e-05	0.00119245
mRNA	ENSSSCT00000004754	ENSSSCG00000004300	SMIM8	chr1:62447068-62456156	10.6236	4.84338	1.13318	0.0002	0.003754
mRNA	ENSSSCT00000011362	ENSSSCG00000010380	MAPK8	chr14:96724943-96798725	9.18142	18.8033	-1.0342	0.00015	0.00297337
mRNA	ENSSSCT00000013293	ENSSSCG00000012152	SCML1	chrX:15307033-15317312	1.43536	3.20144	-1.15731	0.00175	0.0201145
mRNA	ENSSSCT00000010010	ENSSSCG00000009142	SEC24B	chr8:120752969-120827287	10.6328	18.2433	-0.77884	0.00015	0.00297337
mRNA	ENSSSCT00000010015	ENSSSCG00000009146	RPL34	chr8:121707344-121711622	2505.01	1179.02	1.08723	5e-05	0.00119245
mRNA	ENSSSCT00000009923	ENSSSCG00000009059	-	chr8:92874697-92878708	197.247	31.4115	2.65064	5e-05	0.00119245
mRNA	ENSSSCT00000009921	ENSSSCG00000009057	-	chr8:91990975-91991674	6.80216	3.30993	1.03919	0.00475	0.0422547
mRNA	ENSSSCT00000009928	ENSSSCG00000009063	NDUFC1	chr8:93405710-93410470	128.704	29.8379	2.10883	5e-05	0.00119245
mRNA	ENSSSCT00000002041	ENSSSCG00000001822	RCCD1	chr7:58578281-58587684	3.69502	1.92248	0.942616	0.00255	0.0266091
mRNA	ENSSSCT00000002040	ENSSSCG00000001821	UNC45A	chr7:58562240-58577216	12.5091	7.47969	0.741925	0.0005	0.00778241
mRNA	ENSSSCT00000030719	ENSSSCG00000025640	C9orf40	chr1:254937354-254944245	20.3744	12.6265	0.690307	0.0011	0.0142222
mRNA	ENSSSCT00000004831	ENSSSCG00000004370	ATG5	JH118901.1:353757-449236	16.3792	61.4935	-1.90857	0.0001	0.00214362
mRNA	ENSSSCT00000022255	ENSSSCG00000030054	-	chr1:292883159-292887958	31.752	49.7435	-0.647663	0.0014	0.0169856
mRNA	ENSSSCT00000000035	ENSSSCG00000000033	TSPO	chr5:3145791-3157669	140.399	88.3343	0.668491	0.00165	0.0192591
mRNA	ENSSSCT00000001071	ENSSSCG00000000981	CRELD2	chr5:110965838-110973596	22.0865	13.7939	0.679137	0.00265	0.0273669
mRNA	ENSSSCT00000001070	ENSSSCG00000000980	ALG12	chr5:110955258-110962336	6.62491	3.31911	0.997104	5e-05	0.00119245
mRNA	ENSSSCT00000002526	ENSSSCG00000002268	AKAP5	chr7:94903220-94904504	11.4103	18.0574	-0.662251	0.0037	0.0352729
mRNA	ENSSSCT00000002524	ENSSSCG00000002266	CHD2	chr7:91877497-92002591	20.1304	39.4953	-0.972305	0.00035	0.0058827
mRNA	ENSSSCT00000006416	ENSSSCG00000005837	FAM69B	chr1:313854922-313859160	5.37086	1.98631	1.43507	5e-05	0.00119245
mRNA	ENSSSCT00000006417	ENSSSCG00000005838	TRAF2	chr1:313771802-313782852	32.5992	14.3483	1.18395	5e-05	0.00119245
mRNA	ENSSSCT00000006418	ENSSSCG00000005839	FBXW5	chr1:313760867-313763290	24.5017	15.3244	0.677053	0.0014	0.0169856
mRNA	ENSSSCT00000006419	ENSSSCG00000005840	C8G	chr1:313757726-313759194	7.9217	0.533545	3.89213	5e-05	0.00119245
mRNA	ENSSSCT00000027995	ENSSSCG00000023418	-	chr2:16088718-16095317	35.4122	53.7964	-0.603263	0.00445	0.0402804
mRNA	ENSSSCT00000019350	ENSSSCG00000017778	-	chr12:47140305-47140863	4.39582	1.2793	1.78077	0.0058	0.0488708
mRNA	ENSSSCT00000011032	ENSSSCG00000010071	MMP11	chr14:53349977-53359818	14.8009	7.80692	0.922859	5e-05	0.00119245
mRNA	ENSSSCT00000032285	ENSSSCG00000021080	-	GL893811.1:8089-13862	9.04675	19.3008	-1.09319	5e-05	0.00119245
mRNA	ENSSSCT00000026104	ENSSSCG00000026393	MRPS15	GL895950.1:18101-24790	57.7351	107.084	-0.891225	5e-05	0.00119245
mRNA	ENSSSCT00000014802	ENSSSCG00000013552	-	chr2:72750456-72755299	39.1303	24.2122	0.692554	0.0014	0.0169856
mRNA	ENSSSCT00000029903	ENSSSCG00000030488	-	chr1:48488863-48498362	6.50669	9.71817	-0.578762	0.0048	0.0426166
mRNA	ENSSSCT00000006487	ENSSSCG00000005907	ADCK5	chr4:482151-498969	17.8846	7.43525	1.26626	5e-05	0.00119245
mRNA	ENSSSCT00000015049	ENSSSCG00000013774	-	chr2:65158622-65161352	24.2821	15.5268	0.645134	0.00405	0.0377656
mRNA	ENSSSCT00000015040	ENSSSCG00000013766	IL27RA	chr2:65401419-65427116	29.7499	16.5618	0.845023	0.00075	0.0106787
mRNA	ENSSSCT00000015047	ENSSSCG00000013772	ASF1B	chr2:65338637-65348235	25.0918	39.1871	-0.643161	0.0022	0.0238111
mRNA	ENSSSCT00000018831	ENSSSCG00000017297	CYB561	chr12:15423260-15433726	12.4	7.31293	0.761824	0.00035	0.0058827
mRNA	ENSSSCT00000012778	ENSSSCG00000011673	-	chr13:90213893-90214971	0.64068	1.72759	-1.43109	0.0054	0.0464359
mRNA	ENSSSCT00000012777	ENSSSCG00000011672	RASA2	chr13:90125133-90189200	15.7766	27.9444	-0.824772	0.0001	0.00214362
mRNA	ENSSSCT00000008640	ENSSSCG00000007885	-	chr3:31472168-31614165	12.6375	23.1442	-0.872938	0.001	0.013215
mRNA	ENSSSCT00000029017	ENSSSCG00000026028	-	chr1:227692497-227703231	0.944911	0	inf	5e-05	0.00119245
mRNA	ENSSSCT00000019017	ENSSSCG00000017468	-	chr12:22164768-22178452	44.1908	111.193	-1.33124	5e-05	0.00119245
mRNA	ENSSSCT00000001273	ENSSSCG00000026572	HIST1H2BK	chr7:23174040-23174501	436.004	1608.58	-1.88338	5e-05	0.00119245
mRNA	ENSSSCT00000007305	ENSSSCG00000006667	BOLA1	chr4:108562210-108563389	69.2017	40.3018	0.779961	0.00045	0.00719494
mRNA	ENSSSCT00000007301	ENSSSCG00000006664	MTMR11	chr4:108596807-108604443	12.4441	6.85736	0.859737	0.0001	0.00214362
mRNA	ENSSSCT00000007303	ENSSSCG00000006665	SF3B4	chr4:108590353-108596037	18.9047	29.1818	-0.626323	0.0033	0.0324458
mRNA	ENSSSCT00000004575	ENSSSCG00000004140	VTA1	chr1:25508756-25540362	23.2979	44.0677	-0.919524	5e-05	0.00119245
mRNA	ENSSSCT00000004573	ENSSSCG00000004138	HIVEP2	chr1:24926109-24957597	10.3697	15.5199	-0.581744	0.00435	0.0396727
mRNA	ENSSSCT00000024337	ENSSSCG00000027677	ABI3	chr12:25368697-25383610	30.3973	52.4296	-0.786439	0.00015	0.00297337
mRNA	ENSSSCT00000005226	ENSSSCG00000004730	TMEM87A	chr1:143990773-144034566	29.7799	18.6617	0.674259	0.00125	0.015631
mRNA	ENSSSCT00000031675	ENSSSCG00000030015	-	chr6:74034219-74039692	29.194	45.7325	-0.647549	0.0018	0.0205452
mRNA	ENSSSCT00000003102	ENSSSCG00000002802	GINS3	chr6:18222537-18230107	8.69353	5.19303	0.743365	0.0018	0.0205452
mRNA	ENSSSCT00000003101	ENSSSCG00000002801	NDRG4	chr6:18481808-18494409	1.45566	0.594039	1.29304	0.0038	0.035985
mRNA	ENSSSCT00000025069	ENSSSCG00000023396	LIX1	chr2:107545791-107624525	8.70192	22.1022	-1.34478	5e-05	0.00119245
mRNA	ENSSSCT00000011106	ENSSSCG00000010144	ACTN2	chr14:58645068-58717200	2.034	0.320986	2.66374	5e-05	0.00119245
mRNA	ENSSSCT00000030108	ENSSSCG00000024253	-	chr6:25467988-25489258	34.4106	59.1417	-0.781322	0.00025	0.00449095
mRNA	ENSSSCT00000007682	ENSSSCG00000007019	GPAT4	chr17:12137572-12157036	26.5823	13.7825	0.947622	0.0003	0.00520502
mRNA	ENSSSCT00000030105	ENSSSCG00000027663	-	chr12:46250834-46457514	7.15898	15.8537	-1.14699	5e-05	0.00119245
mRNA	ENSSSCT00000030104	ENSSSCG00000020785	DES	chr15:134534142-134587352	176.182	34.6452	2.34634	5e-05	0.00119245
mRNA	ENSSSCT00000022595	ENSSSCG00000003275	-	chr6:53541981-53550066	2.52683	6.35963	-1.33161	5e-05	0.00119245
mRNA	ENSSSCT00000022593	ENSSSCG00000029763	IFI35	chr12:19999638-20002311	30.6015	15.0144	1.02725	5e-05	0.00119245
mRNA	ENSSSCT00000026747	ENSSSCG00000021579	-	chr3:72452688-72556364	6.68309	11.5082	-0.784077	5e-05	0.00119245
mRNA	ENSSSCT00000026740	ENSSSCG00000021222	MCT7	GL896400.1:1358-2680	8.43789	39.5558	-2.22894	5e-05	0.00119245
mRNA	ENSSSCT00000032617	ENSSSCG00000012144	GRPR	chrX:13603878-13640424	2.57358	4.66919	-0.859399	0.0024	0.0254043
mRNA	ENSSSCT00000024074	ENSSSCG00000023221	-	chr4:74304916-74315922	31.3958	53.4434	-0.767439	0.0017	0.0196705
mRNA	ENSSSCT00000024075	ENSSSCG00000027918	STAT1	chr15:106888872-106901999	56.8302	121.548	-1.0968	5e-05	0.00119245
mRNA	ENSSSCT00000024070	ENSSSCG00000023297	-	chr15:89580312-89586388	5.32522	8.91876	-0.744002	0.00065	0.00953497
mRNA	ENSSSCT00000024078	ENSSSCG00000024266	-	GL895500.1:2481-11857	26.9993	53.6204	-0.989859	0.00025	0.00449095
mRNA	ENSSSCT00000008489	ENSSSCG00000007743	CHCHD2	chr3:17064653-17071903	307.338	147.288	1.06118	5e-05	0.00119245
mRNA	ENSSSCT00000023099	ENSSSCG00000029685	-	chr17:57168363-57176550	1.57142	6.9676	-2.14859	0.00015	0.00297337
mRNA	ENSSSCT00000028973	ENSSSCG00000024391	EMC10	chr6:51159341-51173214	25.597	15.7505	0.700579	0.0007	0.010104
mRNA	ENSSSCT00000023545	ENSSSCG00000021811	GDPD3	GL892764.1:1251-4852	5.98502	9.9993	-0.74047	0.00365	0.0349368
mRNA	ENSSSCT00000023546	ENSSSCG00000022174	-	JH118523.1:5316-186855	16.1264	38.1528	-1.24236	5e-05	0.00119245
mRNA	ENSSSCT00000004358	ENSSSCG00000003940	HYI	chr6:155177960-155210075	62.4277	23.9646	1.38128	5e-05	0.00119245
mRNA	ENSSSCT00000007918	ENSSSCG00000007237	-	chr17:40543086-40550572	2.28184	0.922302	1.30689	0.00015	0.00297337
mRNA	ENSSSCT00000005400	ENSSSCG00000004894	SERPINB5	chr1:175646719-175666858	0.85295	2.95699	-1.7936	5e-05	0.00119245
mRNA	ENSSSCT00000009189	ENSSSCG00000008392	BCL11A	chr3:85284283-85374450	8.08576	14.4551	-0.838122	0.00015	0.00297337
mRNA	ENSSSCT00000009185	ENSSSCG00000008388	REL	chr3:84967853-85003436	19.2007	51.4953	-1.42328	5e-05	0.00119245
mRNA	ENSSSCT00000009186	ENSSSCG00000008389	PAPOLG	chr3:85082447-85116899	10.5021	19.1258	-0.864835	5e-05	0.00119245
mRNA	ENSSSCT00000027893	ENSSSCG00000027828	-	chr5:20696168-20702336	42.5633	72.5659	-0.76968	0.0004	0.00655605
mRNA	ENSSSCT00000027891	ENSSSCG00000025097	TMEM61	chr6:145505143-145514876	24.5325	13.9306	0.816431	0.0007	0.010104
mRNA	ENSSSCT00000003805	ENSSSCG00000003428	MTHFR	chr6:65755346-65789128	4.3709	2.63872	0.728092	0.00125	0.015631
mRNA	ENSSSCT00000000447	ENSSSCG00000000413	-	chr5:24020661-24042927	60.2213	31.5243	0.933809	5e-05	0.00119245
mRNA	ENSSSCT00000034495	ENSSSCG00000010453	IFIT1	chr14:110223575-110235651	304.906	99.9487	1.6091	0.00085	0.0116991
mRNA	ENSSSCT00000017674	ENSSSCG00000016232	MRPL44	chr15:139167794-139175783	15.2388	8.65435	0.816251	0.0001	0.00214362
mRNA	ENSSSCT00000025638	ENSSSCG00000029493	-	GL893248.2:11368-22632	3.09446	7.9448	-1.36033	5e-05	0.00119245
mRNA	ENSSSCT00000022367	ENSSSCG00000006852	NTNG1	chr4:123051931-123210247	0.414138	1.33152	-1.68489	0.0017	0.0196705
mRNA	ENSSSCT00000023706	ENSSSCG00000028840	EZH2	chr9:120322752-120388808	17.3838	26.5232	-0.60951	0.0031	0.0308875
mRNA	ENSSSCT00000023704	ENSSSCG00000027324	-	GL893735.2:42-47122	18.3446	27.3606	-0.576747	0.0041	0.0380764
mRNA	ENSSSCT00000027461	ENSSSCG00000023677	CHMP1A	chr6:467510-485467	35.9483	18.4736	0.960456	5e-05	0.00119245
mRNA	ENSSSCT00000017064	ENSSSCG00000015666	-	chr15:3344118-3346849	0.335211	1.39289	-2.05494	0.0028	0.0285611
mRNA	ENSSSCT00000017066	ENSSSCG00000015668	ORC4	chr15:3748133-3822904	21.7042	35.3084	-0.702034	0.00055	0.00838524
mRNA	ENSSSCT00000027284	ENSSSCG00000022795	-	chr2:135004914-135008316	16.667	7.06111	1.23903	5e-05	0.00119245
mRNA	ENSSSCT00000027285	ENSSSCG00000024972	CCDC25	chr14:12636345-12673718	18.028	29.2526	-0.698324	0.00065	0.00953497
mRNA	ENSSSCT00000029539	ENSSSCG00000022585	C1orf54	GL893333.2:19582-27231	5.68718	3.32688	0.773543	0.00525	0.045513
mRNA	ENSSSCT00000004318	ENSSSCG00000003903	-	chr6:152603251-152613680	635.013	410.012	0.63112	0.0037	0.0352729
mRNA	ENSSSCT00000029285	ENSSSCG00000020674	DEPDC7	chr2:30336198-30344645	13.9131	5.07137	1.456	5e-05	0.00119245
mRNA	ENSSSCT00000013746	ENSSSCG00000012571	COL4A6	chrX:103072683-103136037	2.73623	1.39026	0.976837	5e-05	0.00119245
mRNA	ENSSSCT00000013747	ENSSSCG00000012572	-	chrX:103660403-103682903	7.99807	1.90741	2.06804	5e-05	0.00119245
mRNA	ENSSSCT00000012839	ENSSSCG00000011729	-	chr13:107835947-107966178	3.87311	2.21852	0.803896	0.00465	0.0415674
mRNA	ENSSSCT00000005721	ENSSSCG00000005190	NFIB	chr1:231958096-232191301	11.603	21.7154	-0.904224	0.0001	0.00214362
mRNA	ENSSSCT00000012835	ENSSSCG00000011725	-	chr13:103869573-103885085	45.7404	81.595	-0.835011	5e-05	0.00119245
mRNA	ENSSSCT00000010091	ENSSSCG00000009216	SPP1	chr8:140307937-140315415	133.788	246.247	-0.880161	0.0017	0.0196705
mRNA	ENSSSCT00000010093	ENSSSCG00000009217	PKD2	chr8:140235496-140289084	12.1589	7.08628	0.778911	0.0004	0.00655605
mRNA	ENSSSCT00000014572	ENSSSCG00000013344	ANO5	chr2:40382283-40466246	0.636969	0.254149	1.32555	0.00155	0.0183734
mRNA	ENSSSCT00000033625	ENSSSCG00000003225	-	chr6:51566846-51568741	332.768	181.024	0.878333	5e-05	0.00119245
mRNA	ENSSSCT00000011734	ENSSSCG00000010723	ACADSB	chr14:144174273-144190924	27.5896	15.9893	0.787014	5e-05	0.00119245
mRNA	ENSSSCT00000002106	ENSSSCG00000001881	MAN2C1	chr7:62936862-62949430	12.0329	7.05014	0.771266	0.00015	0.00297337
mRNA	ENSSSCT00000006498	ENSSSCG00000005918	DGAT1	chr4:599696-609272	92.3247	52.6918	0.809138	0.0001	0.00214362
mRNA	ENSSSCT00000006492	ENSSSCG00000005912	-	chr4:767733-771314	17.966	8.10522	1.14834	5e-05	0.00119245
mRNA	ENSSSCT00000006491	ENSSSCG00000005911	-	chr4:898409-904312	2.82167	1.58017	0.836467	0.00525	0.045513
mRNA	ENSSSCT00000001612	ENSSSCG00000001455	SLA-DRB1	chr7:29113231-29125494	89.4405	51.2526	0.803304	0.00035	0.0058827
mRNA	ENSSSCT00000017514	ENSSSCG00000016086	-	chr15:114817411-114828082	5.40395	2.88344	0.906224	0.0023	0.0246104
mRNA	ENSSSCT00000007726	ENSSSCG00000022670	-	chr17:17052608-17062958	1.12343	0.437212	1.36151	0.0046	0.0412761
mRNA	ENSSSCT00000010466	ENSSSCG00000009548	ANKRD10	GL893088.1:47292-76078	42.0972	25.0739	0.747534	0.0002	0.003754
mRNA	ENSSSCT00000024752	ENSSSCG00000027672	SUOX	GL893031.2:32675-36461	7.96499	4.11354	0.953293	0.00015	0.00297337
mRNA	ENSSSCT00000032202	ENSSSCG00000021822	-	chr9:10202415-10229451	4.95268	8.08447	-0.706944	0.0014	0.0169856
mRNA	ENSSSCT00000022756	ENSSSCG00000023949	-	chr5:111031425-111032812	7.93894	3.12064	1.3471	5e-05	0.00119245
mRNA	ENSSSCT00000022755	ENSSSCG00000029228	ZNF276	chr6:425908-438903	9.31831	4.86813	0.936701	0.0003	0.00520502
mRNA	ENSSSCT00000006932	ENSSSCG00000006324	ALDH9A1	chr4:92685721-92713628	124.073	73.3115	0.759079	0.0005	0.00778241
mRNA	ENSSSCT00000012273	ENSSSCG00000011207	SGO1	chr13:8092438-8106544	14.168	32.7236	-1.20769	5e-05	0.00119245
mRNA	ENSSSCT00000025401	ENSSSCG00000021530	-	chr13:44962405-44976187	22.7893	49.7884	-1.12745	0.0059	0.0494723
mRNA	ENSSSCT00000026275	ENSSSCG00000027668	-	JH118784.1:20513-79759	12.7027	22.3302	-0.813865	0.00025	0.00449095
mRNA	ENSSSCT00000026277	ENSSSCG00000029027	-	GL894348.2:9323-12183	11.2332	24.7282	-1.13839	5e-05	0.00119245
mRNA	ENSSSCT00000036000	ENSSSCG00000006375	LY9	chr4:97518819-97546359	13.7145	24.4902	-0.836505	0.00075	0.0106787
mRNA	ENSSSCT00000026184	ENSSSCG00000030030	FBXO18	chr10:71184191-71212375	12.8136	8.57263	0.579865	0.00525	0.045513
mRNA	ENSSSCT00000026185	ENSSSCG00000024750	GFOD2	JH118995.1:474-13165	5.26633	2.20315	1.25723	5e-05	0.00119245
mRNA	ENSSSCT00000032586	ENSSSCG00000030046	-	GL894605.1:1638-4574	26.6211	47.22	-0.826831	0.00435	0.0396727
mRNA	ENSSSCT00000027639	ENSSSCG00000022721	CDH16	GL896432.1:7590-16267	0.613307	0.0831676	2.88252	0.0028	0.0285611
mRNA	ENSSSCT00000028050	ENSSSCG00000024783	-	chr1:141594285-141617194	16.1093	26.8591	-0.737519	0.0003	0.00520502
mRNA	ENSSSCT00000028059	ENSSSCG00000024350	-	GL894998.2:38552-62637	0.556606	1.77044	-1.66938	0.00015	0.00297337
mRNA	ENSSSCT00000012265	ENSSSCG00000011199	TBC1D5	chr13:4512652-4870240	16.1501	28.8635	-0.837702	0.00015	0.00297337
mRNA	ENSSSCT00000014319	ENSSSCG00000013099	MS4A2	chr2:10959669-10979661	2.83024	9.36177	-1.72586	5e-05	0.00119245
mRNA	ENSSSCT00000017568	ENSSSCG00000016135	CPO	chr15:121719667-121748610	140.683	90.6115	0.634687	0.0052	0.0451959
mRNA	ENSSSCT00000019098	ENSSSCG00000017544	ATP5G1	chr12:25066818-25069489	303.77	155.63	0.964857	5e-05	0.00119245
mRNA	ENSSSCT00000016214	ENSSSCG00000014861	MOGAT2	chr9:11119061-11132962	55.601	29.5007	0.914364	5e-05	0.00119245
mRNA	ENSSSCT00000004641	ENSSSCG00000004200	SMLR1	chr1:36035294-36041273	102.701	34.7824	1.56203	0.0025	0.0262156
mRNA	ENSSSCT00000004643	ENSSSCG00000004202	SAMD3	chr1:36583231-36629478	0.991568	2.36667	-1.25508	0.0003	0.00520502
mRNA	ENSSSCT00000010116	ENSSSCG00000009237	HPSE	chr8:144378354-144424495	12.7902	21.6948	-0.762307	0.0007	0.010104
mRNA	ENSSSCT00000015545	ENSSSCG00000014227	TNFAIP8	chr2:128722080-128722647	64.9627	111.533	-0.779787	0.0005	0.00778241
mRNA	ENSSSCT00000028874	ENSSSCG00000027446	-	chr3:62227924-62235328	10.3433	5.79081	0.836854	5e-05	0.00119245
mRNA	ENSSSCT00000028877	ENSSSCG00000022516	-	chr6:38791094-38936249	150.951	74.5854	1.01712	5e-05	0.00119245
mRNA	ENSSSCT00000001963	ENSSSCG00000001757	WDR61	chr7:53195103-53213366	53.874	25.3706	1.08643	5e-05	0.00119245
mRNA	ENSSSCT00000001961	ENSSSCG00000001755	HYKK	chr7:52943000-52965740	19.8253	12.9002	0.619952	0.0045	0.0405666
mRNA	ENSSSCT00000003187	ENSSSCG00000002885	USF2	chr6:40194491-40203699	31.6807	46.5229	-0.554333	0.00505	0.0442407
mRNA	ENSSSCT00000007608	ENSSSCG00000027546	-	chr4:143342626-143350463	4.42782	1.51959	1.54292	5e-05	0.00119245
mRNA	ENSSSCT00000032354	ENSSSCG00000025858	-	chr3:10929441-10935871	13.5859	4.50217	1.59342	5e-05	0.00119245
mRNA	ENSSSCT00000005937	ENSSSCG00000005394	-	chr1:271726902-271735567	634.465	314.844	1.0109	0.0047	0.0419265
mRNA	ENSSSCT00000005932	ENSSSCG00000005389	TEX10	chr1:270442972-270480544	15.1716	32.8111	-1.11281	5e-05	0.00119245
mRNA	ENSSSCT00000005938	ENSSSCG00000005395	-	chr1:271709169-271710365	3488.14	788.236	2.14576	5e-05	0.00119245
mRNA	ENSSSCT00000027035	ENSSSCG00000022636	-	chr5:45738815-45778950	10.8036	21.0822	-0.964519	5e-05	0.00119245
mRNA	ENSSSCT00000027034	ENSSSCG00000025888	-	JH118667.1:57675-200708	0.494889	0.957005	-0.95142	0.00425	0.0390669
mRNA	ENSSSCT00000006357	ENSSSCG00000005781	TARSL2	chr1:311022066-311077835	2.83825	0.827177	1.77873	5e-05	0.00119245
mRNA	ENSSSCT00000019255	ENSSSCG00000017691	MRM1	chr12:39742894-39748445	6.06169	3.20366	0.920001	0.0002	0.003754
mRNA	ENSSSCT00000025301	ENSSSCG00000028723	CCDC102A	chr6:17426722-17447550	2.87274	1.63025	0.817335	0.0029	0.0293426
mRNA	ENSSSCT00000028866	ENSSSCG00000027567	-	GL894982.1:14774-42476	13.4597	21.3699	-0.666937	0.0028	0.0285611
mRNA	ENSSSCT00000034703	ENSSSCG00000015116	MCAM	chr9:51548580-51557233	9.42556	4.42617	1.09052	0.00015	0.00297337
mRNA	ENSSSCT00000028863	ENSSSCG00000022758	PECR	chr15:131179806-131216819	30.7784	17.6829	0.799567	0.0004	0.00655605
mRNA	ENSSSCT00000028862	ENSSSCG00000030156	-	chr10:54365913-54403662	14.0999	27.3375	-0.955199	5e-05	0.00119245
mRNA	ENSSSCT00000022651	ENSSSCG00000025662	-	chr13:167934088-167939768	363.768	241.858	0.588859	0.00375	0.0356116
mRNA	ENSSSCT00000032014	ENSSSCG00000024944	-	GL896131.1:238-3321	14.4114	3.07242	2.22977	5e-05	0.00119245
mRNA	ENSSSCT00000032016	ENSSSCG00000003603	-	chr6:82011452-82064725	7.4385	2.75503	1.43294	5e-05	0.00119245
mRNA	ENSSSCT00000026025	ENSSSCG00000024791	CD59	chr2:29777109-29797698	17.5132	10.7633	0.702316	0.00185	0.0209924
mRNA	ENSSSCT00000026022	ENSSSCG00000023917	-	chr1:208474581-208486690	11.163	28.0494	-1.32925	5e-05	0.00119245
mRNA	ENSSSCT00000031310	ENSSSCG00000030224	-	chr17:49632038-49648316	8.10047	13.4641	-0.733043	0.00345	0.0335647
mRNA	ENSSSCT00000014922	ENSSSCG00000013658	S1PR2	chr2:69377717-69384593	23.604	38.9505	-0.722613	0.00145	0.017463
mRNA	ENSSSCT00000023017	ENSSSCG00000029802	-	GL894032.2:19022-22561	14.2409	29.3178	-1.04174	0.0002	0.003754
mRNA	ENSSSCT00000016435	ENSSSCG00000015069	APOC3	chr9:49283445-49285806	256.032	140.421	0.86657	0.0013	0.0160896
mRNA	ENSSSCT00000016434	ENSSSCG00000015068	APOA4	chr9:49273814-49276432	328.161	150.352	1.12606	5e-05	0.00119245
mRNA	ENSSSCT00000016439	ENSSSCG00000015073	TAGLN	chr9:49631071-49636680	481.786	165.238	1.54385	5e-05	0.00119245
mRNA	ENSSSCT00000018975	ENSSSCG00000017429	P3H4	chr12:21185690-21195355	5.12587	2.87464	0.834417	0.00095	0.0127118
mRNA	ENSSSCT00000012438	ENSSSCG00000011361	-	chr13:34582658-34594185	26.0418	17.2006	0.598373	0.0034	0.0332197
mRNA	ENSSSCT00000012435	ENSSSCG00000011358	TREX1	chr13:34561815-34563334	9.76773	5.50956	0.826086	0.0012	0.0151808
mRNA	ENSSSCT00000012430	ENSSSCG00000011353	PFKFB4	chr13:34459110-34500668	13.7111	8.65379	0.663945	0.00295	0.0297356
mRNA	ENSSSCT00000012432	ENSSSCG00000011355	COL7A1	chr13:34507196-34539117	3.77924	2.06289	0.873426	0.00015	0.00297337
mRNA	ENSSSCT00000028247	ENSSSCG00000025168	-	chr15:36511926-36516569	77.738	38.9003	0.998838	0.00545	0.0467215
mRNA	ENSSSCT00000028246	ENSSSCG00000008556	KHK	chr3:119019721-119030158	22.9678	8.01067	1.51962	5e-05	0.00119245
mRNA	ENSSSCT00000029113	ENSSSCG00000027645	-	JH118988.1:19743-44970	3.07996	1.4472	1.08965	0.00055	0.00838524
mRNA	ENSSSCT00000019014	ENSSSCG00000017466	CCR7	chr12:22140213-22152154	6.77605	3.82972	0.823205	0.00205	0.02262
mRNA	ENSSSCT00000005484	ENSSSCG00000004972	-	chr1:185896829-185920615	3.05415	6.16633	-1.01364	0.00015	0.00297337
mRNA	ENSSSCT00000005481	ENSSSCG00000004969	KIF23	chr1:185212192-185303450	16.8337	27.1135	-0.687657	0.00075	0.0106787
mRNA	ENSSSCT00000014108	ENSSSCG00000012905	TMEM134	chr2:3775764-3782603	4.97228	3.02677	0.716132	0.00345	0.0335647
mRNA	ENSSSCT00000011166	ENSSSCG00000010200	CSGALNACT2	chr14:66203096-66246731	9.03349	17.25	-0.933243	5e-05	0.00119245
mRNA	ENSSSCT00000014680	ENSSSCG00000013436	-	chr2:78173438-78176456	234.133	74.3906	1.65413	5e-05	0.00119245
mRNA	ENSSSCT00000014686	ENSSSCG00000013442	ABHD17A	chr2:77148846-77157359	139.485	89.2892	0.643557	0.00195	0.0218749
mRNA	ENSSSCT00000001334	ENSSSCG00000001231	SLA-1	chr7:24748104-24751642	1413.84	677.139	1.0621	0.00495	0.0436516
mRNA	ENSSSCT00000013457	ENSSSCG00000012307	CCNB3	chrX:48854468-48916020	9.38095	16.5359	-0.817796	0.0001	0.00214362
mRNA	ENSSSCT00000032475	ENSSSCG00000029168	KIAA0430	GL895057.2:17822-53239	17.1693	37.5922	-1.1306	5e-05	0.00119245
mRNA	ENSSSCT00000005302	ENSSSCG00000004803	ACTC1	chr1:152412333-152417610	9.16415	2.90094	1.65948	5e-05	0.00119245
mRNA	ENSSSCT00000014488	ENSSSCG00000013264	-	chr2:17721820-17731486	2.45241	9.81119	-2.00023	5e-05	0.00119245
mRNA	ENSSSCT00000005307	ENSSSCG00000004808	GREM1	chr1:152745850-152746405	53.9482	124.121	-1.2021	5e-05	0.00119245
mRNA	ENSSSCT00000009817	ENSSSCG00000008962	EREG	chr8:74515114-74519617	2.90107	7.72832	-1.41357	0.00195	0.0218749
mRNA	ENSSSCT00000031138	ENSSSCG00000030178	GALNT7	JH118983.1:44655-92233	1.75301	0.874873	1.00269	0.00545	0.0467215
mRNA	ENSSSCT00000025142	ENSSSCG00000009779	MPHOSPH9	chr14:31362376-31416450	10.5845	21.4835	-1.02127	0.0001	0.00214362
mRNA	ENSSSCT00000025147	ENSSSCG00000021411	HIST1H2BD	chr7:22044566-22052982	241.812	127.548	0.922841	0.0001	0.00214362
mRNA	ENSSSCT00000004941	ENSSSCG00000004473	-	chr1:97888854-98015310	10.7411	16.2364	-0.596081	0.00295	0.0297356
mRNA	ENSSSCT00000030662	ENSSSCG00000021729	-	chr2:43801676-43817086	21.8322	45.4532	-1.05792	5e-05	0.00119245
mRNA	ENSSSCT00000007415	ENSSSCG00000006769	SLC16A1	chr4:117603633-117614944	24.1129	13.9158	0.793079	0.00025	0.00449095
mRNA	ENSSSCT00000026557	ENSSSCG00000029074	-	chr12:26474266-26477726	84.3199	51.5004	0.711291	0.00145	0.017463
mRNA	ENSSSCT00000016737	ENSSSCG00000015362	TSPAN13	chr9:94864069-94874724	84.7396	49.0656	0.788324	0.00025	0.00449095
mRNA	ENSSSCT00000007805	ENSSSCG00000007133	ACSS1	chr17:34950890-34988723	80.0013	51.2518	0.642419	0.0015	0.0178968
mRNA	ENSSSCT00000010367	ENSSSCG00000009457	-	chr11:48302560-48598619	9.84402	15.9466	-0.69593	0.0018	0.0205452
mRNA	ENSSSCT00000026613	ENSSSCG00000027147	CENPH	chr16:51246711-51272145	21.3651	32.6543	-0.612016	0.00505	0.0442407
mRNA	ENSSSCT00000026616	ENSSSCG00000026626	-	chr6:58704667-58721030	22.8652	9.18125	1.31639	5e-05	0.00119245
mRNA	ENSSSCT00000013957	ENSSSCG00000012767	HAUS7	chrX:141801421-141821573	10.0208	3.93166	1.34979	5e-05	0.00119245
mRNA	ENSSSCT00000012603	ENSSSCG00000011516	EIF4E3	chr13:58776449-58817255	8.25645	17.3428	-1.07074	5e-05	0.00119245
mRNA	ENSSSCT00000010605	ENSSSCG00000009672	SCARA5	chr14:12845866-12978045	13.032	8.01493	0.701296	0.00085	0.0116991
mRNA	ENSSSCT00000010603	ENSSSCG00000009670	ESCO2	chr14:12674864-12711239	10.7425	16.4006	-0.610422	0.00305	0.0305033
mRNA	ENSSSCT00000003692	ENSSSCG00000003326	PEG3	chr6:56621614-56629815	1.56796	0.908634	0.787121	0.00575	0.0485518
mRNA	ENSSSCT00000024426	ENSSSCG00000009967	PITPNB	chr14:48079113-48143499	16.5766	32.5079	-0.971639	0.0016	0.018837
mRNA	ENSSSCT00000024429	ENSSSCG00000022730	-	chr10:56675330-56686585	5.75434	12.9071	-1.16544	0.0003	0.00520502
mRNA	ENSSSCT00000000275	ENSSSCG00000000256	ZNF740	chr5:18823746-18826349	14.0484	7.65761	0.875437	0.00465	0.0415674
mRNA	ENSSSCT00000000279	ENSSSCG00000000260	SOAT2	chr5:18773957-18785719	49.5209	26.1469	0.921397	5e-05	0.00119245
mRNA	ENSSSCT00000007592	ENSSSCG00000006930	SH3GLB1	chr4:141809640-141843397	50.2932	82.232	-0.709336	0.00045	0.00719494
mRNA	ENSSSCT00000007599	ENSSSCG00000006936	ODF2L	chr4:142246489-142276543	3.90713	1.82656	1.09698	0.00025	0.00449095
mRNA	ENSSSCT00000022280	ENSSSCG00000030323	-	chr7:58374609-58379901	9.40686	25.0526	-1.41317	5e-05	0.00119245
mRNA	ENSSSCT00000017714	ENSSSCG00000016267	ITM2C	chr15:145293290-145307234	424.112	192.393	1.14039	5e-05	0.00119245
mRNA	ENSSSCT00000012540	ENSSSCG00000011459	SELK	chr13:39060224-39067676	52.6788	29.6301	0.830157	0.00025	0.00449095
mRNA	ENSSSCT00000023424	ENSSSCG00000022417	HNF1B	chr12:40788315-40846408	3.46579	6.46273	-0.89896	0.00105	0.0137227
mRNA	ENSSSCT00000027506	ENSSSCG00000025485	C1orf162	chr4:119057619-119064131	4.3657	12.6846	-1.53879	5e-05	0.00119245
mRNA	ENSSSCT00000032501	ENSSSCG00000029893	-	GL893289.1:4344-6810	7.93796	2.60502	1.60748	0.0021	0.0230209
mRNA	ENSSSCT00000025817	ENSSSCG00000025106	-	chr3:60492722-60499741	3.19722	1.12854	1.50236	5e-05	0.00119245
mRNA	ENSSSCT00000019540	ENSSSCG00000017956	CD68	chr12:55296984-55299524	13.959	33.3292	-1.25559	5e-05	0.00119245
mRNA	ENSSSCT00000018632	ENSSSCG00000017114	NDUFS6	chr16:85609821-85615984	79.7576	41.6661	0.936748	5e-05	0.00119245
mRNA	ENSSSCT00000016291	ENSSSCG00000014934	CHORDC1	chr9:26043363-26060761	29.0476	59.9105	-1.04439	5e-05	0.00119245
mRNA	ENSSSCT00000010448	ENSSSCG00000009530	-	chr11:78361371-78368847	0.279606	0.618998	-1.14654	0.00125	0.015631
mRNA	ENSSSCT00000010441	ENSSSCG00000009523	GGACT	chr11:76549454-76549907	39.7207	13.1209	1.59803	5e-05	0.00119245
mRNA	ENSSSCT00000010446	ENSSSCG00000009528	-	chr11:78240485-78322160	13.5692	21.4108	-0.658011	0.00095	0.0127118
mRNA	ENSSSCT00000008062	ENSSSCG00000007366	MYBL2	chr17:51696565-51726535	19.0622	29.291	-0.619743	0.00395	0.0370382
mRNA	ENSSSCT00000016906	ENSSSCG00000015519	RASAL2	chr9:131679499-132012064	17.6776	27.1197	-0.617419	0.0045	0.0405666
mRNA	ENSSSCT00000011017	ENSSSCG00000010056	GGT1	chr14:53061850-53079992	50.9814	26.0504	0.968666	0.0005	0.00778241
mRNA	ENSSSCT00000028554	ENSSSCG00000029806	-	chr9:149765471-149788489	13.6798	22.7288	-0.732468	0.00055	0.00838524
mRNA	ENSSSCT00000012109	ENSSSCG00000011065	MASTL	chr10:54162370-54183112	5.41798	13.1236	-1.27634	5e-05	0.00119245
mRNA	ENSSSCT00000004011	ENSSSCG00000003616	FAM167B	chr6:82690528-82692173	5.79054	1.84516	1.64995	5e-05	0.00119245
mRNA	ENSSSCT00000029604	ENSSSCG00000025425	FUK	GL894187.1:22142-37699	6.90306	3.28896	1.06961	5e-05	0.00119245
mRNA	ENSSSCT00000011455	ENSSSCG00000010467	-	chr14:113060229-113153588	7.81271	12.1511	-0.637196	0.00175	0.0201145
mRNA	ENSSSCT00000015342	ENSSSCG00000014045	-	chr2:82380098-82381085	11.9341	28.3984	-1.25073	5e-05	0.00119245
mRNA	ENSSSCT00000015340	ENSSSCG00000014043	RAB24	chr2:82220163-82222343	34.8437	19.3869	0.845819	5e-05	0.00119245
mRNA	ENSSSCT00000015349	ENSSSCG00000014051	TSPAN17	chr2:82867848-82878311	13.1015	7.55364	0.794485	0.00055	0.00838524
mRNA	ENSSSCT00000026928	ENSSSCG00000026675	-	chr7:81905097-81907677	1.3489	2.69105	-0.99639	0.00125	0.015631
mRNA	ENSSSCT00000009520	ENSSSCG00000008701	LRPAP1	chr8:1826120-1842703	58.0674	37.1127	0.645817	0.00195	0.0218749
mRNA	ENSSSCT00000003719	ENSSSCG00000003350	MIB2	chr6:58219212-58230000	17.6476	9.80966	0.847193	0.0001	0.00214362
mRNA	ENSSSCT00000003716	ENSSSCG00000003347	MRPL20	chr6:58274548-58279707	85.9368	42.0169	1.03231	5e-05	0.00119245
mRNA	ENSSSCT00000003712	ENSSSCG00000003343	-	chr6:58309982-58324734	12.362	6.53399	0.919879	0.00015	0.00297337
mRNA	ENSSSCT00000003713	ENSSSCG00000003344	VWA1	chr6:58299022-58304156	7.31894	3.83571	0.932141	0.0002	0.003754
mRNA	ENSSSCT00000003711	ENSSSCG00000003342	DVL1	chr6:58116728-58126973	32.8386	16.5376	0.989648	5e-05	0.00119245
mRNA	ENSSSCT00000007004	ENSSSCG00000006391	ATP1A2	chr4:98284935-98312300	3.08797	1.11024	1.47579	5e-05	0.00119245
mRNA	ENSSSCT00000024385	ENSSSCG00000029399	-	GL893688.1:21661-31651	368.809	184.478	0.999423	5e-05	0.00119245
mRNA	ENSSSCT00000024380	ENSSSCG00000025416	CAMKV	chr13:35561846-35573733	0.524533	1.11043	-1.08202	0.00515	0.0448588
mRNA	ENSSSCT00000025386	ENSSSCG00000023760	CLEC14A	chr7:66529030-66532065	19.0491	12.5722	0.599493	0.00285	0.029011
mRNA	ENSSSCT00000032362	ENSSSCG00000024586	-	chr2:84716269-84747831	8.23969	15.2161	-0.884936	0.00335	0.0328264
mRNA	ENSSSCT00000006871	ENSSSCG00000024404	-	GL892804.2:4589-7508	2.38501	8.53206	-1.8389	5e-05	0.00119245
mRNA	ENSSSCT00000032095	ENSSSCG00000027872	-	chr4:74317790-74325604	26.7742	54.5217	-1.02599	5e-05	0.00119245
mRNA	ENSSSCT00000032093	ENSSSCG00000029789	-	GL896359.1:0-1887	10.7854	26.8306	-1.3148	0.0012	0.0151808
mRNA	ENSSSCT00000025524	ENSSSCG00000022364	CPT1B	GL894016.1:26816-31912	3.6261	1.71428	1.08081	0.0011	0.0142222
mRNA	ENSSSCT00000025528	ENSSSCG00000028277	-	chr4:126555008-126563173	1.8231	0.372955	2.28932	5e-05	0.00119245
mRNA	ENSSSCT00000028713	ENSSSCG00000027827	GALE	chr6:75416183-75420892	68.3123	41.3776	0.723294	0.00045	0.00719494
mRNA	ENSSSCT00000017193	ENSSSCG00000015790	SLC25A4	chr15:52922447-52926945	32.4035	16.0493	1.01364	5e-05	0.00119245
mRNA	ENSSSCT00000008928	ENSSSCG00000008151	MFSD9	chr3:53936751-53951235	9.59476	4.32308	1.15019	5e-05	0.00119245
mRNA	ENSSSCT00000008921	ENSSSCG00000008144	NCK2	chr3:51391129-51413776	57.7372	31.3033	0.883185	0.0001	0.00214362
mRNA	ENSSSCT00000029442	ENSSSCG00000022339	-	GL895238.2:37188-39380	23.9755	79.9678	-1.73786	5e-05	0.00119245
mRNA	ENSSSCT00000017443	ENSSSCG00000016020	DUSP19	chr15:98104157-98124358	7.19203	4.07927	0.818087	0.0046	0.0412761
mRNA	ENSSSCT00000010876	ENSSSCG00000009925	-	chr14:43511546-43564443	11.1237	17.4039	-0.645773	0.00165	0.0192591
mRNA	ENSSSCT00000011691	ENSSSCG00000010690	-	chr14:141285454-141331373	17.9134	29.245	-0.707148	0.0007	0.010104
mRNA	ENSSSCT00000023915	ENSSSCG00000024033	-	GL895671.2:3049-10856	2.50674	6.04569	-1.27009	0.00225	0.0242293
mRNA	ENSSSCT00000018408	ENSSSCG00000016902	GZMA	chr16:36365988-36376137	11.3676	5.52843	1.03999	5e-05	0.00119245
mRNA	ENSSSCT00000010259	ENSSSCG00000009362	TRPC4	chr11:13275419-13486078	1.19141	0.600716	0.987919	0.0058	0.0488708
mRNA	ENSSSCT00000010257	ENSSSCG00000009360	-	chr11:12785055-12798122	57.41	37.3975	0.618363	0.00385	0.0363563
mRNA	ENSSSCT00000010256	ENSSSCG00000009359	-	chr11:12818501-12827481	25.9014	60.9226	-1.23395	5e-05	0.00119245
mRNA	ENSSSCT00000010255	ENSSSCG00000009358	-	chr11:12778570-12784006	32.8345	17.9349	0.872444	0.00415	0.0383737
mRNA	ENSSSCT00000015753	ENSSSCG00000014414	-	chr2:154149899-154178659	21.3136	35.6982	-0.744079	0.0003	0.00520502
mRNA	ENSSSCT00000015759	ENSSSCG00000027868	-	chr2:155076268-155102606	2.2999	0.352482	2.70595	0.0056	0.0476499
mRNA	ENSSSCT00000009728	ENSSSCG00000008885	-	chr8:53594677-53594923	3.24296	0	inf	0.00175	0.0201145
mRNA	ENSSSCT00000009725	ENSSSCG00000008882	-	chr13:12164825-12166863	0.479059	7.39717	-3.9487	5e-05	0.00119245
mRNA	ENSSSCT00000005650	ENSSSCG00000005125	LRRC19	chr1:218533044-218618046	181.629	105.395	0.785191	0.0024	0.0254043
mRNA	ENSSSCT00000005381	ENSSSCG00000004875	CYB5A	chr1:165902017-165937614	150.513	92.8945	0.696224	0.00165	0.0192591
mRNA	ENSSSCT00000009890	ENSSSCG00000009031	EDNRA	chr8:86290712-86319741	2.83315	4.69804	-0.729653	0.00205	0.02262
mRNA	ENSSSCT00000009897	ENSSSCG00000009037	ZNF827	chr8:87915051-88089039	6.9399	10.4642	-0.592476	0.00575	0.0485518
mRNA	ENSSSCT00000009896	ENSSSCG00000009036	LSM6	chr8:87711842-87727444	25.6686	15.8958	0.691359	0.0046	0.0412761
mRNA	ENSSSCT00000009895	ENSSSCG00000009035	SLC10A7	chr8:87282707-87651904	7.09732	12.8914	-0.86106	0.0006	0.00895758
mRNA	ENSSSCT00000003555	ENSSSCG00000003200	NUP62	chr6:50702793-50704392	17.0557	25.7735	-0.595641	0.0041	0.0380764
mRNA	ENSSSCT00000003550	ENSSSCG00000003195	PNKP	chr6:50603437-50609894	36.6	21.0469	0.798235	5e-05	0.00119245
mRNA	ENSSSCT00000003552	ENSSSCG00000003197	MED25	chr6:50563384-50578613	9.42702	14.3123	-0.602379	0.0049	0.0433301
mRNA	ENSSSCT00000022414	ENSSSCG00000022360	-	GL894141.1:21733-26509	2.64093	4.79374	-0.860107	0.0048	0.0426166
mRNA	ENSSSCT00000022416	ENSSSCG00000028815	-	GL893329.2:1935-29164	11.1993	25.6495	-1.19552	5e-05	0.00119245
mRNA	ENSSSCT00000000142	ENSSSCG00000000136	CSF2RB	chr5:8415794-8440059	10.0977	20.6847	-1.03454	5e-05	0.00119245
mRNA	ENSSSCT00000006255	ENSSSCG00000005688	PTGES	chr1:303779650-303792393	30.3685	14.2878	1.08779	5e-05	0.00119245
mRNA	ENSSSCT00000031372	ENSSSCG00000028448	-	chr8:12414029-12417520	138.467	80.8065	0.776998	0.00045	0.00719494
mRNA	ENSSSCT00000019113	ENSSSCG00000017558	TOB1	chr12:27309995-27311036	77.4248	119.709	-0.628665	0.00235	0.0250032
mRNA	ENSSSCT00000026082	ENSSSCG00000025528	-	chrX:143582550-143583860	62.7256	35.2475	0.831532	5e-05	0.00119245
mRNA	ENSSSCT00000018246	ENSSSCG00000016762	-	chr18:57436683-57750413	1.62683	3.10344	-0.931802	0.00465	0.0415674
mRNA	ENSSSCT00000033880	ENSSSCG00000012247	ATP6AP2	chrX:40369353-40398502	76.352	34.7723	1.13473	5e-05	0.00119245
mRNA	ENSSSCT00000008483	ENSSSCG00000007738	ASL	chr3:16890466-16899578	36.1309	16.6039	1.12171	5e-05	0.00119245
mRNA	ENSSSCT00000008480	ENSSSCG00000007735	RABGEF1	chr3:16560348-16629075	12.1268	24.5096	-1.01515	5e-05	0.00119245
mRNA	ENSSSCT00000026693	ENSSSCG00000025283	-	chr4:2041608-2049792	9.53544	6.04363	0.657885	0.00425	0.0390669
mRNA	ENSSSCT00000029878	ENSSSCG00000029981	-	chr5:45950176-45966482	5.29516	15.6917	-1.56726	5e-05	0.00119245
mRNA	ENSSSCT00000029876	ENSSSCG00000021632	-	GL894031.1:190962-208617	41.8527	88.0738	-1.07339	5e-05	0.00119245
mRNA	ENSSSCT00000027125	ENSSSCG00000026043	-	chr17:37610107-37611677	0.323167	1.67817	-2.37654	0.00065	0.00953497
mRNA	ENSSSCT00000028699	ENSSSCG00000021433	-	JH118921.1:3357-16993	18.5128	38.0086	-1.0378	0.00165	0.0192591
mRNA	ENSSSCT00000029256	ENSSSCG00000029702	-	chr1:146251861-146258505	3.77113	2.21989	0.764509	0.0059	0.0494723
mRNA	ENSSSCT00000008776	ENSSSCG00000008008	STUB1	chr3:41382553-41384840	53.7237	29.8183	0.849362	0.0001	0.00214362
mRNA	ENSSSCT00000008772	ENSSSCG00000008004	FAM173A	chr3:41418620-41422752	14.025	7.36957	0.928352	5e-05	0.00119245
mRNA	ENSSSCT00000011084	ENSSSCG00000010123	CLDN5	chr14:54778677-54779334	17.4822	9.58597	0.866891	0.0017	0.0196705
mRNA	ENSSSCT00000011089	ENSSSCG00000010128	2018-09-05	chr14:54892090-54900148	3.47623	1.4187	1.29296	0.0057	0.0482378
mRNA	ENSSSCT00000012689	ENSSSCG00000011593	-	chr13:76269765-76452182	3.99691	9.79456	-1.2931	5e-05	0.00119245
mRNA	ENSSSCT00000010939	ENSSSCG00000025186	-	chr14:49835024-49879651	2.38519	4.06774	-0.770123	0.0023	0.0246104
mRNA	ENSSSCT00000005048	ENSSSCG00000004569	LACTB	chr1:120133371-120148220	10.9609	6.96483	0.654203	0.00355	0.034246
mRNA	ENSSSCT00000005049	ENSSSCG00000004570	TPM1	chr1:120217105-120240145	157.399	40.3896	1.96237	5e-05	0.00119245
mRNA	ENSSSCT00000004085	ENSSSCG00000003687	EPB41L3	chr6:94749952-94835636	41.6773	84.1851	-1.0143	5e-05	0.00119245
mRNA	ENSSSCT00000013797	ENSSSCG00000012618	SOWAHD	chrX:113453593-113455236	4.27975	1.92463	1.15295	0.00045	0.00719494
mRNA	ENSSSCT00000001568	ENSSSCG00000001426	STK19	chr7:27744801-27751975	13.7601	6.92179	0.991274	0.00015	0.00297337
mRNA	ENSSSCT00000001565	ENSSSCG00000001423	NELFE	chr7:27765301-27771676	26.9129	14.513	0.890952	5e-05	0.00119245
mRNA	ENSSSCT00000002033	ENSSSCG00000001814	-	chr7:58161246-58190445	59.9937	120.993	-1.01204	5e-05	0.00119245
mRNA	ENSSSCT00000009915	ENSSSCG00000009052	ZNF330	chr8:91327257-91340812	21.7673	14.18	0.618306	0.00265	0.0273669
mRNA	ENSSSCT00000000769	ENSSSCG00000000707	SCNN1A	chr5:66749071-66773949	2.50402	1.29449	0.951857	0.00415	0.0383737
mRNA	ENSSSCT00000004868	ENSSSCG00000004405	-	chr1:85452457-85539996	11.0218	27.3535	-1.31137	5e-05	0.00119245
mRNA	ENSSSCT00000003078	ENSSSCG00000002780	TPPP3	chr6:25312513-25316150	34.8213	16.8178	1.04998	5e-05	0.00119245
mRNA	ENSSSCT00000007517	ENSSSCG00000006864	CDC14A	chr4:129251463-129503638	26.7919	44.9607	-0.746869	0.0011	0.0142222
mRNA	ENSSSCT00000007512	ENSSSCG00000006859	DPH5	chr4:128811651-128847959	7.07255	4.37309	0.693578	0.00205	0.02262
mRNA	ENSSSCT00000007513	ENSSSCG00000006860	SLC30A7	chr4:128863164-128939924	30.4348	52.4466	-0.785125	0.0002	0.003754
mRNA	ENSSSCT00000019446	ENSSSCG00000017870	NCBP3	chr12:51819596-51850711	15.6913	26.186	-0.73883	0.00015	0.00297337
mRNA	ENSSSCT00000026458	ENSSSCG00000021311	-	chr10:53346979-53376668	0.212987	0.921894	-2.11384	0.004	0.0373974
mRNA	ENSSSCT00000026451	ENSSSCG00000022797	PPP1R3B	chr15:63426229-63437375	9.78656	5.12224	0.934029	5e-05	0.00119245
mRNA	ENSSSCT00000026454	ENSSSCG00000021595	RRAD	GL896432.1:1-2908	2.85417	0.7502	1.92772	0.0013	0.0160896
mRNA	ENSSSCT00000026455	ENSSSCG00000027604	-	GL892914.2:21249-45727	0.547756	1.2589	-1.20055	0.00345	0.0335647
mRNA	ENSSSCT00000001007	ENSSSCG00000000922	-	chr5:98745826-98834131	21.2169	37.1377	-0.807673	0.00085	0.0116991
mRNA	ENSSSCT00000016163	ENSSSCG00000014812	-	chr9:7522806-7553737	13.1753	7.60119	0.793543	0.00425	0.0390669
mRNA	ENSSSCT00000024143	ENSSSCG00000022587	-	JH118898.1:147347-151926	29.229	16.3207	0.840692	5e-05	0.00119245
mRNA	ENSSSCT00000019325	ENSSSCG00000017755	NOS2	chr12:46022453-46053026	15.9006	27.8664	-0.809446	0.00095	0.0127118
mRNA	ENSSSCT00000035948	ENSSSCG00000000087	TAB1	chr5:6122717-6146864	16.5275	6.57216	1.33043	0.0002	0.003754
mRNA	ENSSSCT00000016981	ENSSSCG00000015588	ANGEL2	chr9:143381056-143398326	18.851	28.4126	-0.591893	0.005	0.043935
mRNA	ENSSSCT00000016987	ENSSSCG00000015594	-	chr9:143623162-143635841	7.96437	4.17666	0.931209	0.00275	0.0281588
mRNA	ENSSSCT00000023306	ENSSSCG00000027173	-	GL895967.2:73279-94000	0.703054	0.297504	1.24073	0.0006	0.00895758
mRNA	ENSSSCT00000026152	ENSSSCG00000029088	-	chr14:153754897-153767388	6.77072	3.62743	0.900364	0.00045	0.00719494
mRNA	ENSSSCT00000026159	ENSSSCG00000023871	-	chr13:122422784-122650063	26.3626	61.6075	-1.22461	5e-05	0.00119245
mRNA	ENSSSCT00000023308	ENSSSCG00000029341	-	chr13:79155700-79158160	23.8502	14.4291	0.72502	0.0016	0.018837
mRNA	ENSSSCT00000014853	ENSSSCG00000013599	ANGPTL4	chr2:71271943-71279720	27.9285	16.3736	0.770362	0.0002	0.003754
mRNA	ENSSSCT00000014852	ENSSSCG00000013598	KANK3	chr2:71305327-71320252	2.95364	1.54436	0.935482	0.00145	0.017463
mRNA	ENSSSCT00000014856	ENSSSCG00000013602	HNRNPM	chr2:71180162-71225240	132.678	80.378	0.723051	0.001	0.013215
mRNA	ENSSSCT00000012185	ENSSSCG00000011133	PFKFB3	chr10:70831451-70853803	10.0628	17.9402	-0.83416	5e-05	0.00119245
mRNA	ENSSSCT00000012183	ENSSSCG00000011131	PRKCQ	chr10:70509345-70658589	4.98813	8.3296	-0.739748	0.0022	0.0238111
mRNA	ENSSSCT00000028084	ENSSSCG00000021113	CACFD1	chr1:307030424-307039181	39.2183	14.2782	1.45771	5e-05	0.00119245
mRNA	ENSSSCT00000028335	ENSSSCG00000027552	-	chrX:86412495-86693109	29.5865	61.9576	-1.06634	5e-05	0.00119245
mRNA	ENSSSCT00000028334	ENSSSCG00000030124	-	chr5:45907925-45919464	7.45987	16.8756	-1.17771	0.00015	0.00297337
mRNA	ENSSSCT00000018802	ENSSSCG00000017272	HELZ	chr12:13862874-14024830	14.1007	21.1346	-0.583845	0.0049	0.0433301
mRNA	ENSSSCT00000012728	ENSSSCG00000011631	UBA5	chr13:81528677-81538664	39.9415	22.4635	0.830304	0.0001	0.00214362
mRNA	ENSSSCT00000014073	ENSSSCG00000012875	TPCN2	chr2:2708674-2727191	3.36845	1.76539	0.932099	0.0001	0.00214362
mRNA	ENSSSCT00000014072	ENSSSCG00000012874	ORAOV1	chr2:2095042-2103105	14.0564	6.80422	1.04673	5e-05	0.00119245
mRNA	ENSSSCT00000002910	ENSSSCG00000002623	-	chr7:134289616-134312033	165.775	95.9859	0.78833	0.0014	0.0169856
mRNA	ENSSSCT00000006027	ENSSSCG00000005481	-	chr1:284993314-284997004	13.7927	7.08713	0.960626	5e-05	0.00119245
mRNA	ENSSSCT00000001791	ENSSSCG00000001611	-	chr7:41442067-41459310	2.41278	1.02197	1.23935	5e-05	0.00119245
mRNA	ENSSSCT00000004541	ENSSSCG00000004106	-	chr1:18600334-18633703	17.4314	28.9136	-0.730062	0.00015	0.00297337
mRNA	ENSSSCT00000003795	ENSSSCG00000003421	FBXO44	chr6:65666670-65673480	2.32409	1.15431	1.00964	0.0026	0.0269681
mRNA	ENSSSCT00000007087	ENSSSCG00000006470	RRNAD1	chr4:101929780-101937664	8.59394	5.32615	0.690228	0.00375	0.0356116
mRNA	ENSSSCT00000002262	ENSSSCG00000002022	BCL2L2	chr7:80971089-80972334	5.16262	2.02828	1.34785	0.0035	0.0339068
mRNA	ENSSSCT00000024307	ENSSSCG00000022958	-	chr6:48268522-48277431	13.8012	23.6477	-0.776904	5e-05	0.00119245
mRNA	ENSSSCT00000000681	ENSSSCG00000000634	STYK1	chr5:64121145-64143261	13.7219	6.4066	1.09885	5e-05	0.00119245
mRNA	ENSSSCT00000000530	ENSSSCG00000000492	LYZ	chr5:36179189-36185575	307.542	46.7847	2.71667	5e-05	0.00119245
mRNA	ENSSSCT00000031628	ENSSSCG00000025627	-	GL894943.1:11970-36230	9.14789	27.1447	-1.56916	5e-05	0.00119245
mRNA	ENSSSCT00000003136	ENSSSCG00000002835	TOX3	chr6:29306597-29418995	1.98711	4.86543	-1.29189	5e-05	0.00119245
mRNA	ENSSSCT00000003138	ENSSSCG00000002837	-	chr6:30401960-30415967	25.7227	38.3638	-0.576703	0.00575	0.0485518
mRNA	ENSSSCT00000006566	ENSSSCG00000005983	ATAD2	chr4:16755853-16823398	26.4771	41.3	-0.641398	0.0024	0.0254043
mRNA	ENSSSCT00000012405	ENSSSCG00000011329	-	chr13:33067120-33120110	21.0838	11.8214	0.834728	5e-05	0.00119245
mRNA	ENSSSCT00000030286	ENSSSCG00000027222	-	chr9:73621386-73630717	14.1949	28.1928	-0.989956	0.0003	0.00520502
mRNA	ENSSSCT00000034945	ENSSSCG00000000789	CNTN1	chr5:75140737-75389474	1.44479	0.504016	1.51932	0.00515	0.0448588
mRNA	ENSSSCT00000026796	ENSSSCG00000022481	-	GL895812.1:392-2387	34.8843	18.3345	0.928019	0.0004	0.00655605
mRNA	ENSSSCT00000023671	ENSSSCG00000027710	PDZD3	chr9:51436619-51441363	24.7985	7.54965	1.71577	5e-05	0.00119245
mRNA	ENSSSCT00000017118	ENSSSCG00000015718	C2orf76	chr15:28517963-28578003	15.2448	39.4883	-1.37311	5e-05	0.00119245
mRNA	ENSSSCT00000011612	ENSSSCG00000028909	-	GL893389.1:24947-44172	15.1666	0	inf	5e-05	0.00119245
mRNA	ENSSSCT00000018779	ENSSSCG00000017250	-	chr12:8119512-8467409	13.1398	7.4194	0.824574	0.0036	0.0345772
mRNA	ENSSSCT00000018774	ENSSSCG00000017245	CDC42EP4	chr12:7918388-7939265	34.0592	17.4007	0.968896	5e-05	0.00119245
mRNA	ENSSSCT00000008308	ENSSSCG00000007572	LFNG	chr3:2208307-2216863	17.6577	10.8775	0.698959	0.00065	0.00953497
mRNA	ENSSSCT00000030551	ENSSSCG00000021023	SCAF4	chr13:205632458-205690752	8.55608	18.1628	-1.08597	5e-05	0.00119245
mRNA	ENSSSCT00000013139	ENSSSCG00000012008	-	chr13:189683757-189716074	18.5438	30.6661	-0.725712	0.0015	0.0178968
mRNA	ENSSSCT00000029764	ENSSSCG00000027982	ISG15	GL895967.2:58448-59139	188.201	89.0275	1.07995	0.00015	0.00297337
mRNA	ENSSSCT00000004369	ENSSSCG00000003950	TIE1	chr6:155288382-155321728	3.39645	2.01055	0.756441	0.00345	0.0335647
mRNA	ENSSSCT00000007949	ENSSSCG00000007264	CDK5RAP1	chr17:41827903-41861498	9.98028	6.47722	0.623706	0.00515	0.0448588
mRNA	ENSSSCT00000004362	ENSSSCG00000003943	MED8	chr6:155345965-155365853	14.9891	7.57779	0.984061	5e-05	0.00119245
mRNA	ENSSSCT00000026809	ENSSSCG00000021594	-	chr8:82838855-82850474	57.0756	100.592	-0.817575	0.00015	0.00297337
mRNA	ENSSSCT00000026803	ENSSSCG00000022551	-	chr7:90637353-90675869	5.42983	13.8713	-1.35313	5e-05	0.00119245
mRNA	ENSSSCT00000024515	ENSSSCG00000027343	-	chr3:139871304-139873586	2.66325	1.22626	1.11892	0.0054	0.0464359
mRNA	ENSSSCT00000024511	ENSSSCG00000021730	-	GL896191.1:4148-5781	12.8658	4.46238	1.52765	5e-05	0.00119245
mRNA	ENSSSCT00000031188	ENSSSCG00000029113	RNF219	chr11:55432252-55475980	20.6515	33.4937	-0.697645	0.00065	0.00953497
mRNA	ENSSSCT00000031450	ENSSSCG00000030508	-	chr5:82860863-82870488	39.2351	24.6836	0.668588	0.00505	0.0442407
mRNA	ENSSSCT00000031457	ENSSSCG00000024707	-	chr11:26091562-26155523	11.7318	5.98388	0.971269	0.0015	0.0178968
mRNA	ENSSSCT00000032192	ENSSSCG00000025611	-	JH118963.1:42884-57352	47.1074	114.479	-1.28106	5e-05	0.00119245
mRNA	ENSSSCT00000016863	ENSSSCG00000015480	PRRC2C	chr9:125431811-125532069	30.6609	51.8589	-0.758188	0.0042	0.038713
mRNA	ENSSSCT00000023732	ENSSSCG00000028220	-	JH118486.1:63167-70831	1.68878	0.609825	1.46952	0.00035	0.0058827
mRNA	ENSSSCT00000023881	ENSSSCG00000025109	PLD3	chr6:44511246-44515794	38.453	63.9789	-0.734498	0.0004	0.00655605
mRNA	ENSSSCT00000008554	ENSSSCG00000007806	RABEP2	chr3:18733278-18771442	16.0277	8.35099	0.940545	5e-05	0.00119245
mRNA	ENSSSCT00000024161	ENSSSCG00000024160	-	chr8:70910820-70934574	42.2173	23.4079	0.850837	0.00015	0.00297337
mRNA	ENSSSCT00000017091	ENSSSCG00000015691	-	chr15:18441730-18456507	3.27218	1.79434	0.866801	0.0047	0.0419265
mRNA	ENSSSCT00000017092	ENSSSCG00000015692	-	chr15:18646707-18802995	9.2291	16.6267	-0.849243	0.00015	0.00297337
mRNA	ENSSSCT00000017097	ENSSSCG00000015697	CCNT2	chr15:19431038-19473796	14.5302	25.8674	-0.832085	5e-05	0.00119245
mRNA	ENSSSCT00000029566	ENSSSCG00000024757	GIMD1	chr8:123817617-123827003	6.91763	3.18704	1.11806	0.00275	0.0281588
mRNA	ENSSSCT00000011003	ENSSSCG00000010042	ZNF280B	chr14:52311348-52313144	4.70911	12.1318	-1.36526	5e-05	0.00119245
mRNA	ENSSSCT00000018520	ENSSSCG00000017008	-	chr16:58215143-58276383	46.299	88.2806	-0.931115	5e-05	0.00119245
mRNA	ENSSSCT00000005378	ENSSSCG00000004872	-	chr1:166037945-166048719	6.16308	2.61255	1.23819	5e-05	0.00119245
mRNA	ENSSSCT00000009443	ENSSSCG00000008631	PQLC3	chr3:134207304-134219635	13.6655	28.2363	-1.04702	5e-05	0.00119245
mRNA	ENSSSCT00000010066	ENSSSCG00000009193	SMARCAD1	chr8:134696173-134777513	18.3044	31.993	-0.805567	5e-05	0.00119245
mRNA	ENSSSCT00000005755	ENSSSCG00000005222	SLC1A1	chr1:243229380-243270334	121.703	70.2145	0.793526	0.0026	0.0269681
mRNA	ENSSSCT00000005753	ENSSSCG00000005220	PLPP6	chr1:243189688-243190591	12.7707	6.87059	0.894329	0.0012	0.0151808
mRNA	ENSSSCT00000014526	ENSSSCG00000013300	EHF	chr2:28658520-28699570	16.2409	30.1617	-0.893084	5e-05	0.00119245
mRNA	ENSSSCT00000001850	ENSSSCG00000001659	KLC4	chr7:43622082-43634915	60.1143	36.9814	0.700907	0.0006	0.00895758
mRNA	ENSSSCT00000012033	ENSSSCG00000010992	-	chr10:37361492-37376617	6.45309	2.99274	1.10852	0.00075	0.0106787
mRNA	ENSSSCT00000012032	ENSSSCG00000010991	AQP3	chr10:37307555-37313382	50.8091	25.2722	1.00753	5e-05	0.00119245
mRNA	ENSSSCT00000017605	ENSSSCG00000016170	BARD1	chr15:129595246-129677996	9.08883	16.4541	-0.856283	5e-05	0.00119245
mRNA	ENSSSCT00000000067	ENSSSCG00000000061	PMM1	chr5:4336773-4347697	19.3744	11.8109	0.714032	0.00195	0.0218749
mRNA	ENSSSCT00000000938	ENSSSCG00000000859	PARPBP	chr5:85946495-86067179	11.349	17.7265	-0.643351	0.00215	0.0234086
mRNA	ENSSSCT00000006198	ENSSSCG00000005636	SLC25A25	chr1:302453221-302567491	7.98855	4.74778	0.750679	0.0006	0.00895758
mRNA	ENSSSCT00000006195	ENSSSCG00000022655	PTGES2	chr1:302576513-302581314	11.4055	6.40333	0.832834	0.00165	0.0192591
mRNA	ENSSSCT00000002578	ENSSSCG00000002316	COX16	chr7:100173159-100194416	22.8877	12.2278	0.904411	0.0008	0.0111573
mRNA	ENSSSCT00000006441	ENSSSCG00000005862	-	chr1:314646460-314648079	144.682	93.4475	0.63066	0.0045	0.0405666
mRNA	ENSSSCT00000003629	ENSSSCG00000003268	TSEN34	chr6:53280930-53288525	30.2022	17.8116	0.761836	0.00025	0.00449095
mRNA	ENSSSCT00000022893	ENSSSCG00000020671	-	chr14:138758833-138795691	0.250502	0.85654	-1.7737	0.0019	0.0214646
mRNA	ENSSSCT00000011768	ENSSSCG00000010756	MGMT	chr14:150607122-150887541	29.3145	16.6325	0.817613	0.0006	0.00895758
mRNA	ENSSSCT00000022764	ENSSSCG00000025560	PGLYRP2	chr2:61567646-61572252	5.59239	3.07092	0.864797	0.0024	0.0254043
mRNA	ENSSSCT00000022765	ENSSSCG00000030305	SLC15A2	chr13:148222429-148259036	15.3452	24.7057	-0.687054	0.00095	0.0127118
mRNA	ENSSSCT00000022762	ENSSSCG00000029739	-	chr3:115216129-115245811	11.111	24.4052	-1.13521	0.0014	0.0169856
mRNA	ENSSSCT00000023387	ENSSSCG00000022852	-	GL894540.2:19476-33379	1.17757	3.75733	-1.67389	5e-05	0.00119245
mRNA	ENSSSCT00000023382	ENSSSCG00000026707	XCR1	chr13:32247995-32256018	1.79606	4.18712	-1.22113	5e-05	0.00119245
mRNA	ENSSSCT00000035259	ENSSSCG00000029478	CUL4B	chrX:112928356-112943407	12.3282	27.5928	-1.16233	0.0004	0.00655605
mRNA	ENSSSCT00000027606	ENSSSCG00000026229	PCBD2	GL895237.2:11216-13749	29.4796	14.6239	1.01139	0.00025	0.00449095
mRNA	ENSSSCT00000027607	ENSSSCG00000028996	-	chr1:252793169-252808540	193.866	93.6274	1.05006	5e-05	0.00119245
mRNA	ENSSSCT00000033958	ENSSSCG00000015368	HDAC9	chr9:96806465-96960969	14.6086	34.5596	-1.24227	0.00065	0.00953497
mRNA	ENSSSCT00000014344	ENSSSCG00000013124	PATL1	chr2:11288410-11331895	8.60523	14.3017	-0.732896	0.0006	0.00895758
mRNA	ENSSSCT00000017530	ENSSSCG00000016100	NDUFB3	chr15:116072233-116083825	58.9865	24.3106	1.2788	5e-05	0.00119245
mRNA	ENSSSCT00000017536	ENSSSCG00000016106	-	chr15:116230363-116266946	4.23093	1.61876	1.38609	5e-05	0.00119245
mRNA	ENSSSCT00000019047	ENSSSCG00000017494	IKZF3	chr12:22924802-23013416	23.9579	58.9347	-1.29862	5e-05	0.00119245
mRNA	ENSSSCT00000029066	ENSSSCG00000028337	-	GL896294.1:1246-7864	18.6601	43.5163	-1.2216	5e-05	0.00119245
mRNA	ENSSSCT00000013694	ENSSSCG00000012525	BEX1	chrX:98011228-98012771	9.27363	4.36842	1.08602	0.00055	0.00838524
mRNA	ENSSSCT00000013522	ENSSSCG00000012365	MSN	chrX:58532139-58596671	58.1491	93.8904	-0.691221	0.002	0.0222139
mRNA	ENSSSCT00000018316	ENSSSCG00000016823	-	chr16:20792524-20819543	2.11679	1.005	1.07468	0.0012	0.0151808
mRNA	ENSSSCT00000004636	ENSSSCG00000004195	-	chr1:35580460-35594611	0.159983	0.743894	-2.21718	0.0013	0.0160896
mRNA	ENSSSCT00000028826	ENSSSCG00000022176	-	GL895305.2:23923-26891	22.1719	6.443	1.78293	0.00155	0.0183734
mRNA	ENSSSCT00000002773	ENSSSCG00000002495	SYNE3	chr7:123887450-123943922	24.0692	15.1007	0.672578	0.0013	0.0160896
mRNA	ENSSSCT00000002777	ENSSSCG00000002499	-	chr7:124724301-124729673	6.12992	2.67278	1.19753	0.00035	0.0058827
mRNA	ENSSSCT00000005273	ENSSSCG00000004774	IVD	chr1:145978731-145995732	22.6945	14.1487	0.681668	0.00095	0.0127118
mRNA	ENSSSCT00000005278	ENSSSCG00000004779	PLCB2	chr1:146283054-146302583	2.86454	4.35441	-0.604173	0.00415	0.0383737
mRNA	ENSSSCT00000025034	ENSSSCG00000026954	-	chr3:45877080-45922606	0.877351	0.14035	2.64412	0.00135	0.0165389
mRNA	ENSSSCT00000030170	ENSSSCG00000028382	PCDHGA12	chr2:149276951-149279387	1.63935	3.10817	-0.922941	0.00225	0.0242293
mRNA	ENSSSCT00000030174	ENSSSCG00000024762	PCDHGB4	chr2:149225820-149228716	0.803584	1.73935	-1.11403	0.0014	0.0169856
mRNA	ENSSSCT00000022569	ENSSSCG00000022195	-	chr13:30515180-30527713	3.8344	2.18066	0.814232	0.0021	0.0230209
mRNA	ENSSSCT00000000383	ENSSSCG00000000361	CD63	chr5:22652126-22656079	353.344	138.861	1.34743	5e-05	0.00119245
mRNA	ENSSSCT00000000387	ENSSSCG00000000364	SARNP	chr5:22686700-22732508	80.5156	50.6422	0.668929	0.00165	0.0192591
mRNA	ENSSSCT00000026717	ENSSSCG00000015363	AGR2	chr9:94843482-94855042	378.71	853.709	-1.17265	5e-05	0.00119245
mRNA	ENSSSCT00000027040	ENSSSCG00000024529	TRMT5	chr1:211196362-211293975	11.7648	20.7811	-0.820799	0.0021	0.0230209
mRNA	ENSSSCT00000001169	ENSSSCG00000001074	KDM1B	chr7:14591988-14643051	19.903	35.3053	-0.826903	5e-05	0.00119245
mRNA	ENSSSCT00000035312	ENSSSCG00000002917	NFKBID	chr6:40700570-40709110	4.72448	8.78212	-0.894413	0.005	0.043935
mRNA	ENSSSCT00000008432	ENSSSCG00000007691	ZP3	chr3:9837962-9848145	18.4928	30.2105	-0.708089	0.00115	0.01472
mRNA	ENSSSCT00000008433	ENSSSCG00000007692	YWHAG	chr3:9882204-9911156	30.6965	46.6653	-0.604278	0.00355	0.034246
mRNA	ENSSSCT00000024021	ENSSSCG00000030483	-	chr1:141621937-141627673	37.7336	135.386	-1.84315	5e-05	0.00119245
mRNA	ENSSSCT00000008438	ENSSSCG00000007695	-	chr3:9641160-9645573	1.6373	3.63851	-1.15203	0.00535	0.0461548
mRNA	ENSSSCT00000034190	ENSSSCG00000005969	CU407238.7	chr4:15150017-15246609	20.3384	35.9127	-0.820291	0.00425	0.0390669
mRNA	ENSSSCT00000008386	ENSSSCG00000007646	LAMTOR4	chr3:7364229-7366880	198.847	98.2615	1.01696	5e-05	0.00119245
mRNA	ENSSSCT00000034734	ENSSSCG00000012840	CD151	chr2:144752-149372	74.6373	44.1117	0.758737	0.003	0.0300926
mRNA	ENSSSCT00000026051	ENSSSCG00000025145	-	GL896470.2:7204-24257	0.672012	1.77829	-1.40393	0.0018	0.0205452
mRNA	ENSSSCT00000017315	ENSSSCG00000015902	-	chr15:79683635-79795742	11.8344	26.8195	-1.1803	5e-05	0.00119245
mRNA	ENSSSCT00000033853	ENSSSCG00000012448	ITM2A	chrX:72699044-72706320	8.34338	3.27849	1.3476	0.00265	0.0273669
mRNA	ENSSSCT00000018922	ENSSSCG00000017383	AOC3	chr12:20231726-20236169	14.1169	6.89972	1.03281	5e-05	0.00119245
mRNA	ENSSSCT00000018924	ENSSSCG00000017385	PSME3	chr12:20244727-20250334	25.281	38.1813	-0.594815	0.00375	0.0356116
mRNA	ENSSSCT00000005454	ENSSSCG00000004942	TIPIN	chr1:182108935-182125759	7.38717	12.2334	-0.727736	0.0005	0.00778241
mRNA	ENSSSCT00000014139	ENSSSCG00000012934	-	chr2:4867365-4875351	27.0219	7.16685	1.91472	5e-05	0.00119245
mRNA	ENSSSCT00000009171	ENSSSCG00000008376	COMMD1	chr3:83690952-83749571	40.9171	16.2012	1.33661	5e-05	0.00119245
mRNA	ENSSSCT00000009282	ENSSSCG00000008480	MORN2	chr3:107607783-107611124	8.95671	4.5997	0.961429	0.0026	0.0269681
mRNA	ENSSSCT00000009281	ENSSSCG00000008479	-	chr3:107569581-107586523	9.91298	15.5688	-0.651271	0.00195	0.0218749
mRNA	ENSSSCT00000004605	ENSSSCG00000004166	AHI1	chr1:32049105-32243731	10.3012	17.4357	-0.759236	0.00025	0.00449095
mRNA	ENSSSCT00000003856	ENSSSCG00000003470	FAM131C	chr6:69529631-69545560	17.3877	9.73049	0.837483	0.0002	0.003754
mRNA	ENSSSCT00000003853	ENSSSCG00000003467	SLC25A34	chr6:69390943-69394891	21.0253	6.73715	1.64192	5e-05	0.00119245
mRNA	ENSSSCT00000003852	ENSSSCG00000003466	TMEM82	chr6:69386314-69388274	20.4901	7.83474	1.38697	5e-05	0.00119245
mRNA	ENSSSCT00000002101	ENSSSCG00000001876	IMP3	chr7:62712259-62713394	42.3926	24.698	0.779419	0.00015	0.00297337
mRNA	ENSSSCT00000002109	ENSSSCG00000001884	COMMD4	chr7:62965338-62971658	57.4526	28.6079	1.00596	5e-05	0.00119245
mRNA	ENSSSCT00000009821	ENSSSCG00000008966	PARM1	chr8:75007834-75040223	8.56748	20.215	-1.23848	5e-05	0.00119245
mRNA	ENSSSCT00000009828	ENSSSCG00000008973	NAAA	chr8:75709378-75738808	25.6107	42.5595	-0.732732	0.0007	0.010104
mRNA	ENSSSCT00000003275	ENSSSCG00000002953	-	chr6:42723118-42735370	730.798	259.206	1.49537	5e-05	0.00119245
mRNA	ENSSSCT00000024592	ENSSSCG00000024244	-	chr11:26002052-26035899	13.4204	21.5464	-0.683015	0.0021	0.0230209
mRNA	ENSSSCT00000025175	ENSSSCG00000026219	-	chr4:90671301-90745352	23.189	47.5841	-1.03704	0.00475	0.0422547
mRNA	ENSSSCT00000026396	ENSSSCG00000025008	-	chr15:59917446-60041096	0.735036	1.38266	-0.911565	0.0019	0.0214646
mRNA	ENSSSCT00000024969	ENSSSCG00000027389	-	chr18:42190500-42212634	6.42176	13.422	-1.06356	5e-05	0.00119245
mRNA	ENSSSCT00000016762	ENSSSCG00000015387	TRA2A	chr9:101626620-101651258	29.4223	44.6776	-0.602639	0.00175	0.0201145
mRNA	ENSSSCT00000016764	ENSSSCG00000015389	-	chr9:102174740-102237020	4.74233	0.958891	2.30616	5e-05	0.00119245
mRNA	ENSSSCT00000012845	ENSSSCG00000011734	ARL14	chr13:108688053-108688632	22.797	2.97111	2.93977	5e-05	0.00119245
mRNA	ENSSSCT00000032425	ENSSSCG00000020675	ATF7IP2	chr3:33325593-33378470	5.64696	9.16066	-0.697977	0.0025	0.0262156
mRNA	ENSSSCT00000032422	ENSSSCG00000029732	-	GL895502.2:17442-28057	39.1717	58.5095	-0.578857	0.00415	0.0383737
mRNA	ENSSSCT00000032423	ENSSSCG00000024428	CHRNA9	chr8:33109938-33123280	1.22185	2.40094	-0.97454	0.00415	0.0383737
mRNA	ENSSSCT00000013077	ENSSSCG00000011951	NFKBIZ	chr13:166744537-166776678	21.5455	35.5288	-0.7216	0.0056	0.0476499
mRNA	ENSSSCT00000013078	ENSSSCG00000011952	-	chr13:166892682-166899134	1766.46	1022.7	0.788477	0.00085	0.0116991
mRNA	ENSSSCT00000023273	ENSSSCG00000030517	-	chr8:88824051-88827195	14.4701	3.31022	2.12807	0.0002	0.003754
mRNA	ENSSSCT00000015182	ENSSSCG00000013896	MPV17L2	chr2:59142379-59152443	55.3647	31.3804	0.819103	5e-05	0.00119245
mRNA	ENSSSCT00000011568	ENSSSCG00000010575	PPRC1	chr14:122989821-123005689	3.04027	5.61292	-0.884554	0.0055	0.0470618
mRNA	ENSSSCT00000011566	ENSSSCG00000010573	HPS6	chr14:122933890-122936445	8.65837	5.49518	0.65593	0.0037	0.0352729
mRNA	ENSSSCT00000015454	ENSSSCG00000014149	MEF2C	chr2:98794387-98885272	9.83833	30.6058	-1.63732	0.0034	0.0332197
mRNA	ENSSSCT00000015453	ENSSSCG00000014149	MEF2C	chr2:98794387-98885272	37.5795	73.2693	-0.963265	0.00015	0.00297337
mRNA	ENSSSCT00000005554	ENSSSCG00000005038	PSMC6	chr1:202599688-202625517	110.079	54.8325	1.00544	5e-05	0.00119245
mRNA	ENSSSCT00000005555	ENSSSCG00000005039	STYX	chr1:202628099-202674802	11.8155	24.9508	-1.0784	5e-05	0.00119245
mRNA	ENSSSCT00000009321	ENSSSCG00000008517	SPAST	chr3:114453799-114512494	16.9172	26.3688	-0.640343	0.00165	0.0192591
mRNA	ENSSSCT00000009320	ENSSSCG00000008516	DPY30	chr3:114427337-114440320	108.908	214.481	-0.977741	5e-05	0.00119245
mRNA	ENSSSCT00000027940	ENSSSCG00000028662	-	chr5:55777614-55970600	6.69161	3.3476	0.999224	0.00035	0.0058827
mRNA	ENSSSCT00000027942	ENSSSCG00000029371	C5AR1	chr6:48523113-48537524	5.31412	12.5137	-1.2356	5e-05	0.00119245
mRNA	ENSSSCT00000022818	ENSSSCG00000028272	-	chr5:16524559-16573127	64.4833	107.728	-0.740395	0.0005	0.00778241
mRNA	ENSSSCT00000022819	ENSSSCG00000024151	-	chr6:90571461-90592504	2.27769	7.57395	-1.73347	5e-05	0.00119245
mRNA	ENSSSCT00000031717	ENSSSCG00000029849	S1PR1	GL893226.1:113841-114990	8.41307	14.564	-0.7917	0.0012	0.0151808
mRNA	ENSSSCT00000034541	ENSSSCG00000011877	CD86	chr13:148057107-148104960	15.761	36.0069	-1.19191	0.00595	0.0497612
mRNA	ENSSSCT00000031710	ENSSSCG00000021446	-	chr15:88092853-88257746	1.57023	3.72242	-1.24527	0.001	0.013215
mRNA	ENSSSCT00000030040	ENSSSCG00000025831	-	chr2:122386528-122393187	40.0216	68.6983	-0.779496	0.0001	0.00214362
mRNA	ENSSSCT00000025457	ENSSSCG00000028821	SASS6	GL893374.2:641-17824	13.1221	21.3924	-0.705101	0.00065	0.00953497
mRNA	ENSSSCT00000025456	ENSSSCG00000024265	-	chr13:17880070-17902684	22.4172	48.3037	-1.10752	0.00295	0.0297356
mRNA	ENSSSCT00000025452	ENSSSCG00000010329	-	chr14:88066511-88307455	7.8233	14.0186	-0.841491	0.00025	0.00449095
mRNA	ENSSSCT00000035703	ENSSSCG00000030901	BTNL6	chr7:28196734-28199491	52.8333	17.5863	1.587	5e-05	0.00119245
mRNA	ENSSSCT00000026222	ENSSSCG00000024315	-	chr2:53864637-53868865	46.4014	24.7212	0.908419	0.0001	0.00214362
mRNA	ENSSSCT00000027579	ENSSSCG00000025440	TCEB3	chr6:75444690-75460067	19.2545	28.5521	-0.568403	0.0054	0.0464359
mRNA	ENSSSCT00000027572	ENSSSCG00000026732	-	chr7:27962236-27970347	13.1894	6.51845	1.01678	5e-05	0.00119245
mRNA	ENSSSCT00000032536	ENSSSCG00000022737	-	GL896304.2:7388-8943	6.18039	2.7626	1.16167	0.00045	0.00719494
mRNA	ENSSSCT00000025866	ENSSSCG00000020663	-	chr18:5538429-5550748	11.1799	18.4136	-0.719866	0.0013	0.0160896
mRNA	ENSSSCT00000025869	ENSSSCG00000023363	-	chr11:84746175-84749735	9.85967	5.32697	0.888224	0.0008	0.0111573
mRNA	ENSSSCT00000019516	ENSSSCG00000017933	-	chr3:139903945-139910176	0.864373	0.255159	1.76026	0.001	0.013215
mRNA	ENSSSCT00000010491	ENSSSCG00000009570	MPHOSPH8	chr11:86858325-86894015	10.186	15.6423	-0.618869	0.002	0.0222139
mRNA	ENSSSCT00000016263	ENSSSCG00000014907	CREBZF	chr9:21863870-21864935	33.1788	14.9538	1.14975	5e-05	0.00119245
mRNA	ENSSSCT00000018398	ENSSSCG00000016893	-	chr16:34963054-34992624	120.596	51.9345	1.21541	5e-05	0.00119245
mRNA	ENSSSCT00000018399	ENSSSCG00000016894	ARL15	chr16:35278524-35417710	21.8565	43.8238	-1.00365	0.00015	0.00297337
mRNA	ENSSSCT00000018397	ENSSSCG00000016892	FST	chr16:34778434-34785305	0.816786	0.276031	1.56512	0.0054	0.0464359
mRNA	ENSSSCT00000009651	ENSSSCG00000008821	SLAIN2	chr8:40288823-40365309	14.2221	26.0652	-0.873991	5e-05	0.00119245
mRNA	ENSSSCT00000014641	ENSSSCG00000013401	DKK3	chr2:50699984-50758475	10.8001	6.04629	0.836926	0.0004	0.00655605
mRNA	ENSSSCT00000029238	ENSSSCG00000027810	-	chr2:88734257-88766632	81.4106	129.808	-0.673089	0.00095	0.0127118
mRNA	ENSSSCT00000006323	ENSSSCG00000005751	COL5A1	chr1:308064162-308174334	19.6602	8.33305	1.23836	5e-05	0.00119245
mRNA	ENSSSCT00000017748	ENSSSCG00000016298	INPP5D	chr15:147606611-147668699	19.7287	44.8174	-1.18376	5e-05	0.00119245
mRNA	ENSSSCT00000028568	ENSSSCG00000029058	C14H10orf116	chr14:95183008-95185230	15.502	4.23154	1.8732	5e-05	0.00119245
mRNA	ENSSSCT00000028562	ENSSSCG00000025268	CKM	GL896419.1:12572-20830	11.7261	1.07534	3.44686	5e-05	0.00119245
mRNA	ENSSSCT00000006585	ENSSSCG00000006001	ENPP2	chr4:20368318-20453101	13.3482	20.01	-0.584075	0.00495	0.0436516
mRNA	ENSSSCT00000005728	ENSSSCG00000005196	-	chr1:239641565-239643734	1.89553	0	inf	5e-05	0.00119245
mRNA	ENSSSCT00000031603	ENSSSCG00000030432	-	chr6:79417343-79420332	5.6136	2.59408	1.11371	0.00025	0.00449095
mRNA	ENSSSCT00000012175	ENSSSCG00000011125	GATA3	chr10:69581079-69601347	1.1807	2.11282	-0.839525	0.0036	0.0345772
mRNA	ENSSSCT00000012170	ENSSSCG00000011120	USP6NL	chr10:66137768-66195086	20.7524	31.5643	-0.605017	0.0023	0.0246104
mRNA	ENSSSCT00000012178	ENSSSCG00000011127	TAF3	chr10:69631728-69671374	2.45224	5.09203	-1.05414	5e-05	0.00119245
mRNA	ENSSSCT00000008752	ENSSSCG00000007987	DECR2	chr3:41124102-41132446	22.5486	10.1684	1.14895	5e-05	0.00119245
mRNA	ENSSSCT00000000877	ENSSSCG00000000808	-	chr5:80039268-80050523	13.7518	37.5424	-1.4489	5e-05	0.00119245
mRNA	ENSSSCT00000026979	ENSSSCG00000025910	-	chr18:36184985-36214490	55.268	33.65	0.71584	0.00215	0.0234086
mRNA	ENSSSCT00000009512	ENSSSCG00000008694	GRK4	chr8:1370472-1444437	3.49164	1.87142	0.899772	0.004	0.0373974
mRNA	ENSSSCT00000009511	ENSSSCG00000008693	NOP14	chr8:1298933-1369770	13.9836	8.89222	0.653116	0.00205	0.02262
mRNA	ENSSSCT00000025547	ENSSSCG00000020961	-	GL894428.1:2553-22348	5.46257	9.98042	-0.869521	0.00015	0.00297337
mRNA	ENSSSCT00000031690	ENSSSCG00000014406	PRELID2	chr2:153598272-153619020	15.826	7.19481	1.13727	0.00055	0.00838524
mRNA	ENSSSCT00000031697	ENSSSCG00000025980	CHMP4C	chr4:60005443-60016407	34.0889	21.8169	0.643856	0.0017	0.0196705
mRNA	ENSSSCT00000022609	ENSSSCG00000028279	-	chr13:157419577-157429959	11.7962	7.12814	0.726723	0.0016	0.018837
mRNA	ENSSSCT00000031521	ENSSSCG00000023627	LYPD6	chr15:2011779-2128138	0.851932	0.350219	1.28248	0.0007	0.010104
mRNA	ENSSSCT00000017392	ENSSSCG00000015973	ATP5G3	chr15:90317365-90321215	247.268	124.418	0.990884	5e-05	0.00119245
mRNA	ENSSSCT00000017391	ENSSSCG00000015972	-	chr15:90260303-90303432	48.5912	95.5588	-0.975694	5e-05	0.00119245
mRNA	ENSSSCT00000017395	ENSSSCG00000015976	LNPK	chr15:91041839-91116915	14.663	23.0371	-0.651774	0.00185	0.0209924
mRNA	ENSSSCT00000033583	ENSSSCG00000006000	TAF2	chr4:20215554-20284818	19.3061	30.5288	-0.661112	0.0016	0.018837
mRNA	ENSSSCT00000033589	ENSSSCG00000011946	ALCAM	chr13:163247243-163247801	34.9903	15.0589	1.21634	5e-05	0.00119245
mRNA	ENSSSCT00000027724	ENSSSCG00000030421	GDI1	chrX:143687110-143693195	18.3062	28.3259	-0.629789	0.00185	0.0209924
mRNA	ENSSSCT00000027723	ENSSSCG00000020954	-	chr14:124190352-124210140	5.7008	3.20315	0.831675	0.00265	0.0273669
mRNA	ENSSSCT00000028767	ENSSSCG00000025033	-	chr1:248529154-248617801	21.0411	12.6383	0.735404	0.00105	0.0137227
mRNA	ENSSSCT00000029494	ENSSSCG00000022125	-	GL896111.1:1171-12138	18.5076	28.0999	-0.602447	0.00345	0.0335647
mRNA	ENSSSCT00000029493	ENSSSCG00000029781	-	chr14:51014464-51015046	33.3571	17.2212	0.953808	0.0005	0.00778241
mRNA	ENSSSCT00000012373	ENSSSCG00000011302	TMEM42	chr13:30938193-30941915	18.4222	10.2259	0.849216	0.0009	0.0122346
mRNA	ENSSSCT00000012370	ENSSSCG00000011299	CLEC3B	chr13:31097019-31106760	41.5112	20.13	1.04415	5e-05	0.00119245
mRNA	ENSSSCT00000019496	ENSSSCG00000017914	GLTPD2	chr12:54324903-54326943	2.95453	1.25609	1.23398	0.00135	0.0165389
mRNA	ENSSSCT00000019495	ENSSSCG00000017913	PSMB6	chr12:54317036-54319097	144.486	87.5359	0.722982	0.0001	0.00214362
mRNA	ENSSSCT00000010840	ENSSSCG00000009890	MAPKAPK5	chr14:42329054-42362473	18.5275	31.6075	-0.770597	0.0002	0.003754
mRNA	ENSSSCT00000011132	ENSSSCG00000010166	NTPCR	GL894009.1:24581-50551	21.5386	33.1528	-0.622206	0.0044	0.0400203
mRNA	ENSSSCT00000029140	ENSSSCG00000029219	SH3BGR	chr13:213286139-213348206	4.04156	1.03707	1.96241	5e-05	0.00119245
mRNA	ENSSSCT00000004173	ENSSSCG00000003771	FUBP1	chr6:125463271-125495775	67.826	107.467	-0.663989	0.0025	0.0262156
mRNA	ENSSSCT00000004178	ENSSSCG00000003775	RABGGTB	chr6:127497459-127506518	30.7532	13.5668	1.18065	5e-05	0.00119245
mRNA	ENSSSCT00000002631	ENSSSCG00000002367	ISCA2	chr7:103582740-103584289	20.1715	10.8475	0.894958	0.0026	0.0269681
mRNA	ENSSSCT00000003588	ENSSSCG00000003229	ETFB	chr6:51672741-51688479	85.8931	44.6353	0.944359	0.0001	0.00214362
mRNA	ENSSSCT00000013183	ENSSSCG00000012051	RUNX1	chr13:208204967-208304419	4.119	6.85825	-0.735546	0.0036	0.0345772
mRNA	ENSSSCT00000030638	ENSSSCG00000025536	-	GL896100.1:826-9421	53.7359	80.9093	-0.590419	0.005	0.043935
mRNA	ENSSSCT00000030631	ENSSSCG00000029230	ECM1	chr4:107904737-107909631	19.2693	39.2512	-1.02643	5e-05	0.00119245
mRNA	ENSSSCT00000032351	ENSSSCG00000022293	-	chr6:25504705-25538239	4.93087	9.1456	-0.891236	0.0009	0.0122346
mRNA	ENSSSCT00000007466	ENSSSCG00000006815	-	GL893393.2:11833-20477	3.46946	6.74869	-0.959898	0.0011	0.0142222
mRNA	ENSSSCT00000027259	ENSSSCG00000030141	-	GL894924.2:244-5272	2.31919	3.89214	-0.746941	0.0013	0.0160896
mRNA	ENSSSCT00000019125	ENSSSCG00000017570	-	chr12:26771408-26783066	8.96795	4.31798	1.05442	0.00025	0.00449095
mRNA	ENSSSCT00000019121	ENSSSCG00000017566	ACSF2	chr12:26802624-26841148	173.678	89.4896	0.956621	5e-05	0.00119245
mRNA	ENSSSCT00000027871	ENSSSCG00000028165	-	GL893076.2:69355-85478	4.31855	12.2122	-1.4997	5e-05	0.00119245
mRNA	ENSSSCT00000027870	ENSSSCG00000030160	-	chr13:217835233-217887335	46.8253	24.2403	0.949883	5e-05	0.00119245
mRNA	ENSSSCT00000027876	ENSSSCG00000020962	DYNLL2	chr12:35383128-35390288	38.0278	22.5248	0.755543	0.0001	0.00214362
mRNA	ENSSSCT00000032141	ENSSSCG00000028900	-	chrX:47764736-47769886	5.9875	3.3541	0.836026	0.002	0.0222139
mRNA	ENSSSCT00000017210	ENSSSCG00000015803	CYP4V2	chr15:53758511-53771282	9.70258	17.1697	-0.823421	0.0003	0.00520502
mRNA	ENSSSCT00000027113	ENSSSCG00000023851	-	chr17:469379-477111	5.85563	11.2224	-0.93849	0.0002	0.003754
mRNA	ENSSSCT00000027115	ENSSSCG00000027840	-	chr2:58729803-58747259	104.095	62.4352	0.737464	0.0002	0.003754
mRNA	ENSSSCT00000015108	ENSSSCG00000013830	ILVBL	chr2:61996374-62014992	18.9095	8.17794	1.2093	5e-05	0.00119245
mRNA	ENSSSCT00000027085	ENSSSCG00000025390	-	GL893011.1:85554-86661	137.235	392.637	-1.51655	5e-05	0.00119245
mRNA	ENSSSCT00000005884	ENSSSCG00000005345	PAX5	chr1:265438441-265622096	43.3598	83.9505	-0.953181	5e-05	0.00119245
mRNA	ENSSSCT00000012651	ENSSSCG00000011560	CRELD1	chr13:73271289-73278801	11.4506	6.57047	0.801359	0.0013	0.0160896
mRNA	ENSSSCT00000011308	ENSSSCG00000010330	-	chr14:88334130-88341267	3.89921	1.95413	0.996654	0.0011	0.0142222
mRNA	ENSSSCT00000010653	ENSSSCG00000009717	CBR4	chr14:21908679-21929202	6.54576	3.52549	0.892737	0.0003	0.00520502
mRNA	ENSSSCT00000010659	ENSSSCG00000009722	SPOCK3	chr14:23085503-23503718	1.27947	0.306191	2.06304	0.00065	0.00953497
mRNA	ENSSSCT00000001830	ENSSSCG00000001646	GLTSCR1L	chr7:43344922-43382035	6.2989	11.4811	-0.866092	5e-05	0.00119245
mRNA	ENSSSCT00000030728	ENSSSCG00000029362	CHMP2A	GL895345.1:57-843	186.591	89.4354	1.06096	5e-05	0.00119245
mRNA	ENSSSCT00000001836	ENSSSCG00000001651	CNPY3	chr7:43463169-43472354	38.267	25.0314	0.612364	0.0021	0.0230209
mRNA	ENSSSCT00000004706	ENSSSCG00000004257	-	chr1:49899151-49900606	44.6688	9.87009	2.17813	5e-05	0.00119245
mRNA	ENSSSCT00000003950	ENSSSCG00000003556	-	chr6:77344214-77354126	14.6586	8.53168	0.780849	0.002	0.0222139
mRNA	ENSSSCT00000003953	ENSSSCG00000003559	-	chr6:77607450-77612795	25.9229	43.386	-0.743005	0.00055	0.00838524
mRNA	ENSSSCT00000003956	ENSSSCG00000003562	SFN	chr6:77758723-77761148	3.88845	9.11516	-1.22907	0.0003	0.00520502
mRNA	ENSSSCT00000015979	ENSSSCG00000014628	APBB1	chr9:3964668-3977751	2.74897	1.54242	0.833692	0.0033	0.0324458
mRNA	ENSSSCT00000015975	ENSSSCG00000014624	ARFIP2	chr9:3908517-3913433	22.9958	12.8995	0.834061	0.0001	0.00214362
mRNA	ENSSSCT00000007200	ENSSSCG00000006572	NPR1	chr4:104855491-104870669	3.15881	1.44943	1.1239	0.00015	0.00297337
mRNA	ENSSSCT00000005070	ENSSSCG00000004589	RNF111	chr1:124961866-125109541	14.2689	23.9297	-0.745933	0.0002	0.003754
mRNA	ENSSSCT00000031025	ENSSSCG00000023030	-	JH118536.1:40489-44670	10.0876	5.14887	0.970252	0.0032	0.0317013
mRNA	ENSSSCT00000031022	ENSSSCG00000027092	-	chr9:79940985-79965334	20.5163	44.6146	-1.12075	5e-05	0.00119245
mRNA	ENSSSCT00000002392	ENSSSCG00000002138	OSGEP	chr7:83482371-83490089	11.6197	6.25011	0.894619	0.0001	0.00214362
mRNA	ENSSSCT00000002395	ENSSSCG00000002141	-	chr7:83521188-83523408	16.7992	44.2317	-1.39669	5e-05	0.00119245
mRNA	ENSSSCT00000006678	ENSSSCG00000006087	-	chr4:42482318-43087779	15.5252	9.27083	0.743843	0.00035	0.0058827
mRNA	ENSSSCT00000025724	ENSSSCG00000022260	-	chr3:125729426-125742123	8.33636	3.18411	1.38853	0.0009	0.0122346
mRNA	ENSSSCT00000030778	ENSSSCG00000026274	-	chr1:225622809-225664764	14.6022	28.441	-0.961785	0.00015	0.00297337
mRNA	ENSSSCT00000002803	ENSSSCG00000002524	AMN	chr7:128896528-128904678	101.693	38.1972	1.41268	5e-05	0.00119245
mRNA	ENSSSCT00000002808	ENSSSCG00000002529	-	chr7:129322111-129322456	1837.69	1176.72	0.643122	0.0033	0.0324458
mRNA	ENSSSCT00000031806	ENSSSCG00000021560	UBE2I	chr3:41959477-41966997	64.3736	148.892	-1.20973	5e-05	0.00119245
mRNA	ENSSSCT00000031800	ENSSSCG00000027282	-	JH118992.1:16545-21903	90.564	60.6171	0.579213	0.00475	0.0422547
mRNA	ENSSSCT00000026406	ENSSSCG00000030229	ABHD14A	chr13:37302371-37307791	19.1855	10.9255	0.812322	0.00025	0.00449095
mRNA	ENSSSCT00000024802	ENSSSCG00000022446	-	chr8:19874197-19915396	9.02506	23.0233	-1.35109	5e-05	0.00119245
mRNA	ENSSSCT00000018646	ENSSSCG00000017128	HEXDC	chr12:63400-75003	4.58973	1.95585	1.23062	0.00025	0.00449095
mRNA	ENSSSCT00000018647	ENSSSCG00000017129	-	chr12:221674-244755	2.941	1.23257	1.25464	0.0041	0.0380764
mRNA	ENSSSCT00000010415	ENSSSCG00000009498	-	chr11:70591414-70739460	11.2031	5.29398	1.08147	5e-05	0.00119245
mRNA	ENSSSCT00000010417	ENSSSCG00000009500	CLDN10	chr11:71983267-72006790	3.85479	1.96781	0.970058	0.0058	0.0488708
mRNA	ENSSSCT00000010416	ENSSSCG00000009499	-	chr11:71572953-71611317	106.766	62.3664	0.775605	0.00015	0.00297337
mRNA	ENSSSCT00000010411	ENSSSCG00000009496	-	chr11:70792528-70827852	14.2758	8.98682	0.667693	0.0037	0.0352729
mRNA	ENSSSCT00000010413	ENSSSCG00000027851	-	chr11:71820275-71859355	71.0781	40.124	0.824938	0.0001	0.00214362
mRNA	ENSSSCT00000010412	ENSSSCG00000009495	-	chr11:70393978-70441047	5.73853	10.7171	-0.901164	0.0004	0.00655605
mRNA	ENSSSCT00000012922	ENSSSCG00000011810	-	chr13:134660902-134684897	19.6356	41.3222	-1.07345	5e-05	0.00119245
mRNA	ENSSSCT00000013802	ENSSSCG00000012623	SLC25A6	chrX:113743300-113746206	472.911	295.772	0.677086	0.00545	0.0467215
mRNA	ENSSSCT00000013804	ENSSSCG00000012625	PGRMC1	chrX:113925760-113933800	151.846	75.2732	1.01241	0.0001	0.00214362
[truncated: 948 more rows]
