# Supplementary material for: Novel Insights reveal Anti-microbial Gene Regulation of Piglet Intestine Immune in response to Clostridium perfringens Infection
Source: Sci Rep. 2019 Feb 13;9:1963. doi: 10.1038/s41598-018-37898-5 (PMC6374412; doi:10.1038/s41598-018-37898-5)
Supplement: Supplementary file 4 — Supplementary Table S4 [file 41598_2018_37898_MOESM4_ESM.xlsx]

## Sheet: Supplementary Table S3 IS vs IC
transcript type	transcript_id	gene_id	gene_name	gene_location	IS_FPKM	IC_FPKM	log2(foldchange)	pvalue	qvalue
lncRNA	LNC_001434	XLOC_077684	-	chr6:58076988-58083261	0.202887	1.05361	-2.37659	5e-05	0.00119245
lncRNA	ALDBSSCT0000010088	ALDBSSCG0000006141	-	chr7:24706150-24706857	1.11992	3.89704	-1.79898	0.00435	0.0396727
lncRNA	LNC_000740	XLOC_038437	-	chr14:29300745-29306220	0.223993	0.973328	-2.11947	0.00165	0.0192591
lncRNA	ALDBSSCT0000004117	ALDBSSCG0000002479	-	chr14:151129748-151166395	23.1175	39.436	-0.770525	0.00065	0.00953497
lncRNA	LNC_001816	XLOC_098909	-	chrX:67219941-67393046	0.793154	1.64776	-1.05484	5e-05	0.00119245
lncRNA	ALDBSSCT0000000320	ALDBSSCG0000000186	-	chr1:155395788-155403534	9.72371	5.43668	0.838781	0.0039	0.0367092
lncRNA	ALDBSSCT0000007057	ALDBSSCG0000004290	-	chr3:22227016-22233489	0.902971	2.41891	-1.4216	0.00275	0.0281588
lncRNA	LNC_001836	XLOC_100491	-	chrX:58076187-58080552	0.197962	0.656967	-1.7306	0.0006	0.00895758
lncRNA	LNC_001736	XLOC_094747	-	chr9:120219426-120223019	0.220572	1.97771	-3.16451	0.0056	0.0476499
lncRNA	LNC_000877	XLOC_047467	-	chr15:85551930-85568161	0.384152	0.748885	-0.963068	0.0004	0.00655605
lncRNA	LNC_001584	XLOC_086214	-	chr7:26703773-26705068	3.81097	9.69624	-1.34727	5e-05	0.00119245
lncRNA	LNC_001583	XLOC_085985	-	chr7:17807114-17821952	0.361682	0.643278	-0.830721	0.00185	0.0209924
lncRNA	LNC_001057	XLOC_057750	-	chr2:92059952-92082582	1.14377	2.16169	-0.918369	0.00335	0.0328264
lncRNA	LNC_001116	XLOC_061018	-	chr2:98256457-98274561	0.68538	1.28702	-0.909062	5e-05	0.00119245
lncRNA	LNC_001110	XLOC_060919	-	chr2:88512578-88531547	0.349831	0.925698	-1.40388	5e-05	0.00119245
lncRNA	ENSSSCT00000034907	ENSSSCG00000030790	TMP-CH242-74M17.6	chr7:24626855-24627344	3532.9	1.54851	11.1558	0.0016	0.018837
lncRNA	ALDBSSCT0000011527	ALDBSSCG0000007003	-	chr9:46890870-46897144	50.4984	78.9254	-0.644251	0.0053	0.0458347
lncRNA	ALDBSSCT0000003852	ALDBSSCG0000002314	-	chr14:33958083-33965672	2.94609	7.1683	-1.28283	5e-05	0.00119245
lncRNA	ALDBSSCT0000005458	ALDBSSCG0000003307		chr18:12337283-12338258	7.2323	2.92279	1.30711	0.0003	0.00520502
lncRNA	LNC_001325	XLOC_071283	-	chr4:80509605-80527392	4.1172	6.23439	-0.598585	0.00435	0.0396727
lncRNA	LNC_001323	XLOC_071183	-	chr4:73783070-73784667	1.74893	3.83021	-1.13095	0.0009	0.0122346
lncRNA	ALDBSSCT0000005127	ALDBSSCG0000003086	-	chr17:12830684-12837404	1.30894	2.89797	-1.14664	0.00175	0.0201145
lncRNA	ALDBSSCT0000011254	ALDBSSCG0000006835	-	chr9:80845310-80972140	5.74286	21.0145	-1.87154	5e-05	0.00119245
lncRNA	LNC_001504	XLOC_080840	-	chr6:49720547-49721315	12.6077	6.1662	1.03185	0.00475	0.0422547
lncRNA	LNC_000363	XLOC_020286	-	chr1:202243449-202256892	0.50532	1.1886	-1.23399	5e-05	0.00119245
lncRNA	LNC_000362	XLOC_020272	-	chr1:200880183-200882373	0.435831	1.652	-1.92238	0.00025	0.00449095
lncRNA	ENSSSCT00000033304	ENSSSCG00000015579	PTGS2	chr9:140251517-140260362	1.12284	3.10137	-1.46575	5e-05	0.00119245
lncRNA	ALDBSSCT0000003347	ALDBSSCG0000002013	-	chr13:160470293-160477475	25.16	41.3888	-0.718108	0.00045	0.00719494
lncRNA	LNC_001015	XLOC_055728	-	chr18:56213291-56219254	0.680651	1.59862	-1.23184	0.00365	0.0349368
lncRNA	LNC_001718	XLOC_093598	-	chr9:43883349-43901527	0.750091	0	inf	5e-05	0.00119245
lncRNA	LNC_000449	XLOC_024672	-	chr10:60025576-60033691	1.93919	3.94594	-1.02492	5e-05	0.00119245
lncRNA	LNC_000440	XLOC_024192	-	chr10:31706543-31712440	0.880685	1.63675	-0.894139	0.00395	0.0370382
lncRNA	ALDBSSCT0000001698	ALDBSSCG0000001024	-	chr11:14463296-14494878	0.67336	1.49258	-1.14836	0.0047	0.0419265
lncRNA	ALDBSSCT0000007692	ALDBSSCG0000004671	-	chr4:119863676-119875288	3.29	8.77577	-1.41544	5e-05	0.00119245
lncRNA	ALDBSSCT0000009689	ALDBSSCG0000005913	-	chr7:27236121-27239222	1.17104	3.35514	-1.51858	0.00125	0.015631
lncRNA	ALDBSSCT0000009687	ALDBSSCG0000005912	-	chr7:27213594-27214274	0.867388	3.94214	-2.18423	0.00235	0.0250032
lncRNA	ALDBSSCT0000008482	ALDBSSCG0000005157	-	chr5:3175299-3176464	6.15586	2.60848	1.23875	0.0027	0.0277757
lncRNA	ALDBSSCT0000004682	ALDBSSCG0000002851	-	chr16:4209086-4210914	0.340925	1.03939	-1.60821	0.00325	0.0320922
lncRNA	ALDBSSCT0000004044	ALDBSSCG0000002442	-	chr14:125215108-125220107	0.815782	1.63084	-0.999364	0.00095	0.0127118
lncRNA	LNC_001331	XLOC_071327	-	chr4:82824825-82829139	4.48595	9.65311	-1.10558	0.0002	0.003754
lncRNA	LNC_000672	XLOC_034299	-	chr13:4987916-4991373	1.3375	3.3635	-1.33043	5e-05	0.00119245
lncRNA	ALDBSSCT0000009442	ALDBSSCG0000005758	-	chr6:82227999-82233084	182.547	54.3879	1.74691	5e-05	0.00119245
lncRNA	ALDBSSCT0000002851	ALDBSSCG0000001735	-	chr13:154340605-154766358	1.59655	3.31209	-1.05279	0.00565	0.0479669
lncRNA	ALDBSSCT0000009164	ALDBSSCG0000005586	-	chr6:153248328-153249947	10.4121	1.37602	2.91969	0.0033	0.0324458
lncRNA	ENSSSCT00000034061	ENSSSCG00000001228	TMP-CH242-74M17.5	chr7:24655719-24659025	4.08054	1.00276	2.02478	0.0004	0.00655605
lncRNA	ALDBSSCT0000002070	ALDBSSCG0000001246	-	chr11:82951895-82952593	8.54188	3.45313	1.30665	0.0007	0.010104
lncRNA	LNC_001462	XLOC_078634	-	chr6:102625871-102636882	0.380074	0.849661	-1.1606	0.0042	0.038713
lncRNA	LNC_001467	XLOC_079123	-	chr6:134088263-134092334	1.60076	3.5018	-1.12933	0.00055	0.00838524
lncRNA	ALDBSSCT0000010075	ALDBSSCG0000006133	-	chr7:20960902-20962153	0.886597	2.13294	-1.26649	0.0025	0.0262156
lncRNA	LNC_000216	XLOC_011982	-	JH118792.1:44321-50495	0.333228	1.04307	-1.64626	0.00015	0.00297337
lncRNA	LNC_001613	XLOC_087931	-	chr7:122210695-122211885	7.08385	3.22699	1.13435	0.00165	0.0192591
lncRNA	LNC_001440	XLOC_078016	-	chr6:75539634-75548964	0.285079	1.31259	-2.20298	5e-05	0.00119245
lncRNA	ALDBSSCT0000009356	ALDBSSCG0000005709	-	chr6:56637215-56644029	1.57543	0.76945	1.03384	0.0011	0.0142222
lncRNA	ALDBSSCT0000008403	ALDBSSCG0000005104	-	chr5:86209539-86234219	2.21684	4.25998	-0.942339	0.00245	0.025797
lncRNA	LNC_001157	XLOC_063373	-	chr3:56415590-56417135	0	0.988167	#NAME?	0.0002	0.003754
lncRNA	ALDBSSCT0000001873	ALDBSSCG0000001134	-	chr11:5163848-5173221	6.41612	11.1212	-0.793538	0.0017	0.0196705
lncRNA	ALDBSSCT0000007825	ALDBSSCG0000004740	-	chr4:1448001-1450982	0.598524	1.98552	-1.73003	0.00165	0.0192591
lncRNA	LNC_000157	XLOC_007804	-	GL895524.1:10258-13463	0	1.38471	#NAME?	5e-05	0.00119245
lncRNA	LNC_000284	XLOC_015326	-	chr1:175869541-175883481	1.74827	3.33833	-0.9332	5e-05	0.00119245
lncRNA	LNC_001006	XLOC_055544	-	chr18:46948545-46951045	2.41243	4.71928	-0.968083	0.00025	0.00449095
lncRNA	ALDBSSCT0000003968	ALDBSSCG0000002390	-	chr14:71960120-71964828	64.4712	173.241	-1.42605	5e-05	0.00119245
lncRNA	LNC_000734	XLOC_038124	-	chr14:2766446-2794294	1.95808	3.89264	-0.991311	0.00495	0.0436516
lncRNA	LNC_000735	XLOC_038124	-	chr14:2766446-2794294	4.44156	14.9851	-1.75439	5e-05	0.00119245
lncRNA	LNC_000736	XLOC_038131	-	chr14:2799757-2809534	0.894641	1.81186	-1.01809	0.0001	0.00214362
lncRNA	ALDBSSCT0000000127	ALDBSSCG0000000079	-	chr1:56854869-56870820	49.44	16.2902	1.60167	5e-05	0.00119245
lncRNA	ALDBSSCT0000001727	ALDBSSCG0000001044	-	chr11:22320032-22321646	9.41731	2.44735	1.9441	5e-05	0.00119245
lncRNA	ALDBSSCT0000004447	ALDBSSCG0000002711	-	chr15:53516557-53584877	8.82056	16.509	-0.904308	0.0011	0.0142222
lncRNA	ALDBSSCT0000004443	ALDBSSCG0000002707	-	chr15:51587841-51588907	5.84653	2.91468	1.00424	0.00125	0.015631
lncRNA	ALDBSSCT0000011853	ALDBSSCG0000007202	-	GL896324.1:46203-47110	29.4827	63.3544	-1.10358	5e-05	0.00119245
lncRNA	ALDBSSCT0000011469	ALDBSSCG0000006979	-	chr9:29519119-29525703	25.3208	15.0683	0.748804	0.00065	0.00953497
lncRNA	ALDBSSCT0000001482	ALDBSSCG0000000898	-	chr10:32946839-33037285	1.51803	4.6763	-1.62317	0.003	0.0300926
lncRNA	LNC_001260	XLOC_068408	-	chr4:37512833-37516364	0.417994	1.07318	-1.36034	0.00115	0.01472
lncRNA	ALDBSSCT0000004845	ALDBSSCG0000002941	-	chr16:70057572-70059628	75.7218	39.1284	0.952491	0.0009	0.0122346
lncRNA	LNC_001082	XLOC_058606	-	chr2:140282419-140286659	0.294791	0.846544	-1.5219	0.00015	0.00297337
lncRNA	LNC_000686	XLOC_034904	-	chr13:43450507-43455163	1.09538	4.29368	-1.97078	5e-05	0.00119245
lncRNA	LNC_000352	XLOC_019871	-	chr1:165079159-165099747	0.468405	0.761247	-0.700609	0.00195	0.0218749
lncRNA	ALDBSSCT0000001721	ALDBSSCG0000001039	-	chr11:19591307-19596470	46.301	22.916	1.01469	0.0036	0.0345772
lncRNA	ALDBSSCT0000006140	ALDBSSCG0000003752	-	chr2:3956091-3964460	0.527873	0.980028	-0.892633	0.0052	0.0451959
lncRNA	LNC_001766	XLOC_095794	-	chr9:22727275-22742591	1.30487	4.79652	-1.87809	0.0041	0.0380764
lncRNA	LNC_001767	XLOC_095903	-	chr9:29559650-29560166	2.32854	8.68786	-1.89958	0.0051	0.0445568
lncRNA	LNC_001763	XLOC_095697	-	chr9:19238979-19247920	1.40271	2.30019	-0.713542	0.0021	0.0230209
lncRNA	ALDBSSCT0000011757	ALDBSSCG0000007130	-	chr9:146567578-146568719	0	0.855476	#NAME?	5e-05	0.00119245
lncRNA	ALDBSSCT0000000055	ALDBSSCG0000000035	-	chr1:18470167-18473816	10.1844	3.84806	1.40415	5e-05	0.00119245
lncRNA	ENSSSCT00000032859	ENSSSCG00000030767	TMP-SLA-5	chr7:24721025-24724165	20.0681	46.7677	-1.2206	0.0001	0.00214362
lncRNA	ALDBSSCT0000002761	ALDBSSCG0000001674	-	chr13:111049442-111051195	22.7082	5.50233	2.0451	5e-05	0.00119245
lncRNA	ALDBSSCT0000008329	ALDBSSCG0000005055	-	chr5:53006721-53302891	0.957482	3.82121	-1.99671	0.0007	0.010104
lncRNA	LNC_001555	XLOC_084249	-	chr7:53614352-53623061	0.774007	1.59713	-1.04507	0.0001	0.00214362
lncRNA	LNC_001554	XLOC_084205	-	chr7:50009790-50043897	0.652149	1.50673	-1.20815	5e-05	0.00119245
lncRNA	LNC_000604	XLOC_030767	-	chr13:11511189-11527727	0.867426	1.84392	-1.08797	5e-05	0.00119245
lncRNA	LNC_000601	XLOC_030748	-	chr13:11352732-11382536	2.61949	5.51283	-1.07351	5e-05	0.00119245
lncRNA	LNC_000602	XLOC_030751	-	chr13:11385193-11402619	1.83702	3.87396	-1.07644	5e-05	0.00119245
lncRNA	LNC_000183	XLOC_009798	-	GL896348.1:34198-40396	14.5587	22.4972	-0.627862	0.0042	0.038713
lncRNA	LNC_000182	XLOC_009743	-	GL896340.1:6299-7457	0.746397	2.14303	-1.52164	0.0041	0.0380764
lncRNA	ALDBSSCT0000009479	ALDBSSCG0000005780	-	chr6:97634442-97650721	1.16176	3.41029	-1.55358	5e-05	0.00119245
lncRNA	ALDBSSCT0000006410	ALDBSSCG0000003916	-	chr2:121363170-121370570	15.5871	24.6941	-0.663815	0.001	0.013215
lncRNA	LNC_001452	XLOC_078370	-	chr6:92232323-92240965	0.858731	3.2113	-1.90288	0.0008	0.0111573
lncRNA	LNC_000410	XLOC_022764	-	chr10:51863043-51879125	2.4117	4.02301	-0.738225	0.00045	0.00719494
lncRNA	ALDBSSCT0000002686	ALDBSSCG0000001631	-	chr13:81539716-81540448	21.4977	53.6733	-1.32002	5e-05	0.00119245
lncRNA	ALDBSSCT0000006597	ALDBSSCG0000004031	-	chr3:22303475-22309964	0.191747	0.623052	-1.70015	0.0001	0.00214362
lncRNA	ALDBSSCT0000008665	ALDBSSCG0000005282	-	chr5:94754952-94758594	0.98205	0	inf	0.00015	0.00297337
lncRNA	LNC_000767	XLOC_039750	-	chr14:82499485-82518489	2.45854	4.97789	-1.01773	0.0003	0.00520502
lncRNA	LNC_000490	XLOC_026598	-	chr11:9776963-9937075	0.599155	1.3485	-1.17035	0.00015	0.00297337
lncRNA	LNC_001171	XLOC_064243	-	chr3:106167295-106174176	1.03586	4.11359	-1.98956	5e-05	0.00119245
lncRNA	ALDBSSCT0000006510	ALDBSSCG0000003978	-	chr2:157383170-157384842	17.8447	29.288	-0.714813	0.0014	0.0169856
lncRNA	ALDBSSCT0000002609	ALDBSSCG0000001587	-	chr13:33878496-33888233	10.2215	33.3738	-1.70711	5e-05	0.00119245
lncRNA	ALDBSSCT0000010700	ALDBSSCG0000006479	-	chr8:145845633-145846608	0.489198	1.91473	-1.96865	0.00515	0.0448588
lncRNA	ALDBSSCT0000007070	ALDBSSCG0000004297	-	chr3:25694420-25703624	8.0815	4.25756	0.924598	0.00045	0.00719494
lncRNA	ALDBSSCT0000006302	ALDBSSCG0000003854	-	chr2:65164410-65165900	1.97944	4.68344	-1.24248	0.0004	0.00655605
lncRNA	LNC_000891	XLOC_048340	-	chr15:133597020-133603347	1.07556	2.60857	-1.27817	5e-05	0.00119245
lncRNA	LNC_000890	XLOC_048295	-	chr15:127887908-127888350	7.5792	37.2428	-2.29684	5e-05	0.00119245
lncRNA	LNC_000895	XLOC_048557	-	chr15:145138772-145141272	3.07351	0.560585	2.45488	0.0002	0.003754
lncRNA	LNC_001074	XLOC_058242	-	chr2:124851622-124914122	1.05214	2.49601	-1.24629	0.0004	0.00655605
lncRNA	LNC_001075	XLOC_058248	-	chr2:125337048-125346151	0.655556	1.11536	-0.766721	0.0045	0.0405666
lncRNA	LNC_001076	XLOC_058248	-	chr2:125346357-125350273	0.756101	1.42079	-0.910037	0.00385	0.0363563
lncRNA	ALDBSSCT0000008921	ALDBSSCG0000005453	-	chr6:64595122-64595908	16.0142	27.9849	-0.805295	0.0007	0.010104
lncRNA	LNC_000308	XLOC_017492	-	chr1:18905275-18929567	3.83382	6.34671	-0.727226	0.00225	0.0242293
lncRNA	LNC_000304	XLOC_017268	-	chr1:2953892-2955857	2.50238	0.189132	3.72584	0.0004	0.00655605
lncRNA	LNC_000306	XLOC_017475	-	chr1:17725029-17732050	0.779687	1.88554	-1.27401	5e-05	0.00119245
lncRNA	ALDBSSCT0000008555	ALDBSSCG0000005204	-	chr5:37091980-37094016	1.52271	4.08399	-1.42334	5e-05	0.00119245
lncRNA	ALDBSSCT0000011086	ALDBSSCG0000006728	-	chr9:11160673-11171114	13.0519	3.62207	1.84937	0.00015	0.00297337
lncRNA	LNC_000221	XLOC_012167	-	JH118855.1:91356-106695	1.38316	3.88547	-1.49012	5e-05	0.00119245
lncRNA	ALDBSSCT0000007999	ALDBSSCG0000004852	-	chr4:81625845-81656141	1.18659	0	inf	0.0001	0.00214362
lncRNA	ALDBSSCT0000007147	ALDBSSCG0000004347	-	chr3:48147722-48150246	9.22091	5.01796	0.877809	0.00105	0.0137227
lncRNA	LNC_000596	XLOC_030486	-	chr12:58154264-58175451	0	1.77048	#NAME?	5e-05	0.00119245
lncRNA	LNC_001343	XLOC_072277	-	chr4:135933254-135951908	1.02941	3.44383	-1.7422	5e-05	0.00119245
lncRNA	ALDBSSCT0000004597	ALDBSSCG0000002795	-	chr15:125123424-125136267	6.10481	10.9427	-0.841944	0.0002	0.003754
lncRNA	ALDBSSCT0000004622	ALDBSSCG0000002811	-	chr15:140146924-140148258	0.710851	1.88049	-1.40349	0.0015	0.0178968
lncRNA	ALDBSSCT0000002757	ALDBSSCG0000001672	-	chr13:107046763-107049932	30.9771	19.9519	0.634676	0.00345	0.0335647
lncRNA	LNC_001565	XLOC_084741	-	chr7:83431658-83441400	0.400709	1.51508	-1.91877	5e-05	0.00119245
lncRNA	LNC_000381	XLOC_020982	-	chr1:257490736-257528431	1.59006	2.45983	-0.629482	0.00315	0.0312883
lncRNA	LNC_000387	XLOC_021568	-	chr1:304064421-304081766	1.11621	3.35451	-1.58749	5e-05	0.00119245
lncRNA	ALDBSSCT0000005507	ALDBSSCG0000003337	-	chr18:32350975-32409013	0.794242	3.46121	-2.12363	5e-05	0.00119245
lncRNA	ALDBSSCT0000005503	ALDBSSCG0000003335	-	chr18:32046732-32066601	52.948	108.701	-1.03772	5e-05	0.00119245
lncRNA	LNC_000995	XLOC_055108	-	chr18:16497873-16533297	0.175274	0.710957	-2.02015	0.00025	0.00449095
lncRNA	LNC_000997	XLOC_055215	-	chr18:25475761-25478777	0.549391	1.30626	-1.24954	0.0007	0.010104
lncRNA	LNC_000998	XLOC_055330	-	chr18:31004122-31036638	0.691842	1.09873	-0.667328	0.0022	0.0238111
lncRNA	LNC_001731	XLOC_094611	-	chr9:112962043-113011539	0.323724	0.630407	-0.961518	0.0035	0.0339068
lncRNA	ALDBSSCT0000009851	ALDBSSCG0000005995	-	chr7:83582109-83590777	27.2971	8.10131	1.75252	5e-05	0.00119245
lncRNA	LNC_001672	XLOC_091220	-	chr8:58237752-58244595	4.02457	6.91968	-0.781871	0.00125	0.015631
lncRNA	LNC_001673	XLOC_091230	-	chr8:58731824-58737067	2.46515	4.56404	-0.888635	0.0006	0.00895758
lncRNA	LNC_000656	XLOC_033303	-	chr13:147840726-147843839	3.62383	14.2621	-1.9766	5e-05	0.00119245
lncRNA	LNC_000654	XLOC_033027	-	chr13:131689712-131691120	1.78267	0.525877	1.76124	0.00105	0.0137227
lncRNA	LNC_001263	XLOC_068755	-	chr4:67677155-67679644	0.998323	2.48505	-1.31569	5e-05	0.00119245
lncRNA	LNC_000137	XLOC_006898	-	GL895069.2:39838-62833	1.11278	2.26202	-1.02345	0.0012	0.0151808
lncRNA	ALDBSSCT0000008379	ALDBSSCG0000005091	-	chr5:78998330-79090876	31.369	16.9107	0.891406	5e-05	0.00119245
lncRNA	LNC_000758	XLOC_039219	-	chr14:60023145-60028568	1.45788	3.52454	-1.27356	0.00025	0.00449095
lncRNA	ALDBSSCT0000000273	ALDBSSCG0000000161	-	chr1:137490503-137507949	1.13316	2.6135	-1.20563	5e-05	0.00119245
lncRNA	ALDBSSCT0000000192	ALDBSSCG0000000108	-	chr1:86961610-86986593	2.02764	4.69781	-1.21219	0.0001	0.00214362
lncRNA	ALDBSSCT0000010255	ALDBSSCG0000006234	-	chr7:92003905-92018623	24.2969	51.4246	-1.08169	5e-05	0.00119245
lncRNA	LNC_000545	XLOC_028763	-	chr12:47694480-47698918	4.33009	11.2582	-1.37851	5e-05	0.00119245
lncRNA	ALDBSSCT0000006856	ALDBSSCG0000004178	-	chr3:120659768-120663895	5.62967	2.65656	1.08349	5e-05	0.00119245
lncRNA	ALDBSSCT0000008467	ALDBSSCG0000005144	-	chr5:106499743-106501189	3.56282	7.08698	-0.992149	0.0006	0.00895758
lncRNA	ALDBSSCT0000003730	ALDBSSCG0000002232	-	chr14:117938848-118004721	82.6133	163.216	-0.98234	0.00475	0.0422547
lncRNA	LNC_001808	XLOC_098308	-	chrX:26338530-26365078	1.09639	2.6972	-1.2987	0.0022	0.0238111
lncRNA	LNC_000868	XLOC_046777	-	chr15:28756215-28766194	1.54149	2.49253	-0.693285	0.0024	0.0254043
lncRNA	LNC_001024	XLOC_056113	-	chr2:6851242-6863967	0.483779	1.54465	-1.67486	5e-05	0.00119245
lncRNA	ALDBSSCT0000008637	ALDBSSCG0000005257	-	chr5:83802698-83804744	79.7357	30.739	1.37516	5e-05	0.00119245
lncRNA	ALDBSSCT0000003942	ALDBSSCG0000002374	-	chr14:66515033-66519276	1.02579	1.801	-0.812058	0.0059	0.0494723
lncRNA	ALDBSSCT0000003946	ALDBSSCG0000002377	-	chr14:68150706-68152942	10.858	4.88363	1.15274	0.0011	0.0142222
lncRNA	LNC_001106	XLOC_060579	-	chr2:72199490-72226162	1.08645	2.07485	-0.933391	5e-05	0.00119245
lncRNA	LNC_001108	XLOC_060871	-	chr2:84257756-84261664	0.498012	1.05787	-1.0869	0.00195	0.0218749
lncRNA	ALDBSSCT0000011877	ALDBSSCG0000007223	-	JH118887.1:32373-33103	3.43155	1.17558	1.54549	0.0017	0.0196705
lncRNA	ALDBSSCT0000011871	ALDBSSCG0000007217	-	JH118724.1:72321-74342	13.6361	28.8528	-1.08128	5e-05	0.00119245
lncRNA	ALDBSSCT0000011407	ALDBSSCG0000006936	-	chr9:3630454-3656750	8.05163	41.1727	-2.35434	5e-05	0.00119245
lncRNA	ALDBSSCT0000011245	ALDBSSCG0000006829	-	chr9:74390608-74393783	5.62441	11.9647	-1.08901	5e-05	0.00119245
lncRNA	ALDBSSCT0000011936	ALDBSSCG0000007263	-	chrX:55266277-55275391	5.78163	12.3679	-1.09705	5e-05	0.00119245
lncRNA	LNC_001534	XLOC_083315	-	chr7:7662915-7669254	1.46821	3.44502	-1.23045	5e-05	0.00119245
lncRNA	LNC_000378	XLOC_020704	-	chr1:242342196-242355258	0.8869	3.49032	-1.97652	5e-05	0.00119245
lncRNA	LNC_000377	XLOC_020630	-	chr1:232981498-232990957	0.709216	1.47194	-1.05342	0.0001	0.00214362
lncRNA	LNC_001291	XLOC_069670	-	chr4:112982242-113037115	0	1.3656	#NAME?	0.0001	0.00214362
lncRNA	LNC_001293	XLOC_069733	-	chr4:116889259-116890935	2.1656	4.97012	-1.19851	0.0001	0.00214362
lncRNA	ALDBSSCT0000008507	ALDBSSCG0000005173	-	chr5:11962121-11963744	17.3964	28.2304	-0.698457	0.0012	0.0151808
lncRNA	ENSSSCT00000032953	ENSSSCG00000030923	SBAB-554F3.8	chr7:29352891-29356446	3.39295	0.689894	2.2981	0.00335	0.0328264
lncRNA	LNC_000048	XLOC_002263	-	GL893248.2:30137-30980	0	4.07947	#NAME?	5e-05	0.00119245
lncRNA	LNC_000046	XLOC_002096	-	GL893176.2:104307-110878	0.508564	1.57149	-1.62763	5e-05	0.00119245
lncRNA	LNC_000044	XLOC_002018	-	GL893149.1:12949-16374	1.0234	2.17394	-1.08694	0.0008	0.0111573
lncRNA	LNC_000040	XLOC_001867	-	GL893095.2:11-2976	1.89355	4.21248	-1.15357	5e-05	0.00119245
lncRNA	ALDBSSCT0000007328	ALDBSSCG0000004450	-	chr3:121968849-121979173	57.2799	25.0017	1.196	0.0005	0.00778241
lncRNA	LNC_000666	XLOC_034115	-	chr13:213031474-213034992	1.31807	2.74055	-1.05603	0.0003	0.00520502
lncRNA	LNC_000667	XLOC_034127	-	chr13:213156287-213183783	0.427844	0.948958	-1.14926	0.0026	0.0269681
lncRNA	ALDBSSCT0000001787	ALDBSSCG0000001079	-	chr11:70779812-70782478	6.71264	3.08267	1.1227	0.00015	0.00297337
lncRNA	ALDBSSCT0000002495	ALDBSSCG0000001508	-	chr12:54621120-54632054	1.29274	0.362512	1.83433	0.00525	0.045513
lncRNA	ALDBSSCT0000005013	ALDBSSCG0000003025	-	chr16:58016131-58036802	0.238495	0.671335	-1.49307	5e-05	0.00119245
lncRNA	ALDBSSCT0000009153	ALDBSSCG0000005581	-	chr6:151175224-151176575	16.3055	6.11105	1.41586	5e-05	0.00119245
lncRNA	LNC_001474	XLOC_079156	-	chr6:134953674-134957319	0.303525	0.77391	-1.35035	0.00235	0.0250032
lncRNA	LNC_001478	XLOC_079461	-	chr6:148752988-148763140	0.273692	0.659118	-1.26799	5e-05	0.00119245
lncRNA	LNC_000433	XLOC_023856	-	chr10:21069158-21082387	0.365619	0.841332	-1.20234	0.00335	0.0328264
lncRNA	ALDBSSCT0000007199	ALDBSSCG0000004377	-	chr3:75945773-75949228	0.921498	2.76352	-1.58445	5e-05	0.00119245
lncRNA	ALDBSSCT0000001922	ALDBSSCG0000001162	-	chr11:15151323-15499403	2.22884	8.56424	-1.94203	0.00405	0.0377656
lncRNA	LNC_001624	XLOC_088681	-	chr8:31841853-31854132	1.66584	3.12272	-0.906554	5e-05	0.00119245
lncRNA	LNC_001622	XLOC_088541	-	chr8:20900044-20924546	1.64598	3.0272	-0.879041	5e-05	0.00119245
lncRNA	LNC_000251	XLOC_013390	-	chr1:34441982-34452679	5.35835	13.7621	-1.36084	0.0028	0.0285611
lncRNA	LNC_000575	XLOC_029826	-	chr12:32804421-32805118	36.6408	65.6785	-0.841969	0.0043	0.0393907
lncRNA	LNC_000257	XLOC_013583	-	chr1:48501209-48514464	0.379379	1.13849	-1.58541	5e-05	0.00119245
lncRNA	ALDBSSCT0000007018	ALDBSSCG0000004267	-	chr3:10914325-10921517	3.11624	0.579237	2.42758	5e-05	0.00119245
lncRNA	ALDBSSCT0000005708	ALDBSSCG0000003464	-	chr18:42093638-42170369	1.69218	4.67962	-1.46751	0.00465	0.0415674
lncRNA	ALDBSSCT0000000705	ALDBSSCG0000000419	-	chr1:40968873-40973200	0.693802	1.73793	-1.32478	5e-05	0.00119245
lncRNA	LNC_000162	XLOC_008008	-	GL895666.1:8078-9113	11.3152	4.31197	1.39184	0.00025	0.00449095
lncRNA	LNC_000815	XLOC_043579	-	chr14:148133522-148134146	6.6079	2.52479	1.38803	0.00355	0.034246
lncRNA	ALDBSSCT0000004425	ALDBSSCG0000002696	-	chr15:43295959-43299540	16.5858	8.63491	0.941697	0.0021	0.0230209
lncRNA	LNC_001012	XLOC_055682	-	chr18:53392372-53422408	1.13164	2.18483	-0.949106	0.0004	0.00655605
lncRNA	ALDBSSCT0000003003	ALDBSSCG0000001800	-	chr13:208453601-208456395	2.19963	5.5592	-1.33762	5e-05	0.00119245
lncRNA	ALDBSSCT0000003919	ALDBSSCG0000002357	-	chr14:55071954-55076649	6.91468	0	inf	0.0001	0.00214362
lncRNA	ALDBSSCT0000003917	ALDBSSCG0000002355	-	chr14:54510426-54511319	7.27285	2.02853	1.84209	0.00015	0.00297337
lncRNA	LNC_000707	XLOC_036667	-	chr13:124546861-124562114	5.0835	9.99161	-0.974894	5e-05	0.00119245
lncRNA	ALDBSSCT0000010721	ALDBSSCG0000006488	-	chr8:115217-128773	18.9075	10.6065	0.834014	0.00415	0.0383737
lncRNA	ALDBSSCT0000010723	ALDBSSCG0000006489	-	chr8:689173-690363	6.00189	1.61329	1.89541	0.0006	0.00895758
lncRNA	ALDBSSCT0000010122	ALDBSSCG0000006166	-	chr7:36501372-36513546	2.25794	0.822277	1.45731	0.0023	0.0246104
lncRNA	ALDBSSCT0000011298	ALDBSSCG0000006861	-	chr9:115582813-115602155	55.8846	20.4119	1.45304	5e-05	0.00119245
lncRNA	ALDBSSCT0000003424	ALDBSSCG0000002062	-	chr13:213109034-213109780	1117.13	714.888	0.644005	0.00235	0.0250032
lncRNA	ALDBSSCT0000001173	ALDBSSCG0000000726	-	chr10:29076621-29083257	10.1971	5.6577	0.849869	0.0001	0.00214362
lncRNA	ALDBSSCT0000001170	ALDBSSCG0000000723	-	chr10:26155023-26155653	72.0969	144.647	-1.00453	5e-05	0.00119245
lncRNA	ALDBSSCT0000008940	ALDBSSCG0000005470	-	chr6:76018319-76025834	31.4413	100.945	-1.68284	5e-05	0.00119245
lncRNA	LNC_000323	XLOC_018241	-	chr1:58702857-58717411	0.316596	0.884978	-1.483	0.0059	0.0494723
lncRNA	LNC_000326	XLOC_018331	-	chr1:65245394-65259805	1.76562	4.25355	-1.26849	5e-05	0.00119245
lncRNA	ALDBSSCT0000011677	ALDBSSCG0000007091	-	chr9:129016327-129030354	59.8158	91.3577	-0.610999	0.0046	0.0412761
lncRNA	LNC_000975	XLOC_054087	-	chr18:24531130-24542205	0.56765	1.2306	-1.11629	5e-05	0.00119245
lncRNA	LNC_000978	XLOC_054316	-	chr18:37329656-37381089	0.981053	1.81262	-0.885677	5e-05	0.00119245
lncRNA	LNC_000979	XLOC_054342	-	chr18:37648297-37879954	0.613862	2.03784	-1.73105	5e-05	0.00119245
lncRNA	LNC_000823	XLOC_043771	-	chr15:8072860-8078211	0.356227	1.45726	-2.03239	5e-05	0.00119245
lncRNA	LNC_001360	XLOC_073009	-	chr5:23259628-23266943	0.27884	1.02849	-1.88302	5e-05	0.00119245
lncRNA	LNC_001364	XLOC_073548	-	chr5:63826570-63833926	0.453721	1.147	-1.33799	0.0036	0.0345772
lncRNA	ALDBSSCT0000000679	ALDBSSCG0000000409	-	chr1:31515309-31522414	4.64654	2.09397	1.14991	0.0018	0.0205452
lncRNA	ALDBSSCT0000005167	ALDBSSCG0000003119	-	chr17:45907317-45908592	1.10388	2.98223	-1.4338	0.00065	0.00953497
lncRNA	ALDBSSCT0000009394	ALDBSSCG0000005728	-	chr6:63340089-63342611	1.42859	5.30683	-1.89326	5e-05	0.00119245
lncRNA	ALDBSSCT0000002779	ALDBSSCG0000001685	-	chr13:117682948-117684859	36.5822	183.16	-2.32389	5e-05	0.00119245
lncRNA	LNC_000905	XLOC_049052	-	chr16:23325391-23330438	5.52405	10.7991	-0.967107	5e-05	0.00119245
lncRNA	LNC_001545	XLOC_083658	-	chr7:22258700-22272228	0.222936	1.61747	-2.85903	0.00215	0.0234086
lncRNA	ENSSSCT00000027578	ENSSSCG00000026924	KIFC2	chr4:415602-422897	3.90913	1.56858	1.31738	0.0003	0.00520502
lncRNA	ALDBSSCT0000003304	ALDBSSCG0000001986	-	chr13:141254267-141257694	15.9814	43.3717	-1.44036	0.00235	0.0250032
lncRNA	LNC_000406	XLOC_022210	-	chr10:25062284-25068795	1.01614	2.40231	-1.24132	5e-05	0.00119245
lncRNA	LNC_000403	XLOC_022095	-	chr10:17362563-17364204	3.24868	6.04667	-0.896288	0.00125	0.015631
lncRNA	ALDBSSCT0000001568	ALDBSSCG0000000957	-	chr10:66550355-66552942	0.940203	2.44576	-1.37924	5e-05	0.00119245
lncRNA	LNC_000675	XLOC_034457	-	chr13:18714311-18723445	1.2923	2.83326	-1.13252	0.0001	0.00214362
lncRNA	LNC_001653	XLOC_089995	-	chr8:118272771-118289046	0.887612	1.90171	-1.09929	5e-05	0.00119245
lncRNA	ALDBSSCT0000000532	ALDBSSCG0000000314	-	chr1:292997928-292999509	2.84348	5.49481	-0.950412	0.0015	0.0178968
lncRNA	ALDBSSCT0000002482	ALDBSSCG0000001501	-	chr12:52123886-52125550	18.5549	11.0289	0.750513	0.00065	0.00953497
lncRNA	ALDBSSCT0000006024	ALDBSSCG0000003685	-	chr2:131121960-131135113	1.42876	7.01198	-2.29506	5e-05	0.00119245
lncRNA	LNC_000117	XLOC_005660	-	GL894524.1:19922-22671	0.765198	1.88366	-1.29963	0.00015	0.00297337
lncRNA	ALDBSSCT0000008352	ALDBSSCG0000005069	-	chr5:64777291-64804282	3.96562	7.33348	-0.886952	5e-05	0.00119245
lncRNA	ALDBSSCT0000004760	ALDBSSCG0000002897	-	chr16:38491012-38492742	32.8844	49.7088	-0.596099	0.00355	0.034246
lncRNA	ALDBSSCT0000002034	ALDBSSCG0000001229	-	chr11:76561510-76611190	7.19167	2.65901	1.43544	5e-05	0.00119245
lncRNA	LNC_001420	XLOC_076797	-	chr6:14503588-14505942	1.58986	3.6864	-1.21331	0.00035	0.0058827
lncRNA	LNC_000770	XLOC_040039	-	chr14:95037588-95038646	1.36689	3.1008	-1.18174	0.0036	0.0345772
lncRNA	LNC_000488	XLOC_026464	-	chr11:6926751-6932581	0.638789	1.24652	-0.964501	0.00095	0.0127118
lncRNA	LNC_000486	XLOC_026401	-	chr11:6497518-6510982	2.53458	10.4967	-2.05012	5e-05	0.00119245
lncRNA	LNC_001163	XLOC_063795	-	chr3:81131885-81144802	1.76137	3.19667	-0.85987	0.00015	0.00297337
lncRNA	ALDBSSCT0000003229	ALDBSSCG0000001944	-	chr13:90659046-90739906	6.07311	17.0501	-1.48927	0.0012	0.0151808
lncRNA	LNC_000528	XLOC_028016	-	chr12:15060545-15077039	0.313776	0.973839	-1.63395	0.00085	0.0116991
lncRNA	LNC_001186	XLOC_064823	-	chr3:142902784-142907208	4.27736	0.191877	4.47847	5e-05	0.00119245
lncRNA	ALDBSSCT0000003754	ALDBSSCG0000002250	-	chr14:132405826-132406780	4.8759	10.5354	-1.1115	0.0004	0.00655605
lncRNA	ALDBSSCT0000005751	ALDBSSCG0000003489	-	chr18:55144068-55145935	1.78607	0.627178	1.50984	0.00095	0.0127118
lncRNA	ALDBSSCT0000004807	ALDBSSCG0000002922	-	chr16:54803903-54810740	1.75791	4.45244	-1.34074	5e-05	0.00119245
lncRNA	ALDBSSCT0000007865	ALDBSSCG0000004760	-	chr4:9144984-9146322	33.9334	3.46557	3.29154	0.0001	0.00214362
lncRNA	LNC_001828	XLOC_099884	-	chrX:6072241-6097234	2.38158	3.88628	-0.70647	0.00225	0.0242293
lncRNA	LNC_000882	XLOC_047562	-	chr15:90307475-90317084	2.85997	5.21319	-0.866167	0.0048	0.0426166
lncRNA	ALDBSSCT0000008939	ALDBSSCG0000005469	-	chr6:76014213-76018041	38.0353	99.7591	-1.39111	5e-05	0.00119245
lncRNA	LNC_001592	XLOC_086539	-	chr7:42519665-42545858	1.24156	2.63918	-1.08794	5e-05	0.00119245
lncRNA	LNC_001044	XLOC_056825	-	chr2:55278089-55285839	0	6.67002	#NAME?	5e-05	0.00119245
lncRNA	LNC_001049	XLOC_057150	-	chr2:70099369-70104376	0.257109	0.778267	-1.59789	0.0001	0.00214362
lncRNA	LNC_000318	XLOC_018116	-	chr1:48197139-48314452	0.42874	1.42341	-1.73118	5e-05	0.00119245
lncRNA	LNC_000312	XLOC_017744	-	chr1:24084036-24088628	0.383499	0.932265	-1.28152	0.0021	0.0230209
lncRNA	ALDBSSCT0000006688	ALDBSSCG0000004086	-	chr3:46620778-46786498	1.1594	1.85188	-0.675615	0.00455	0.0409193
lncRNA	ALDBSSCT0000006681	ALDBSSCG0000004081	-	chr3:42579657-42588182	3.68331	13.2758	-1.84973	0.00065	0.00953497
lncRNA	ALDBSSCT0000005655	ALDBSSCG0000003430	-	chr18:15475638-15546803	6.17362	1.29483	2.25336	0.00055	0.00838524
lncRNA	ALDBSSCT0000006106	ALDBSSCG0000003729	-	chr2:157738639-157739391	3.75288	7.82617	-1.06031	0.00185	0.0209924
lncRNA	LNC_000259	XLOC_013600	-	chr1:48603419-48614059	0.601793	1.50055	-1.31815	0.00015	0.00297337
lncRNA	LNC_000255	XLOC_013470	-	chr1:37749235-37754023	0.468334	1.65384	-1.82021	0.00095	0.0127118
lncRNA	ALDBSSCT0000000164	ALDBSSCG0000000099	-	chr1:81720999-81726044	17.6615	4.79835	1.88	5e-05	0.00119245
lncRNA	LNC_000920	XLOC_050138	-	chr16:19472754-19479321	5.44604	9.34686	-0.779274	0.00015	0.00297337
lncRNA	ALDBSSCT0000010856	ALDBSSCG0000006576	-	chr8:57410199-57417376	1.80313	3.54164	-0.973913	0.0001	0.00214362
lncRNA	ALDBSSCT0000010853	ALDBSSCG0000006575	-	chr8:56996854-57023277	56.4385	20.6697	1.44917	5e-05	0.00119245
lncRNA	ALDBSSCT0000009009	ALDBSSCG0000005505	-	chr6:94573666-94724597	85.7611	37.445	1.19555	0.0004	0.00655605
lncRNA	ALDBSSCT0000006768	ALDBSSCG0000004133	-	chr3:81262770-81264771	0.457048	1.69154	-1.88792	0.00135	0.0165389
lncRNA	ALDBSSCT0000011426	ALDBSSCG0000006950	-	chr9:8088970-8099029	4.97006	2.66255	0.900457	0.00425	0.0390669
lncRNA	ALDBSSCT0000008223	ALDBSSCG0000004992	-	chr5:342976-347552	1.12292	4.98288	-2.14972	5e-05	0.00119245
lncRNA	ALDBSSCT0000009636	ALDBSSCG0000005880	-	chr7:8178089-8190063	1.32441	3.69883	-1.48172	0.00145	0.017463
lncRNA	ALDBSSCT0000008524	ALDBSSCG0000005186	-	chr5:20659672-20662700	14.2204	4.95112	1.52214	5e-05	0.00119245
lncRNA	ALDBSSCT0000004587	ALDBSSCG0000002789	-	chr15:122101802-122135295	1.01769	1.76301	-0.792743	0.00345	0.0335647
lncRNA	ALDBSSCT0000006453	ALDBSSCG0000003937	-	chr2:140550669-140552295	9.96384	3.48194	1.51681	5e-05	0.00119245
lncRNA	LNC_000280	XLOC_015000	-	chr1:151838692-151936119	0.582684	1.14088	-0.969355	0.00355	0.034246
lncRNA	ALDBSSCT0000004038	ALDBSSCG0000002436	-	chr14:120712243-120713987	1.1095	2.45596	-1.14638	0.0051	0.0445568
lncRNA	LNC_000285	XLOC_015328	-	chr1:175884155-175890059	1.22978	2.62868	-1.09594	0.0002	0.003754
lncRNA	LNC_001496	XLOC_080321	-	chr6:25454046-25461734	1.40206	3.86114	-1.46148	5e-05	0.00119245
lncRNA	LNC_001494	XLOC_080121	-	chr6:12564216-12571581	0.442054	1.64415	-1.89505	5e-05	0.00119245
lncRNA	LNC_000452	XLOC_024812	-	chr10:66583973-66592389	3.4974	7.2588	-1.05345	5e-05	0.00119245
lncRNA	ALDBSSCT0000000484	ALDBSSCG0000000289	-	chr1:266683881-266696524	6.14632	13.0671	-1.08814	0.00105	0.0137227
lncRNA	ALDBSSCT0000004488	ALDBSSCG0000002734	-	chr15:70682526-70689189	0.767478	1.40893	-0.876407	0.00135	0.0165389
lncRNA	ALDBSSCT0000003595	ALDBSSCG0000002149	-	chr14:49759488-49760671	9.72518	5.40237	0.848132	0.0023	0.0246104
lncRNA	LNC_000063	XLOC_003100	-	GL893592.2:3791-13218	0.805948	2.50847	-1.63805	0.0001	0.00214362
lncRNA	LNC_000067	XLOC_003492	-	GL893726.1:5482-6875	0.831418	2.53032	-1.60567	0.00015	0.00297337
lncRNA	ENSSSCT00000033052	ENSSSCG00000031028	CH242-15C8.2	chrX:41061658-41063153	19.2677	33.0422	-0.778127	0.0001	0.00214362
lncRNA	ALDBSSCT0000008802	ALDBSSCG0000005376	-	chr6:39774939-39777125	0.710883	0.132714	2.42129	0.0042	0.038713
lncRNA	ALDBSSCT0000009328	ALDBSSCG0000005688	-	chr6:47019231-47023895	10.3222	6.70764	0.621877	0.00275	0.0281588
lncRNA	ALDBSSCT0000002233	ALDBSSCG0000001341	-	chr12:35290307-35295411	0.82653	1.75512	-1.08643	0.0002	0.003754
lncRNA	ALDBSSCT0000002235	ALDBSSCG0000001343	-	chr12:36177550-36181774	7.62077	3.36135	1.1809	5e-05	0.00119245
lncRNA	ALDBSSCT0000005274	ALDBSSCG0000003184	-	chr17:6259654-6268542	1.95884	3.18042	-0.699221	0.001	0.013215
lncRNA	LNC_000111	XLOC_005500	-	GL894475.1:13293-13875	126.299	66.2018	0.931903	0.00015	0.00297337
lncRNA	LNC_000643	XLOC_032782	-	chr13:124682155-124721092	0.215049	0.78644	-1.87067	0.0001	0.00214362
lncRNA	LNC_001276	XLOC_069257	-	chr4:97450958-97459175	0.757426	3.34574	-2.14315	5e-05	0.00119245
lncRNA	LNC_000808	XLOC_042850	-	chr14:102522022-102560576	0.467852	1.15329	-1.30163	5e-05	0.00119245
lncRNA	ENSSSCT00000018610	ENSSSCG00000017092	GPX3	chr16:78282293-78290916	36.2241	13.725	1.40014	5e-05	0.00119245
lncRNA	LNC_001415	XLOC_076543	-	chr6:3126229-3131829	0.885284	0.411046	1.10684	0.00195	0.0218749
lncRNA	ALDBSSCT0000011335	ALDBSSCG0000006883	-	chr9:132499523-132502190	1.39875	4.30189	-1.62083	0.0002	0.003754
lncRNA	ALDBSSCT0000003250	ALDBSSCG0000001959	-	chr13:120032422-120034875	5.87815	10.7851	-0.875604	0.0002	0.003754
lncRNA	LNC_001604	XLOC_087290	-	chr7:81759703-81763696	0.704851	2.21187	-1.64988	5e-05	0.00119245
lncRNA	LNC_000556	XLOC_029154	-	chr12:62288946-62297976	0.592077	1.60785	-1.44127	5e-05	0.00119245
lncRNA	ALDBSSCT0000003723	ALDBSSCG0000002226	-	chr14:113384169-113403926	48.997	26.0532	0.911234	0.003	0.0300926
lncRNA	ALDBSSCT0000005768	ALDBSSCG0000003504	-	chr2:1415103-1416537	196.795	84.1155	1.22625	0.0031	0.0308875
lncRNA	ALDBSSCT0000006070	ALDBSSCG0000003717	-	chr2:149151792-149156337	0.340285	1.16001	-1.76932	0.00135	0.0165389
lncRNA	ALDBSSCT0000005180	ALDBSSCG0000003126	-	chr17:47214003-47215890	4.72318	2.11414	1.15969	0.00335	0.0328264
lncRNA	LNC_000143	XLOC_006969	-	GL895110.2:195969-201743	6.99981	12.9881	-0.891799	5e-05	0.00119245
lncRNA	LNC_000854	XLOC_046052	-	chr15:145073722-145100991	8.11923	28.5929	-1.81624	0.00025	0.00449095
lncRNA	ALDBSSCT0000009887	ALDBSSCG0000006012	-	chr7:98267226-98270732	0.853706	2.21389	-1.37477	0.0017	0.0196705
lncRNA	ALDBSSCT0000006650	ALDBSSCG0000004067	-	chr3:40281582-40285210	1.87691	4.87867	-1.37813	0.00025	0.00449095
lncRNA	ALDBSSCT0000006659	ALDBSSCG0000004072	-	chr3:40600706-40602602	1.51163	0.459575	1.71773	0.00175	0.0201145
lncRNA	LNC_000720	XLOC_037431	-	chr13:168804960-168821305	0.528551	0.909923	-0.783702	0.00285	0.029011
lncRNA	LNC_000267	XLOC_014207	-	chr1:109965914-109978131	0.402106	1.16363	-1.53298	5e-05	0.00119245
lncRNA	LNC_000268	XLOC_014317	-	chr1:118033935-118037573	0.550267	1.39501	-1.34207	0.0004	0.00655605
lncRNA	ALDBSSCT0000007403	ALDBSSCG0000004487	-	chr4:187014-193797	4.36301	1.94194	1.16782	0.0009	0.0122346
lncRNA	ALDBSSCT0000005473	ALDBSSCG0000003318	-	chr18:18854094-18972634	0.816712	2.49148	-1.6091	5e-05	0.00119245
lncRNA	LNC_001680	XLOC_091425	-	chr8:74074100-74082951	1.78935	3.81791	-1.09334	0.0011	0.0142222
lncRNA	LNC_001302	XLOC_069986	-	chr4:137369460-137391806	1.82489	3.85049	-1.07724	5e-05	0.00119245
lncRNA	ALDBSSCT0000000346	ALDBSSCG0000000207	-	chr1:179704450-179706225	5.46947	16.2952	-1.57498	5e-05	0.00119245
lncRNA	ALDBSSCT0000000343	ALDBSSCG0000000204	-	chr1:175983889-175993067	7.24434	11.3634	-0.649469	0.00195	0.0218749
lncRNA	ALDBSSCT0000005939	ALDBSSCG0000003629	-	chr2:81298319-81299971	53.2994	15.864	1.74836	0.0054	0.0464359
lncRNA	ALDBSSCT0000003441	ALDBSSCG0000002074	-	chr14:417606-505298	30.2286	49.4877	-0.711153	0.00355	0.034246
lncRNA	LNC_000690	XLOC_035344	-	chr13:58229084-58296430	1.41899	2.68132	-0.918076	0.0004	0.00655605
lncRNA	LNC_000694	XLOC_035656	-	chr13:72772581-72803018	3.75107	6.46656	-0.785699	5e-05	0.00119245
lncRNA	LNC_000347	XLOC_019480	-	chr1:142445123-142480781	1.20126	2.13032	-0.826518	0.00015	0.00297337
lncRNA	LNC_000346	XLOC_019417	-	chr1:140456387-140470589	0.673794	2.03708	-1.59612	5e-05	0.00119245
lncRNA	ALDBSSCT0000006968	ALDBSSCG0000004229	-	chr3:139961390-139962211	33.5511	4.52871	2.88919	0.0038	0.035985
lncRNA	ALDBSSCT0000003606	ALDBSSCG0000002158	-	chr14:53504967-53505821	9.12272	2.886	1.66039	5e-05	0.00119245
lncRNA	ALDBSSCT0000003608	ALDBSSCG0000002160	-	chr14:55592483-55640353	2.8947	5.97726	-1.04607	5e-05	0.00119245
lncRNA	ALDBSSCT0000000295	ALDBSSCG0000000169	-	chr1:142835399-142837817	3.7358	7.18837	-0.944247	0.00015	0.00297337
lncRNA	LNC_000958	XLOC_053249	-	chr17:49372376-49373258	0.686474	3.43879	-2.32463	0.00065	0.00953497
lncRNA	ALDBSSCT0000009917	ALDBSSCG0000006037	-	chr7:110005920-110008911	1.80892	6.58924	-1.86499	0.00015	0.00297337
lncRNA	ALDBSSCT0000007957	ALDBSSCG0000004823	-	chr4:55302084-55304394	4.31628	8.12785	-0.913086	0.0003	0.00520502
lncRNA	ALDBSSCT0000007104	ALDBSSCG0000004320	-	chr3:38671574-38672086	561.749	245.81	1.19238	5e-05	0.00119245
lncRNA	ALDBSSCT0000007106	ALDBSSCG0000004322	-	chr3:38938178-38940065	15.6299	7.15973	1.12633	5e-05	0.00119245
lncRNA	ALDBSSCT0000009894	ALDBSSCG0000006017	-	chr7:100864491-100867060	1.24908	2.40493	-0.945132	0.00225	0.0242293
lncRNA	ALDBSSCT0000008272	ALDBSSCG0000005020	-	chr5:15824341-15854639	37.9147	76.3497	-1.00987	0.00055	0.00838524
lncRNA	ALDBSSCT0000008856	ALDBSSCG0000005411	-	chr6:51067287-51069391	1.06167	3.38658	-1.67349	5e-05	0.00119245
lncRNA	ALDBSSCT0000001206	ALDBSSCG0000000740	-	chr10:37536737-37571252	2.04066	0.354162	2.52655	0.0048	0.0426166
lncRNA	ALDBSSCT0000008137	ALDBSSCG0000004938	-	chr4:121890249-121897830	15.7377	30.7111	-0.96454	5e-05	0.00119245
lncRNA	LNC_000611	XLOC_031082	-	chr13:30153801-30328342	0.294058	0.713584	-1.27898	0.00255	0.0266091
lncRNA	LNC_001221	XLOC_066939	-	chr3:102209795-102222468	0.895383	1.87512	-1.06641	5e-05	0.00119245
lncRNA	LNC_001220	XLOC_066898	-	chr3:101853153-101875844	0.403077	0.736101	-0.868849	0.00045	0.00719494
lncRNA	ALDBSSCT0000007140	ALDBSSCG0000004342	-	chr3:45737516-45739104	1.33785	2.71733	-1.02228	0.00175	0.0201145
lncRNA	ALDBSSCT0000000965	ALDBSSCG0000000592	-	chr1:242836552-242837711	41.9266	22.3119	0.910056	0.00015	0.00297337
lncRNA	LNC_001443	XLOC_078128	-	chr6:79242443-79253034	0.71741	1.2118	-0.756278	0.00225	0.0242293
lncRNA	LNC_001444	XLOC_078263	-	chr6:83635706-83658045	0.472236	1.19086	-1.33442	5e-05	0.00119245
lncRNA	LNC_001448	XLOC_078294	-	chr6:85472792-85484972	0.69558	1.2727	-0.871603	0.0055	0.0470618
lncRNA	LNC_000796	XLOC_041457	-	chr14:48665049-48715784	0.624063	1.51873	-1.2831	5e-05	0.00119245
lncRNA	LNC_000795	XLOC_041396	-	chr14:43439971-43448447	2.73677	1.52089	0.84756	0.0052	0.0451959
lncRNA	LNC_000792	XLOC_041326	-	chr14:37389357-37396009	0	4.4145	#NAME?	0.00025	0.00449095
lncRNA	LNC_000420	XLOC_023180	-	chr10:70040157-70041439	0.18502	1.12337	-2.60208	0.005	0.043935
lncRNA	LNC_000423	XLOC_023414	-	chr10:2237771-2249478	0.842357	1.33876	-0.668389	0.00485	0.0429592
lncRNA	ALDBSSCT0000001583	ALDBSSCG0000000968	-	chr10:71457450-71463453	1.88968	0.541144	1.80406	5e-05	0.00119245
lncRNA	ALDBSSCT0000000232	ALDBSSCG0000000133	-	chr1:117531972-117628107	10.0569	5.9095	0.767078	0.0026	0.0269681
lncRNA	ALDBSSCT0000003520	ALDBSSCG0000002118	-	chr14:31349879-31361764	16.6039	6.67035	1.31569	0.00035	0.0058827
lncRNA	LNC_001639	XLOC_089469	-	chr8:81129313-81140951	0.726953	1.38278	-0.927639	0.00015	0.00297337
lncRNA	ALDBSSCT0000001422	ALDBSSCG0000000860	-	chr10:14969585-14976442	13.9825	5.26026	1.41041	0.0007	0.010104
lncRNA	ALDBSSCT0000004055	ALDBSSCG0000002449	-	chr14:131274636-131277349	2.6829	0.848517	1.66078	0.0006	0.00895758
lncRNA	ALDBSSCT0000006637	ALDBSSCG0000004058	-	chr3:38672265-38672750	1.3292	0	inf	0.0015	0.0178968
lncRNA	ALDBSSCT0000007398	ALDBSSCG0000004485	-	chr3:144248101-144249622	15.2575	6.87533	1.15001	0.0002	0.003754
lncRNA	LNC_000171	XLOC_008524	-	GL895934.1:808-3592	2.82223	13.9279	-2.30307	0.0004	0.00655605
lncRNA	LNC_000828	XLOC_043798	-	chr15:8583229-8630092	0.34006	0.891908	-1.39111	0.00595	0.0497612
lncRNA	LNC_000829	XLOC_043911	-	chr15:15371253-15412016	0.381134	0.905223	-1.24798	5e-05	0.00119245
lncRNA	LNC_000820	XLOC_043742	-	chr15:3505882-3522587	0.360263	0.835343	-1.21332	0.00025	0.00449095
lncRNA	ALDBSSCT0000007509	ALDBSSCG0000004555	-	chr4:39655148-39663978	0.784163	2.23708	-1.51239	0.0003	0.00520502
lncRNA	ALDBSSCT0000006661	ALDBSSCG0000004073	-	chr3:40681006-40683071	48.4783	24.2607	0.998715	0.0001	0.00214362
lncRNA	LNC_000717	XLOC_037123	-	chr13:149966079-149968948	0.816049	2.0721	-1.34437	0.00075	0.0106787
lncRNA	LNC_000282	XLOC_015043	-	chr1:152382732-152395464	0.993448	1.59066	-0.679112	0.0041	0.0380764
lncRNA	LNC_000283	XLOC_015188	-	chr1:163117060-163154667	0.696783	1.55474	-1.15789	0.00085	0.0116991
lncRNA	LNC_000287	XLOC_015426	-	chr1:182832305-182843896	0.653612	1.61408	-1.30421	0.0036	0.0345772
lncRNA	LNC_000503	XLOC_027034	-	chr11:50931314-50946571	0.692539	1.18594	-0.77606	0.00105	0.0137227
lncRNA	ALDBSSCT0000011287	ALDBSSCG0000006854	-	chr9:102529748-102535957	65.9895	24.3385	1.43899	5e-05	0.00119245
lncRNA	ENSSSCT00000035193	ENSSSCG00000004334	MAP3K7	chr1:65478904-65542600	3.98352	8.96411	-1.17012	0.0055	0.0470618
lncRNA	LNC_000299	XLOC_017086	-	chr1:310240919-310241642	17.0129	3.06751	2.47149	0.00445	0.0402804
lncRNA	LNC_001842	XLOC_101294	-	chrX:124251349-124255588	0.64255	1.85215	-1.52732	5e-05	0.00119245
lncRNA	LNC_001066	XLOC_058106	-	chr2:120605886-120628118	0.862734	3.36147	-1.9621	5e-05	0.00119245
lncRNA	ALDBSSCT0000005581	ALDBSSCG0000003377	-	chr18:55401214-55403082	11.9054	2.99495	1.99101	0.0001	0.00214362
lncRNA	LNC_000231	XLOC_012453	-	JH118940.1:147819-149861	4.95443	0	inf	5e-05	0.00119245
lncRNA	LNC_000233	XLOC_012521	-	JH118963.1:26591-29886	1.54196	2.72264	-0.820247	0.0035	0.0339068
lncRNA	LNC_000904	XLOC_049040	-	chr16:23236681-23240911	5.29817	9.15402	-0.78891	0.00075	0.0106787
lncRNA	LNC_001740	XLOC_094844	-	chr9:128638196-128638822	0.883477	5.34546	-2.59705	0.0048	0.0426166
lncRNA	ALDBSSCT0000004396	ALDBSSCG0000002673	-	chr15:22701407-22706210	1.36819	2.73601	-0.999808	0.00145	0.017463
lncRNA	ALDBSSCT0000012024	ALDBSSCG0000007329	-	chrX:47152967-47160073	3.23612	4.8916	-0.596039	0.0037	0.0352729
lncRNA	ALDBSSCT0000007158	ALDBSSCG0000004353	-	chr3:51428336-51492277	33.5705	19.0458	0.817717	0.00365	0.0349368
lncRNA	ALDBSSCT0000007157	ALDBSSCG0000004352	-	chr3:51373614-51377608	0.904571	3.3158	-1.87405	5e-05	0.00119245
lncRNA	LNC_000587	XLOC_030246	-	chr12:50955291-50968092	1.19631	3.93498	-1.71777	0.0003	0.00520502
lncRNA	LNC_000581	XLOC_029950	-	chr12:38615212-38622103	1.82909	3.27175	-0.838937	0.0005	0.00778241
lncRNA	LNC_001353	XLOC_072560	-	chr5:5019395-5021353	0.999229	3.1141	-1.63993	5e-05	0.00119245
lncRNA	LNC_000009	XLOC_000537	-	GL892463.1:26638-28265	0.155442	0.827115	-2.41171	0.0019	0.0214646
lncRNA	ALDBSSCT0000005151	ALDBSSCG0000003106	-	chr17:36275201-36282755	11.4952	4.79058	1.26277	0.00015	0.00297337
lncRNA	ALDBSSCT0000003121	ALDBSSCG0000001873	-	chr13:43546066-43546609	92.9808	54.9121	0.759809	0.00315	0.0312883
lncRNA	LNC_001571	XLOC_085161	-	chr7:101128686-101130230	0.907006	4.02691	-2.15049	5e-05	0.00119245
lncRNA	LNC_000622	XLOC_031632	-	chr13:56319129-56322683	1.69693	4.36949	-1.36454	5e-05	0.00119245
lncRNA	ALDBSSCT0000010367	ALDBSSCG0000006296	-	chr7:130866112-130867866	7.51063	3.93732	0.931721	0.0017	0.0196705
lncRNA	LNC_000311	XLOC_017718	-	chr1:24032885-24058309	0.428226	1.27133	-1.56989	5e-05	0.00119245
lncRNA	LNC_000983	XLOC_054544	-	chr18:47732639-47917478	0.523271	1.04632	-0.999689	0.00025	0.00449095
lncRNA	LNC_000984	XLOC_054619	-	chr18:52246728-52250634	0.547889	1.23428	-1.17172	0.00105	0.0137227
lncRNA	LNC_000477	XLOC_025703	-	chr11:22380921-22384388	0.243698	2.11534	-3.11772	5e-05	0.00119245
lncRNA	LNC_000476	XLOC_025667	-	chr11:21451791-21454299	0.307433	1.07021	-1.79955	0.00075	0.0106787
lncRNA	ALDBSSCT0000005051	ALDBSSCG0000003047	-	chr16:74604893-74609511	23.9725	15.0973	0.667089	0.00125	0.015631
lncRNA	ALDBSSCT0000007662	ALDBSSCG0000004652	-	chr4:106586725-106589020	1.16351	4.24381	-1.86687	5e-05	0.00119245
lncRNA	ALDBSSCT0000007564	ALDBSSCG0000004590	-	chr4:73904659-73905895	4.74545	2.3134	1.03653	0.00485	0.0429592
lncRNA	LNC_001668	XLOC_090901	-	chr8:32475974-32486369	3.22889	6.77946	-1.07013	5e-05	0.00119245
lncRNA	LNC_001661	XLOC_090344	-	chr8:139333280-139341905	1.72051	2.94399	-0.774934	0.00045	0.00719494
lncRNA	ALDBSSCT0000008165	ALDBSSCG0000004958	-	chr4:134027536-134069532	46.839	17.5245	1.41834	5e-05	0.00119245
lncRNA	ALDBSSCT0000002211	ALDBSSCG0000001324	-	chr12:19493375-19497630	1.13006	0.460177	1.29613	0.00045	0.00719494
lncRNA	ALDBSSCT0000007366	ALDBSSCG0000004471	-	chr3:137665474-137665993	124.615	28.0733	2.15021	5e-05	0.00119245
lncRNA	ALDBSSCT0000006016	ALDBSSCG0000003679	-	chr2:128555179-128559904	7.21191	32.0989	-2.15407	5e-05	0.00119245
lncRNA	ALDBSSCT0000010693	ALDBSSCG0000006476	-	chr8:145176541-145179345	34.225	59.9099	-0.807745	0.0001	0.00214362
lncRNA	LNC_001251	XLOC_067927	-	chr4:10548636-10563069	1.38248	2.37415	-0.780146	0.0005	0.00778241
lncRNA	LNC_001252	XLOC_067941	-	chr4:10615051-10620954	0.809406	1.67974	-1.05331	0.00035	0.0058827
lncRNA	ALDBSSCT0000004779	ALDBSSCG0000002906	-	chr16:42882797-42946220	2.0147	4.76075	-1.24062	0.00015	0.00297337
lncRNA	ALDBSSCT0000003041	ALDBSSCG0000001821	-	chr13:218076782-218078538	55.4798	22.7407	1.28668	5e-05	0.00119245
mRNA	ENSSSCT00000023341	ENSSSCG00000024869	-	chr9:113588355-113618633	7.16309	2.57089	1.47832	5e-05	0.00119245
mRNA	ENSSSCT00000028593	ENSSSCG00000024470	-	JH118967.1:6937-16651	2.6774	4.49397	-0.747161	0.00235	0.0250032
mRNA	ENSSSCT00000028592	ENSSSCG00000024270	-	chr13:32348401-32450254	0.521604	2.4565	-2.23557	0.00055	0.00838524
mRNA	ENSSSCT00000013814	ENSSSCG00000012633	IL13RA1	chrX:114331215-114386491	61.4524	96.3527	-0.648856	0.00445	0.0402804
mRNA	ENSSSCT00000013815	ENSSSCG00000012634	-	chrX:114418294-114571134	12.7679	29.5787	-1.21204	5e-05	0.00119245
mRNA	ENSSSCT00000013817	ENSSSCG00000012636	-	chrX:114965400-114992223	9.10106	3.52216	1.36957	0.00085	0.0116991
mRNA	ENSSSCT00000011297	ENSSSCG00000010320	VDAC2	JH118641.1:10524-22938	91.1538	45.9353	0.988701	5e-05	0.00119245
mRNA	ENSSSCT00000011293	ENSSSCG00000010316	KAT6B	chr14:83530606-83722778	7.31085	12.9025	-0.819539	0.00015	0.00297337
mRNA	ENSSSCT00000011417	ENSSSCG00000010432	-	chr14:107865222-107969314	5.85156	2.59408	1.1736	5e-05	0.00119245
mRNA	ENSSSCT00000011415	ENSSSCG00000010430	CSTF2T	chr14:106806210-106808058	6.15151	3.19113	0.946872	0.0005	0.00778241
mRNA	ENSSSCT00000007820	ENSSSCG00000007147	-	chr17:36285533-36305348	2.16178	1.17782	0.876107	0.0041	0.0380764
mRNA	ENSSSCT00000002958	ENSSSCG00000002667	ZDHHC7	chr6:4215555-4232617	33.2573	17.9411	0.890406	5e-05	0.00119245
mRNA	ENSSSCT00000000883	ENSSSCG00000000814	-	chr5:81513130-81517901	17.6334	8.65322	1.027	0.0008	0.0111573
mRNA	ENSSSCT00000000889	ENSSSCG00000000816	SENP1	chr5:81598189-81650808	16.2263	31.2721	-0.946539	5e-05	0.00119245
mRNA	ENSSSCT00000004509	ENSSSCG00000004080	MYCT1	chr1:15948006-15948519	5.60225	12.3627	-1.14192	0.00185	0.0209924
mRNA	ENSSSCT00000029383	ENSSSCG00000026877	C12orf57	chr5:66216249-66218190	79.1972	36.3628	1.12298	5e-05	0.00119245
mRNA	ENSSSCT00000024348	ENSSSCG00000023772	SPN	chr3:18607802-18612129	4.79307	8.95249	-0.901339	5e-05	0.00119245
mRNA	ENSSSCT00000024340	ENSSSCG00000029270	SMIM19	chr17:12812507-12823972	12.9161	20.8462	-0.690619	0.0007	0.010104
mRNA	ENSSSCT00000006837	ENSSSCG00000006239	-	chr4:81204553-81232222	3.98667	7.37619	-0.887693	0.00225	0.0242293
mRNA	ENSSSCT00000031590	ENSSSCG00000030149	CAPNS1	chr6:40913604-40920797	80.1191	124.703	-0.638281	0.00235	0.0250032
mRNA	ENSSSCT00000031596	ENSSSCG00000029306	-	GL894055.2:20961-70579	7.60056	18.1595	-1.25654	5e-05	0.00119245
mRNA	ENSSSCT00000017500	ENSSSCG00000016073	-	chr15:111897541-111949361	50.6907	96.9274	-0.935183	5e-05	0.00119245
mRNA	ENSSSCT00000017506	ENSSSCG00000016078	HSPE1	chr15:112548609-112550291	524.213	233.748	1.1652	5e-05	0.00119245
mRNA	ENSSSCT00000017505	ENSSSCG00000016077	HSPD1	chr15:112534189-112547852	151.281	77.9536	0.956545	5e-05	0.00119245
mRNA	ENSSSCT00000023634	ENSSSCG00000024931	-	GL893681.1:17399-18628	14.1577	3.42529	2.04729	0.00025	0.00449095
mRNA	ENSSSCT00000023639	ENSSSCG00000024476	CES3	GL894786.1:9158-19490	65.6384	38.8463	0.756761	0.00055	0.00838524
mRNA	ENSSSCT00000017486	ENSSSCG00000016061	-	chr15:107348520-107411421	13.9469	20.582	-0.561438	0.00525	0.045513
mRNA	ENSSSCT00000029404	ENSSSCG00000025105	-	chr6:69931620-69951914	1.45354	2.91885	-1.00583	0.00025	0.00449095
mRNA	ENSSSCT00000029400	ENSSSCG00000027642	-	GL896483.1:1991-2285	82.5128	25.9947	1.6664	5e-05	0.00119245
mRNA	ENSSSCT00000025953	ENSSSCG00000027455	SLC39A6	chr6:112388517-112409117	14.3312	21.6777	-0.597049	0.0038	0.035985
mRNA	ENSSSCT00000019467	ENSSSCG00000017890	KIAA0753	chr12:52741874-52792162	5.51025	9.21585	-0.741998	0.00035	0.0058827
mRNA	ENSSSCT00000016686	ENSSSCG00000015313	KRIT1	chr9:78873033-78909021	12.6479	21.2176	-0.746367	0.00055	0.00838524
mRNA	ENSSSCT00000016680	ENSSSCG00000015307	-	chr9:77278115-77865575	14.0419	23.3599	-0.734298	0.00055	0.00838524
mRNA	ENSSSCT00000016350	ENSSSCG00000014987	MMP12	chr9:37420649-37431228	7.19872	27.1032	-1.91265	5e-05	0.00119245
mRNA	ENSSSCT00000016351	ENSSSCG00000014988	MMP13	chr9:37493635-37504552	2.48115	8.05044	-1.69806	5e-05	0.00119245
mRNA	ENSSSCT00000005610	ENSSSCG00000005090	-	chr1:210846414-210869279	25.9628	46.6975	-0.8469	0.0001	0.00214362
mRNA	ENSSSCT00000005612	ENSSSCG00000005092	SLC38A6	chr1:211196362-211293975	5.474	11.3277	-1.04919	0.0028	0.0285611
mRNA	ENSSSCT00000005619	ENSSSCG00000005097	SNAPC1	chr1:212192278-212218544	6.98501	10.9011	-0.642145	0.0056	0.0476499
mRNA	ENSSSCT00000005618	ENSSSCG00000005096	HIF1A	chr1:212130957-212179888	36.6324	65.1661	-0.831001	5e-05	0.00119245
mRNA	ENSSSCT00000014446	ENSSSCG00000013226	PTPMT1	chr2:16220998-16226608	22.2525	12.8091	0.796799	0.00105	0.0137227
mRNA	ENSSSCT00000003518	ENSSSCG00000003168	ALDH16A1	chr6:50253126-50275377	22.7281	9.7454	1.22169	5e-05	0.00119245
mRNA	ENSSSCT00000028418	ENSSSCG00000029475	-	chr12:34136166-34138282	55.7151	28.2032	0.982213	5e-05	0.00119245
mRNA	ENSSSCT00000028417	ENSSSCG00000026513	-	chr4:134387302-134406575	22.2881	12.5328	0.830568	0.00415	0.0383737
mRNA	ENSSSCT00000028414	ENSSSCG00000004898	TNFRSF11A	chr1:176595773-176650046	7.18714	2.83759	1.34075	0.00245	0.025797
mRNA	ENSSSCT00000004988	ENSSSCG00000004516	MBD1	chr1:109591050-109606006	27.9102	18.7602	0.573115	0.00405	0.0377656
mRNA	ENSSSCT00000004323	ENSSSCG00000003908	TSPAN1	chr6:152704064-152709056	257.572	148.464	0.79486	0.0019	0.0214646
mRNA	ENSSSCT00000029647	ENSSSCG00000025133	ITGB2	chr13:217446027-217475903	32.0167	52.0465	-0.700975	0.00135	0.0165389
mRNA	ENSSSCT00000026848	ENSSSCG00000024936	C1QTNF5	chr9:51582415-51584218	11.4163	6.47156	0.818915	0.0015	0.0178968
mRNA	ENSSSCT00000006210	ENSSSCG00000005648	-	chr1:302736094-302814406	143.399	70.8856	1.01647	0.00065	0.00953497
mRNA	ENSSSCT00000001939	ENSSSCG00000001734	C6orf141	chr7:49983167-49983749	32.2168	8.27665	1.96069	5e-05	0.00119245
mRNA	ENSSSCT00000030461	ENSSSCG00000021964	PIK3R1	chr16:50135842-50164238	3.44489	9.11866	-1.40436	5e-05	0.00119245
mRNA	ENSSSCT00000026308	ENSSSCG00000026218	-	chr8:42320085-42528575	7.20455	16.9176	-1.23155	0.00515	0.0448588
mRNA	ENSSSCT00000026305	ENSSSCG00000021802	ABHD17B	chr1:251718070-251759169	53.2344	25.8333	1.04312	5e-05	0.00119245
mRNA	ENSSSCT00000035426	ENSSSCG00000023277	NDUFA1	chrX:113388189-113393319	97.1073	45.0218	1.10896	0.0004	0.00655605
mRNA	ENSSSCT00000033700	ENSSSCG00000000648	CLEC7A	chr5:64542868-64556408	0.687002	3.19421	-2.21707	0.0008	0.0111573
mRNA	ENSSSCT00000033705	ENSSSCG00000012142	AP1S2	chrX:13312012-13341924	33.1278	65.2933	-0.978894	5e-05	0.00119245
mRNA	ENSSSCT00000023845	ENSSSCG00000024109	-	chr13:142247553-142261321	12.2279	19.0814	-0.641988	0.0017	0.0196705
mRNA	ENSSSCT00000027165	ENSSSCG00000028210	NT5C	chr12:6124298-6145548	20.3632	11.1169	0.873211	0.0033	0.0324458
mRNA	ENSSSCT00000027163	ENSSSCG00000024182	TRADD	GL896501.1:3468-6207	18.1558	9.28888	0.966857	5e-05	0.00119245
mRNA	ENSSSCT00000027161	ENSSSCG00000030295	-	chr6:25643316-25663655	26.0312	53.177	-1.03056	5e-05	0.00119245
mRNA	ENSSSCT00000027168	ENSSSCG00000025473	PIGM	chr4:98433352-98434624	9.30481	16.2056	-0.800446	0.0004	0.00655605
mRNA	ENSSSCT00000012534	ENSSSCG00000011453	ITIH4	chr13:38197432-38208928	8.17098	2.44489	1.74074	5e-05	0.00119245
mRNA	ENSSSCT00000008201	ENSSSCG00000007492	FAM210B	chr17:64053336-64064901	24.0064	15.642	0.617992	0.00265	0.0273669
mRNA	ENSSSCT00000004047	ENSSSCG00000003651	RHBDL2	chr6:87871030-87912911	1.55248	3.10543	-1.00022	0.00025	0.00449095
mRNA	ENSSSCT00000004049	ENSSSCG00000003653	NDUFS5	chr6:87962940-87969007	371.853	214.393	0.794471	0.00015	0.00297337
mRNA	ENSSSCT00000010394	ENSSSCG00000009479	RBM26	chr11:56098098-56173051	8.26731	17.8396	-1.10959	0.00445	0.0402804
mRNA	ENSSSCT00000011375	ENSSSCG00000010391	ERCC6	chr14:97908658-97979662	11.3872	17.6514	-0.632371	0.0018	0.0205452
mRNA	ENSSSCT00000011372	ENSSSCG00000010388	C10orf128	chr14:97564666-97598353	6.00442	11.5266	-0.940872	0.0001	0.00214362
mRNA	ENSSSCT00000010025	ENSSSCG00000023548	-	chr8:124317962-124437200	4.86746	8.00101	-0.717014	0.0009	0.0122346
mRNA	ENSSSCT00000010028	ENSSSCG00000009157	TET2	chr8:125011419-125136835	12.9646	23.6569	-0.867685	5e-05	0.00119245
mRNA	ENSSSCT00000015612	ENSSSCG00000014289	UQCRQ	chr2:140654980-140656749	242.446	122.181	0.988651	5e-05	0.00119245
mRNA	ENSSSCT00000009480	ENSSSCG00000028849	-	chr3:143174807-143176417	177.765	107.44	0.726445	0.0016	0.018837
mRNA	ENSSSCT00000012888	ENSSSCG00000011776	YEATS2	chr13:131074736-131180554	12.3812	22.8122	-0.881652	5e-05	0.00119245
mRNA	ENSSSCT00000002070	ENSSSCG00000001847	MESP1	chr7:60210864-60212402	7.3833	2.26424	1.70524	5e-05	0.00119245
mRNA	ENSSSCT00000002073	ENSSSCG00000001850	ARPIN	chr7:60355192-60367709	30.718	20.279	0.5991	0.005	0.043935
mRNA	ENSSSCT00000030705	ENSSSCG00000028755	TSSC1	chr3:140570744-140645632	26.7593	14.9675	0.838207	0.0001	0.00214362
mRNA	ENSSSCT00000030703	ENSSSCG00000023118	BZW2	chr9:94800586-94817628	39.3579	14.2588	1.4648	5e-05	0.00119245
mRNA	ENSSSCT00000030700	ENSSSCG00000021128	HNRNPH2	GL896183.1:86735-88150	42.4564	25.5058	0.735158	0.0005	0.00778241
mRNA	ENSSSCT00000003169	ENSSSCG00000002868	-	chr6:38724234-38748293	143.873	64.2373	1.16331	5e-05	0.00119245
mRNA	ENSSSCT00000007556	ENSSSCG00000006900	-	chr4:135970825-135981144	5.50189	9.5404	-0.794124	0.00315	0.0312883
mRNA	ENSSSCT00000000589	ENSSSCG00000000546	MANSC4	chr5:49530426-49538224	6.08566	11.22	-0.882586	0.0011	0.0142222
mRNA	ENSSSCT00000009563	ENSSSCG00000008741	FGFBP1	chr8:10837171-10837885	16.2089	7.2799	1.1548	5e-05	0.00119245
mRNA	ENSSSCT00000000020	ENSSSCG00000000019	-	chr5:1512924-1526924	15.6295	55.0866	-1.81743	5e-05	0.00119245
mRNA	ENSSSCT00000031892	ENSSSCG00000026141	ZNF71	chr6:56148962-56159821	2.73894	1.64553	0.735069	0.0057	0.0482378
mRNA	ENSSSCT00000001042	ENSSSCG00000000953	-	chr5:108323875-108406334	0.802277	1.72665	-1.1058	0.0031	0.0308875
mRNA	ENSSSCT00000027365	ENSSSCG00000021341	-	chr5:24601958-24604545	6.80203	11.4108	-0.746366	0.00425	0.0390669
mRNA	ENSSSCT00000027367	ENSSSCG00000026957	RNASE6	GL894259.1:38056-38598	14.5758	58.7898	-2.01199	5e-05	0.00119245
mRNA	ENSSSCT00000027366	ENSSSCG00000024567	PTPRH	chr6:54259283-54275891	56.6493	18.8869	1.58468	5e-05	0.00119245
mRNA	ENSSSCT00000031279	ENSSSCG00000029450	HDAC1	chr6:82831192-82921450	11.2341	25.8121	-1.20016	0.0015	0.0178968
mRNA	ENSSSCT00000006403	ENSSSCG00000005826	PHPT1	chr1:313819453-313820674	95.942	48.9791	0.969997	0.0004	0.00655605
mRNA	ENSSSCT00000006406	ENSSSCG00000005828	EGFL7	chr1:313727476-313740538	53.322	13.2885	2.00456	5e-05	0.00119245
mRNA	ENSSSCT00000008539	ENSSSCG00000007791	CD2BP2	chr3:18396309-18401680	16.7768	10.2658	0.708619	0.002	0.0222139
mRNA	ENSSSCT00000027983	ENSSSCG00000021848	-	GL896314.1:5426-9708	5.54969	3.23589	0.778245	0.0055	0.0470618
mRNA	ENSSSCT00000019367	ENSSSCG00000017795	NSRP1	chr12:48228531-48287386	6.57163	11.2609	-0.776996	0.0008	0.0111573
mRNA	ENSSSCT00000034589	ENSSSCG00000026173	ABCA1	chr1:275474264-275507927	11.1562	23.4612	-1.07243	5e-05	0.00119245
mRNA	ENSSSCT00000022726	ENSSSCG00000027020	-	GL894696.2:6028-24904	14.9693	23.067	-0.623825	0.00415	0.0383737
mRNA	ENSSSCT00000022729	ENSSSCG00000023866	ACSF3	chr6:825970-843709	11.1647	6.33225	0.818148	0.00095	0.0127118
mRNA	ENSSSCT00000032293	ENSSSCG00000029608	SEC62	chr13:117326002-117348541	94.8637	155.615	-0.714049	0.0005	0.00778241
mRNA	ENSSSCT00000011037	ENSSSCG00000010076	ZNF70	chr14:53376580-53377927	4.38899	7.43196	-0.759853	0.0056	0.0476499
mRNA	ENSSSCT00000011030	ENSSSCG00000010069	DERL3	chr14:53313339-53315404	32.5087	19.7588	0.718332	0.00175	0.0201145
mRNA	ENSSSCT00000026111	ENSSSCG00000021865	INHBA	chr18:57997857-58009109	0.383255	1.32906	-1.79403	0.00025	0.00449095
mRNA	ENSSSCT00000029977	ENSSSCG00000026747	-	GL894394.2:33386-41611	4.72206	13.4101	-1.50583	5e-05	0.00119245
mRNA	ENSSSCT00000029978	ENSSSCG00000024200	-	chr4:37647205-37658537	27.7561	48.1223	-0.793901	0.0004	0.00655605
mRNA	ENSSSCT00000027640	ENSSSCG00000021536	-	chr3:10715625-10716249	214.289	84.3883	1.34444	5e-05	0.00119245
mRNA	ENSSSCT00000027646	ENSSSCG00000025445	-	chr6:63443135-63496147	11.9989	22.5939	-0.913025	0.0005	0.00778241
mRNA	ENSSSCT00000027647	ENSSSCG00000025822	SFRP1	chr17:11790233-11878618	6.25063	13.988	-1.16212	5e-05	0.00119245
mRNA	ENSSSCT00000013899	ENSSSCG00000012713	ATP11C	chrX:130614126-130769626	10.1643	15.1764	-0.578327	0.00495	0.0436516
mRNA	ENSSSCT00000011499	ENSSSCG00000010509	PIK3AP1	chr14:117674450-117788256	32.8742	56.2904	-0.77593	0.0006	0.00895758
mRNA	ENSSSCT00000012769	ENSSSCG00000011664	RBP1	chr13:88047831-88073811	17.7094	6.93827	1.35187	5e-05	0.00119245
mRNA	ENSSSCT00000012768	ENSSSCG00000011663	RBP2	chr13:87988025-88013150	531.172	263.012	1.01405	5e-05	0.00119245
mRNA	ENSSSCT00000012762	ENSSSCG00000011658	-	chr13:86663588-86696028	7.6306	12.6373	-0.727824	0.00035	0.0058827
mRNA	ENSSSCT00000028374	ENSSSCG00000026610	-	chr14:42933144-42933747	36.2309	57.3377	-0.662263	0.00225	0.0242293
mRNA	ENSSSCT00000008674	ENSSSCG00000007914	-	chr3:34919530-34939262	7.08362	3.83344	0.885849	0.00135	0.0165389
mRNA	ENSSSCT00000029021	ENSSSCG00000028780	-	chr1:101247377-101262467	86.6323	183.795	-1.08512	5e-05	0.00119245
mRNA	ENSSSCT00000014037	ENSSSCG00000012842	-	chr2:164438-166560	1749.49	701.807	1.31779	5e-05	0.00119245
mRNA	ENSSSCT00000014032	ENSSSCG00000012837	CHID1	chr2:103388-122025	64.8737	38.2597	0.761808	0.00035	0.0058827
mRNA	ENSSSCT00000010724	ENSSSCG00000009782	-	chr14:31574585-31577393	21.3711	10.2003	1.06705	5e-05	0.00119245
mRNA	ENSSSCT00000009079	ENSSSCG00000008290	MOB1A	chr3:71982458-71992823	203	347.643	-0.776125	0.00035	0.0058827
mRNA	ENSSSCT00000007332	ENSSSCG00000006693	PDZK1	chr4:109267879-109318377	187.306	85.0602	1.13884	5e-05	0.00119245
mRNA	ENSSSCT00000007336	ENSSSCG00000006697	ACP6	chr4:109763759-109781621	52.5332	32.843	0.677643	0.00075	0.0106787
mRNA	ENSSSCT00000004582	ENSSSCG00000004146	REPS1	chr1:28642043-28700509	20.9087	38.0319	-0.863109	5e-05	0.00119245
mRNA	ENSSSCT00000005183	ENSSSCG00000004693	-	chr1:141951649-141994485	36.2448	68.3058	-0.914233	0.00015	0.00297337
mRNA	ENSSSCT00000005185	ENSSSCG00000004695	WDR76	chr1:142483491-142568978	33.147	56.8755	-0.778927	0.0001	0.00214362
mRNA	ENSSSCT00000005187	ENSSSCG00000004697	HYPK	chr1:142587864-142589341	56.755	27.4703	1.04687	5e-05	0.00119245
mRNA	ENSSSCT00000009692	ENSSSCG00000008853	-	chr8:44856264-44920927	1.18165	2.40421	-1.02476	0.005	0.043935
mRNA	ENSSSCT00000009698	ENSSSCG00000008858	KLHL2	chr8:45678239-45785868	20.0854	12.8169	0.648096	0.0023	0.0246104
mRNA	ENSSSCT00000000649	ENSSSCG00000000604	ARHGDIB	chr5:60965350-60987579	65.6288	152.16	-1.21319	5e-05	0.00119245
mRNA	ENSSSCT00000000642	ENSSSCG00000000597	LMO3	chr5:59455716-59508948	3.2654	7.38784	-1.17789	0.0005	0.00778241
mRNA	ENSSSCT00000005236	ENSSSCG00000004739	-	chr1:144695840-144740781	22.2041	34.7941	-0.648018	0.0013	0.0160896
mRNA	ENSSSCT00000031664	ENSSSCG00000028123	ACAD8	chr9:67348891-67366488	9.16129	4.39885	1.05842	0.00015	0.00297337
mRNA	ENSSSCT00000031661	ENSSSCG00000027859	-	chr5:81391565-81393566	5.23637	13.2078	-1.33475	5e-05	0.00119245
mRNA	ENSSSCT00000005744	ENSSSCG00000005211	CD274	chr1:242396224-242416185	4.50408	13.401	-1.57304	5e-05	0.00119245
mRNA	ENSSSCT00000007696	ENSSSCG00000007027	-	chr17:12887492-12901718	5.19035	2.00756	1.37039	5e-05	0.00119245
mRNA	ENSSSCT00000007695	ENSSSCG00000007026	-	chr17:13028523-13050396	19.0293	10.202	0.899372	5e-05	0.00119245
mRNA	ENSSSCT00000007692	ENSSSCG00000007023	KAT6A	chr17:12487152-12536502	15.7283	26.2853	-0.740891	0.00035	0.0058827
mRNA	ENSSSCT00000019650	ENSSSCG00000018055	PEMT	chr12:63139390-63150665	11.3323	7.21205	0.65196	0.0052	0.0451959
mRNA	ENSSSCT00000014222	ENSSSCG00000013011	SAC3D1	chr2:6270449-6273674	6.69797	2.9137	1.20087	0.0001	0.00214362
mRNA	ENSSSCT00000026756	ENSSSCG00000021432	-	JH118963.1:59036-81870	40.1582	63.1355	-0.652757	0.0018	0.0205452
mRNA	ENSSSCT00000027083	ENSSSCG00000021270	THAP2	chr5:38373065-38386958	13.7428	20.8979	-0.604682	0.00365	0.0349368
mRNA	ENSSSCT00000030954	ENSSSCG00000022594	-	chr9:22356132-22360215	119.731	78.51	0.608848	0.0039	0.0367092
mRNA	ENSSSCT00000030952	ENSSSCG00000021850	-	chr16:667432-702029	0.623518	2.0286	-1.70198	0.002	0.0222139
mRNA	ENSSSCT00000016603	ENSSSCG00000015237	-	chr9:61716476-61811066	6.78426	10.8236	-0.673914	0.00415	0.0383737
mRNA	ENSSSCT00000016601	ENSSSCG00000015235	ETS1	chr9:61508891-61540092	58.2464	95.4827	-0.713069	0.00045	0.00719494
mRNA	ENSSSCT00000031591	ENSSSCG00000020686	SDHA	GL896405.1:25992-42468	81.2797	50.7316	0.68001	0.0008	0.0111573
mRNA	ENSSSCT00000035827	ENSSSCG00000000656	CLEC2B	chr5:64827996-64857595	6.18197	24.1564	-1.96627	5e-05	0.00119245
mRNA	ENSSSCT00000010520	ENSSSCG00000009598	-	chr14:4512051-4531633	2.54881	0.900927	1.50034	5e-05	0.00119245
mRNA	ENSSSCT00000010298	ENSSSCG00000009399	CYSLTR2	chr11:19465519-19487745	6.54332	12.1059	-0.88762	0.0001	0.00214362
mRNA	ENSSSCT00000010295	ENSSSCG00000009396	PHF11	chr11:18519920-18566731	23.7128	37.0198	-0.642631	0.00135	0.0165389
mRNA	ENSSSCT00000010294	ENSSSCG00000009395	SETDB2	chr11:18570453-18599086	7.73824	12.4242	-0.683079	0.00175	0.0201145
mRNA	ENSSSCT00000010290	ENSSSCG00000009391	-	chr11:18085026-18109816	21.6119	36.0028	-0.736284	0.0004	0.00655605
mRNA	ENSSSCT00000018195	ENSSSCG00000016714	CYCS	chr18:52036067-52038371	189.744	114.557	0.727983	0.00115	0.01472
mRNA	ENSSSCT00000018190	ENSSSCG00000016709	SNX10	chr18:50840314-50858704	72.9193	184.263	-1.33739	5e-05	0.00119245
mRNA	ENSSSCT00000013178	ENSSSCG00000012046	SMIM11A	chr13:207814282-207826833	21.9335	12.1003	0.858094	0.00115	0.01472
mRNA	ENSSSCT00000014995	ENSSSCG00000013721	WDR83OS	chr2:66692075-66705756	153.875	86.7327	0.827113	0.0001	0.00214362
mRNA	ENSSSCT00000028943	ENSSSCG00000029531	-	GL894448.1:1201-33120	6.92879	19.1091	-1.46359	5e-05	0.00119245
mRNA	ENSSSCT00000028497	ENSSSCG00000021975	-	chr9:37793271-37801174	2.73704	6.81594	-1.31629	0.00535	0.0461548
mRNA	ENSSSCT00000028499	ENSSSCG00000026596	SYNRG	chr12:40620837-40711558	15.2861	23.5985	-0.626473	0.0018	0.0205452
mRNA	ENSSSCT00000023575	ENSSSCG00000021683	-	chr6:102734042-102765151	1.37637	3.1662	-1.20188	0.00305	0.0305033
mRNA	ENSSSCT00000023577	ENSSSCG00000023646	-	chr1:248633656-248640503	19.4991	8.41654	1.21211	0.00055	0.00838524
mRNA	ENSSSCT00000023579	ENSSSCG00000027994	-	GL894016.1:31967-35930	14.1722	6.6574	1.09003	5e-05	0.00119245
mRNA	ENSSSCT00000016645	ENSSSCG00000015276	ETNK2	chr9:71059334-71080678	9.39957	4.43559	1.08347	5e-05	0.00119245
mRNA	ENSSSCT00000007909	ENSSSCG00000007229	BCL2L1	chr17:40303940-40304555	29.5841	16.6531	0.829031	0.00075	0.0106787
mRNA	ENSSSCT00000007907	ENSSSCG00000007227	ID1	chr17:40187155-40188384	108.343	42.5744	1.34755	5e-05	0.00119245
mRNA	ENSSSCT00000015222	ENSSSCG00000013936	NDUFA13	chr2:58287585-58296458	90.1566	46.5486	0.953695	5e-05	0.00119245
mRNA	ENSSSCT00000010884	ENSSSCG00000009932	MMAB	chr14:43874236-43888496	6.91271	4.37043	0.661475	0.00485	0.0429592
mRNA	ENSSSCT00000014174	ENSSSCG00000012967	FOSL1	chr2:5534024-5541866	1.6772	0.522453	1.68268	0.00065	0.00953497
mRNA	ENSSSCT00000014175	ENSSSCG00000012968	CCDC85B	chr2:5534024-5541866	20.8732	9.884	1.07848	0.00055	0.00838524
mRNA	ENSSSCT00000005413	ENSSSCG00000004907	CCBE1	chr1:178905033-179129728	4.37313	2.22997	0.971644	0.00145	0.017463
mRNA	ENSSSCT00000004421	ENSSSCG00000003998	ZNF274	chr6:57502681-57527735	5.43435	2.2871	1.24859	5e-05	0.00119245
mRNA	ENSSSCT00000002142	ENSSSCG00000001913	STOML1	chr7:64073606-64082630	7.08023	2.393	1.56498	5e-05	0.00119245
mRNA	ENSSSCT00000000434	ENSSSCG00000000402	RBMS2	chr5:23416673-23516564	13.4369	27.4273	-1.02942	5e-05	0.00119245
mRNA	ENSSSCT00000031494	ENSSSCG00000028960	-	chr13:218430205-218440700	21.5536	9.62252	1.16344	5e-05	0.00119245
mRNA	ENSSSCT00000031496	ENSSSCG00000022823	-	GL896232.1:6477-16979	8.90175	5.50618	0.693037	0.0048	0.0426166
mRNA	ENSSSCT00000031493	ENSSSCG00000022879	KDELR2	GL893800.1:7574-15665	70.278	156.75	-1.15732	5e-05	0.00119245
mRNA	ENSSSCT00000025600	ENSSSCG00000025370	-	chr15:115967037-115969459	2.1341	11.1737	-2.38841	5e-05	0.00119245
mRNA	ENSSSCT00000025603	ENSSSCG00000028399	-	chr1:264841458-264855917	0.400188	1.51732	-1.92277	0.0039	0.0367092
mRNA	ENSSSCT00000022954	ENSSSCG00000026730	-	chr9:102371093-102388393	2.6358	0.393495	2.74382	0.00045	0.00719494
mRNA	ENSSSCT00000022956	ENSSSCG00000021050	-	chr10:37017760-37044762	5.79541	22.7702	-1.97416	5e-05	0.00119245
mRNA	ENSSSCT00000022953	ENSSSCG00000022672	-	chr6:49975739-49985603	40.0698	17.4185	1.2019	5e-05	0.00119245
mRNA	ENSSSCT00000030369	ENSSSCG00000022222	MTX2	chr15:91528900-91635858	34.7968	18.759	0.891373	5e-05	0.00119245
mRNA	ENSSSCT00000030360	ENSSSCG00000026187	-	GL896367.1:3410-8636	13.6514	6.60696	1.04699	0.0007	0.010104
mRNA	ENSSSCT00000016823	ENSSSCG00000015442	GPR22	chr9:117964301-117965809	2.49444	4.44064	-0.83205	0.00515	0.0448588
mRNA	ENSSSCT00000016829	ENSSSCG00000015447	-	chr9:119182002-119182887	1.3282	3.61682	-1.44525	0.0008	0.0111573
mRNA	ENSSSCT00000022377	ENSSSCG00000022832	-	JH118974.1:122041-153784	7.9851	12.9718	-0.700002	0.0014	0.0169856
mRNA	ENSSSCT00000022379	ENSSSCG00000024207	-	chr17:56828957-56862600	6.7487	16.0273	-1.24785	5e-05	0.00119245
mRNA	ENSSSCT00000024010	ENSSSCG00000024531	SPDEF	chr7:35214364-35233219	19.4746	11.9045	0.710085	0.00075	0.0106787
mRNA	ENSSSCT00000031966	ENSSSCG00000022830	KANSL1L	chr15:124563201-124740175	6.88223	17.4119	-1.33913	0.00185	0.0209924
mRNA	ENSSSCT00000023772	ENSSSCG00000024156	-	GL893930.2:30735-62331	2.38011	6.55288	-1.4611	5e-05	0.00119245
mRNA	ENSSSCT00000023773	ENSSSCG00000022151	B3GALT6	chr6:57997152-57998124	5.92792	1.93723	1.61353	0.0001	0.00214362
mRNA	ENSSSCT00000032439	ENSSSCG00000030559	-	chr7:102770508-102771156	2.18726	5.79422	-1.40549	0.00075	0.0106787
mRNA	ENSSSCT00000017053	ENSSSCG00000015656	FCMR	chr9:73987479-74000900	8.70826	19.3872	-1.15465	5e-05	0.00119245
mRNA	ENSSSCT00000027291	ENSSSCG00000028106	-	chr2:783612-793495	9.70397	5.91215	0.714892	0.0059	0.0494723
mRNA	ENSSSCT00000027299	ENSSSCG00000028126	MPPE1	chr6:90704266-90714316	4.295	2.10762	1.02704	0.00015	0.00297337
mRNA	ENSSSCT00000024920	ENSSSCG00000021102	MAEA	GL896277.1:7720-15835	2.86935	7.94119	-1.46863	5e-05	0.00119245
mRNA	ENSSSCT00000024924	ENSSSCG00000030703	-	GL892775.1:48-2945	18.5721	8.76334	1.08359	0.0003	0.00520502
mRNA	ENSSSCT00000029526	ENSSSCG00000021018	-	chr12:22876973-22892696	133.509	87.6692	0.606792	0.00465	0.0415674
mRNA	ENSSSCT00000002034	ENSSSCG00000001815	-	chr7:58392582-58406965	11.6411	20.1283	-0.789999	0.00045	0.00719494
mRNA	ENSSSCT00000029295	ENSSSCG00000024996	-	GL895197.2:605-3152	5.65496	12.9356	-1.19376	0.00215	0.0234086
mRNA	ENSSSCT00000011046	ENSSSCG00000010085	SDF2L1	chr14:53700110-53702130	30.0103	10.148	1.56426	5e-05	0.00119245
mRNA	ENSSSCT00000011040	ENSSSCG00000010079	PPM1F	chr14:53483139-53502835	18.7852	11.5186	0.705634	0.0012	0.0151808
mRNA	ENSSSCT00000011049	ENSSSCG00000010088	UBE2L3	chr14:53717668-53765926	150.15	252.761	-0.751367	0.0004	0.00655605
mRNA	ENSSSCT00000011048	ENSSSCG00000010087	YDJC	chr14:53711335-53713076	1.23781	0.339531	1.86617	0.0034	0.0332197
mRNA	ENSSSCT00000010315	ENSSSCG00000009414	ZC3H13	chr11:21758293-21840037	13.737	21.8062	-0.666666	0.0006	0.00895758
mRNA	ENSSSCT00000005714	ENSSSCG00000005183	PSIP1	chr1:230981733-231017408	20.1865	56.8168	-1.49293	5e-05	0.00119245
mRNA	ENSSSCT00000017833	ENSSSCG00000016378	PASK	chr15:155006591-155028697	3.51536	1.50979	1.21932	5e-05	0.00119245
mRNA	ENSSSCT00000014564	ENSSSCG00000013336	CCDC34	chr2:35619280-35656363	4.6138	1.78019	1.37393	0.00245	0.025797
mRNA	ENSSSCT00000014560	ENSSSCG00000013332	KIF18A	chr2:34827411-34906171	13.6001	20.7412	-0.608883	0.0042	0.038713
mRNA	ENSSSCT00000014563	ENSSSCG00000013335	LGR4	chr2:35455066-35612369	72.2499	47.986	0.590382	0.00585	0.049169
mRNA	ENSSSCT00000009301	ENSSSCG00000008499	STRN	chr3:109829360-109932571	21.0242	31.3864	-0.578091	0.0049	0.0433301
mRNA	ENSSSCT00000009300	ENSSSCG00000008498	HEATR5B	chr3:109692687-109810357	18.6027	29.996	-0.689261	0.00155	0.0183734
mRNA	ENSSSCT00000013037	ENSSSCG00000011914	ZDHHC23	chr13:155573606-155584372	6.46857	3.19407	1.01805	5e-05	0.00119245
mRNA	ENSSSCT00000017156	ENSSSCG00000015755	AGPAT5	chr15:43013893-43063599	16.7598	9.75879	0.780228	0.0007	0.010104
mRNA	ENSSSCT00000030870	ENSSSCG00000021188	-	chr10:77671883-77682366	6.88507	11.4061	-0.728264	0.0055	0.0470618
mRNA	ENSSSCT00000011525	ENSSSCG00000010535	-	chr14:119263137-119374970	3.46793	9.03038	-1.38071	0.00095	0.0127118
mRNA	ENSSSCT00000011528	ENSSSCG00000010538	NKX2-3	chr14:120166269-120169121	15.4878	9.74244	0.668782	0.00355	0.034246
mRNA	ENSSSCT00000015417	ENSSSCG00000014114	PAPD4	chr2:90128251-90181088	19.4918	45.8928	-1.2354	5e-05	0.00119245
mRNA	ENSSSCT00000009362	ENSSSCG00000008557	EMILIN1	chr3:119030263-119038488	18.8273	10.1725	0.888148	5e-05	0.00119245
mRNA	ENSSSCT00000001595	ENSSSCG00000001441	BTNL5	chr7:28095100-28108144	65.5041	34.9334	0.906979	5e-05	0.00119245
mRNA	ENSSSCT00000000970	ENSSSCG00000000886	SLC25A3	chr5:89607356-89615244	502.151	293.873	0.772929	0.00175	0.0201145
mRNA	ENSSSCT00000006488	ENSSSCG00000005908	CU468594.8	chr4:509913-516120	9.01042	3.23878	1.47614	0.00095	0.0127118
mRNA	ENSSSCT00000006480	ENSSSCG00000005901	PPP1R16A	chr4:393620-398316	12.3063	5.73963	1.10037	5e-05	0.00119245
mRNA	ENSSSCT00000006485	ENSSSCG00000005905	SLC39A4	chr4:464086-469224	11.5231	5.32934	1.1125	0.002	0.0222139
mRNA	ENSSSCT00000001625	ENSSSCG00000001463	-	chr7:29283698-29288735	9.26107	3.98506	1.21658	0.0001	0.00214362
mRNA	ENSSSCT00000001620	ENSSSCG00000025593	-	chr7:29257058-29268365	1.04587	1.97532	-0.917376	0.0044	0.0400203
mRNA	ENSSSCT00000001623	ENSSSCG00000028872	PSMB8	chr7:29425066-29428872	50.3016	27.7768	0.856724	0.00175	0.0201145
mRNA	ENSSSCT00000007289	ENSSSCG00000006652	MCL1	chr4:107809260-107811482	149.04	79.287	0.910541	5e-05	0.00119245
mRNA	ENSSSCT00000030503	ENSSSCG00000028696	FEN1	chr2:9244352-9245495	44.0739	20.2274	1.12361	5e-05	0.00119245
mRNA	ENSSSCT00000016688	ENSSSCG00000015315	RBM48	chr9:79173390-79197702	7.66719	13.2384	-0.787957	0.0002	0.003754
mRNA	ENSSSCT00000003666	ENSSSCG00000003302	TMEM86B	chr6:54419746-54421705	23.8461	9.6623	1.30332	5e-05	0.00119245
mRNA	ENSSSCT00000007757	ENSSSCG00000007085	DSTN	chr17:29448865-29455861	151.547	90.7503	0.739793	0.0007	0.010104
mRNA	ENSSSCT00000008966	ENSSSCG00000008187	-	chr3:58021312-58040774	9.24072	5.23176	0.82071	0.00055	0.00838524
mRNA	ENSSSCT00000031753	ENSSSCG00000023417	-	chr2:158193429-158208541	12.4687	6.92734	0.847936	0.00015	0.00297337
mRNA	ENSSSCT00000031752	ENSSSCG00000022265	C19orf25	chr2:77891285-77895615	18.3924	9.53448	0.947884	5e-05	0.00119245
mRNA	ENSSSCT00000031750	ENSSSCG00000003719	-	chr6:104006434-104105617	2.47428	4.1002	-0.728683	0.00325	0.0320922
mRNA	ENSSSCT00000032215	ENSSSCG00000029325	-	chr3:52083540-52092137	53.2745	120.057	-1.17221	5e-05	0.00119245
mRNA	ENSSSCT00000006905	ENSSSCG00000006300	SFT2D2	chr4:90392448-90408544	29.9276	17.6697	0.760201	0.00075	0.0106787
mRNA	ENSSSCT00000006902	ENSSSCG00000006297	DPT	chr4:89969323-90001121	35.8667	14.8268	1.27444	5e-05	0.00119245
mRNA	ENSSSCT00000006909	ENSSSCG00000006304	MPC2	chr4:90745387-90767619	54.3252	31.0212	0.808368	0.0001	0.00214362
mRNA	ENSSSCT00000005301	ENSSSCG00000004802	-	chr1:152297950-152353096	18.242	31.8918	-0.805922	5e-05	0.00119245
mRNA	ENSSSCT00000026269	ENSSSCG00000021783	-	chr4:30665508-30675230	57.6193	35.3487	0.704897	0.00485	0.0429592
mRNA	ENSSSCT00000023920	ENSSSCG00000024683	-	chr11:26045887-26060985	18.5613	32.5152	-0.808818	0.00355	0.034246
mRNA	ENSSSCT00000023928	ENSSSCG00000027225	-	chr2:56336981-56340416	0.868234	3.78784	-2.12522	5e-05	0.00119245
mRNA	ENSSSCT00000028040	ENSSSCG00000024894	-	chr2:30415040-30415587	32.7408	118.026	-1.84995	5e-05	0.00119245
mRNA	ENSSSCT00000028048	ENSSSCG00000024756	-	chr6:732781-741809	13.4651	7.30193	0.882874	0.0007	0.010104
mRNA	ENSSSCT00000012277	ENSSSCG00000011211	THRB	chr13:12399954-12493717	4.2103	6.60671	-0.65001	0.002	0.0222139
mRNA	ENSSSCT00000014305	ENSSSCG00000013087	TKFC	chr2:9705514-9717302	53.2017	21.4641	1.30955	5e-05	0.00119245
mRNA	ENSSSCT00000029311	ENSSSCG00000022820	VAMP8	chr3:62248968-62254204	415.955	231.781	0.843666	0.0003	0.00520502
mRNA	ENSSSCT00000029315	ENSSSCG00000025942	MCCC1	chr13:130222507-130308499	9.70475	6.34365	0.613379	0.00545	0.0467215
mRNA	ENSSSCT00000017573	ENSSSCG00000016140	FZD5	chr15:122425804-122428979	47.3891	26.9184	0.815961	0.00015	0.00297337
mRNA	ENSSSCT00000017571	ENSSSCG00000016138	CREB1	chr15:122385352-122404380	38.5427	68.4215	-0.827994	5e-05	0.00119245
mRNA	ENSSSCT00000019082	ENSSSCG00000017528	SNX11	chr12:24209479-24219505	14.6882	8.51178	0.787122	0.0001	0.00214362
mRNA	ENSSSCT00000016194	ENSSSCG00000014842	-	chr9:9919947-9971402	4.85831	8.20993	-0.756916	0.0016	0.018837
mRNA	ENSSSCT00000016221	ENSSSCG00000014868	EMSY	chr9:11731923-11824724	5.74771	12.4186	-1.11144	5e-05	0.00119245
mRNA	ENSSSCT00000016229	ENSSSCG00000014876	MYO7A	chr9:12345555-12430927	2.86482	1.52861	0.906225	0.0001	0.00214362
mRNA	ENSSSCT00000004677	ENSSSCG00000004232	CLVS2	chr1:43908783-43979047	0.882557	1.57113	-0.83204	0.00425	0.0390669
mRNA	ENSSSCT00000009613	ENSSSCG00000008787	KLHL5	chr8:31861891-31953968	10.4096	16.0646	-0.625969	0.00495	0.0436516
mRNA	ENSSSCT00000009614	ENSSSCG00000008788	-	chr8:32081063-32250851	41.8763	75.5743	-0.851761	0.0015	0.0178968
mRNA	ENSSSCT00000005109	ENSSSCG00000004626	TMOD3	chr1:132955317-133000013	57.4412	106.96	-0.896913	5e-05	0.00119245
mRNA	ENSSSCT00000014688	ENSSSCG00000013444	BTBD2	chr2:77259221-77264841	47.2107	31.345	0.590875	0.0047	0.0419265
mRNA	ENSSSCT00000005103	ENSSSCG00000004620	MYO5A	chr1:132314369-132481567	8.07277	12.7847	-0.663288	0.00135	0.0165389
mRNA	ENSSSCT00000007615	ENSSSCG00000006950	WDR63	chr4:143403043-143464005	0.235142	1.04626	-2.15363	5e-05	0.00119245
mRNA	ENSSSCT00000028528	ENSSSCG00000027073	-	chr9:82405278-82429666	5.82273	2.73878	1.08816	0.0002	0.003754
mRNA	ENSSSCT00000028529	ENSSSCG00000028668	-	chr3:29191579-29194127	4.06904	1.42417	1.51457	0.00445	0.0402804
mRNA	ENSSSCT00000022529	ENSSSCG00000030357	-	chr3:139910603-139916889	3.78155	11.6076	-1.61802	5e-05	0.00119245
mRNA	ENSSSCT00000036373	ENSSSCG00000012481	TSPAN6	chrX:90165030-90174389	49.7498	125.896	-1.33947	5e-05	0.00119245
mRNA	ENSSSCT00000005920	ENSSSCG00000005380	-	chr1:269048170-269072184	16.8143	9.43423	0.833715	0.0014	0.0169856
mRNA	ENSSSCT00000005925	ENSSSCG00000005385	NR4A3	chr1:269817144-269852707	0.492586	1.31781	-1.4197	5e-05	0.00119245
mRNA	ENSSSCT00000034567	ENSSSCG00000015390	ABCB1	chr9:102544382-102626450	134.035	75.0623	0.836444	0.0042	0.038713
mRNA	ENSSSCT00000000833	ENSSSCG00000000769	BID	chr5:72118716-72143297	62.0965	40.8337	0.604752	0.004	0.0373974
mRNA	ENSSSCT00000000830	ENSSSCG00000000766	CECR2	chr5:71997706-72013639	0.922752	1.84589	-1.0003	0.0008	0.0111573
mRNA	ENSSSCT00000000838	ENSSSCG00000000774	USP18	chr5:72536454-72596714	49.3503	27.6405	0.836272	0.00015	0.00297337
mRNA	ENSSSCT00000030680	ENSSSCG00000030182	DEDD2	chr6:45629732-45646518	18.1222	10.3111	0.813569	0.00015	0.00297337
mRNA	ENSSSCT00000006362	ENSSSCG00000005786	SNRPA1	chr1:311632781-311644920	37.728	21.0491	0.841875	5e-05	0.00119245
mRNA	ENSSSCT00000025335	ENSSSCG00000023076	-	chr15:112001007-112007029	75.9981	46.5265	0.707912	0.00315	0.0312883
mRNA	ENSSSCT00000018115	ENSSSCG00000016637	TFEC	chr18:32208622-32286915	15.267	28.9398	-0.922634	0.0001	0.00214362
mRNA	ENSSSCT00000018117	ENSSSCG00000016639	FOXP2	chr18:33665883-33729399	3.32691	5.68323	-0.77253	0.0036	0.0345772
mRNA	ENSSSCT00000018110	ENSSSCG00000016633	MET	chr18:31617219-31693966	4.45985	1.73614	1.36111	0.00395	0.0370382
mRNA	ENSSSCT00000018111	ENSSSCG00000024351	-	chr18:31473078-31507710	5.57236	3.44449	0.693998	0.00155	0.0183734
mRNA	ENSSSCT00000034777	ENSSSCG00000016855	FYB	chr16:25516198-25621534	4.72113	11.9045	-1.33431	0.00575	0.0485518
mRNA	ENSSSCT00000022644	ENSSSCG00000020694	DSG1	chr6:107865593-107900704	0.429461	0.958792	-1.15869	0.00365	0.0349368
mRNA	ENSSSCT00000032020	ENSSSCG00000026288	-	chr13:212993912-213031184	50.1711	190.393	-1.92405	5e-05	0.00119245
mRNA	ENSSSCT00000032023	ENSSSCG00000014672	TRIM6	chr9:4689734-4720219	27.8267	47.4936	-0.771263	0.0013	0.0160896
mRNA	ENSSSCT00000017356	ENSSSCG00000015940	-	chr15:85380835-85539166	26.3358	41.5721	-0.658593	0.00115	0.01472
mRNA	ENSSSCT00000017350	ENSSSCG00000015934	PPIG	chr15:85061414-85100183	11.9352	17.8773	-0.582897	0.00515	0.0448588
mRNA	ENSSSCT00000026014	ENSSSCG00000027748	-	chr10:11933316-11968657	37.084	24.1805	0.61695	0.00255	0.0266091
mRNA	ENSSSCT00000035556	ENSSSCG00000030849	RPL39	chrX:113430784-113434238	1400.91	654.4	1.09812	0.00025	0.00449095
mRNA	ENSSSCT00000027761	ENSSSCG00000021019	-	GL893241.2:1113-8273	4.90692	2.16797	1.17848	5e-05	0.00119245
mRNA	ENSSSCT00000027760	ENSSSCG00000022647	TIMM17B	chrX:47837427-47843547	27.5119	40.9804	-0.574877	0.00545	0.0467215
mRNA	ENSSSCT00000016405	ENSSSCG00000015039	BCO2	chr9:44724878-44767958	27.0815	16.6295	0.70356	0.001	0.013215
mRNA	ENSSSCT00000016406	ENSSSCG00000015040	PTS	chr9:44771847-44778992	95.008	54.7499	0.795192	0.0007	0.010104
mRNA	ENSSSCT00000018962	ENSSSCG00000017418	NKIRAS2	chr12:20996625-21013028	21.9285	13.5526	0.694237	0.0009	0.0122346
mRNA	ENSSSCT00000023684	ENSSSCG00000020914	-	GL895678.1:19385-23836	26.3409	11.0797	1.24939	0.00065	0.00953497
mRNA	ENSSSCT00000029108	ENSSSCG00000022866	NXF1	chr2:8315195-8327226	20.0826	32.2107	-0.681598	0.0016	0.018837
mRNA	ENSSSCT00000029107	ENSSSCG00000027934	-	chr17:57758719-57767720	18.7315	8.9803	1.06064	0.0033	0.0324458
mRNA	ENSSSCT00000012401	ENSSSCG00000011326	PTH1R	chr13:32998083-33023636	2.34628	1.1788	0.993063	0.00315	0.0312883
mRNA	ENSSSCT00000011170	ENSSSCG00000010204	BICC1	chr14:66692885-66911519	3.64716	5.59902	-0.618399	0.00375	0.0356116
mRNA	ENSSSCT00000005491	ENSSSCG00000004979	-	chr1:188117268-188148673	8.08238	13.8651	-0.778607	0.0003	0.00520502
mRNA	ENSSSCT00000011175	ENSSSCG00000010209	FAM13C	chr14:67498080-67617064	1.76235	4.37021	-1.3102	5e-05	0.00119245
mRNA	ENSSSCT00000005496	ENSSSCG00000004983	-	chr1:188218327-188358990	7.70057	17.7549	-1.20518	5e-05	0.00119245
mRNA	ENSSSCT00000005498	ENSSSCG00000004985	-	chr1:188436315-188461143	5.08132	1.84424	1.46217	5e-05	0.00119245
mRNA	ENSSSCT00000009134	ENSSSCG00000008340	ANTXR1	chr3:76587950-76839636	8.24802	14.173	-0.781028	5e-05	0.00119245
mRNA	ENSSSCT00000013443	ENSSSCG00000012294	PLP2	chrX:48063313-48066260	78.722	145.415	-0.885335	5e-05	0.00119245
mRNA	ENSSSCT00000013441	ENSSSCG00000012292	SYP	chrX:48080131-48094633	2.88061	1.40055	1.04038	0.00525	0.045513
mRNA	ENSSSCT00000014491	ENSSSCG00000013267	PEX16	chr2:17939948-17958740	30.4164	12.6529	1.26538	0.00095	0.0127118
mRNA	ENSSSCT00000014499	ENSSSCG00000013275	SYT13	chr2:18596995-18640232	2.25277	3.65778	-0.69927	0.002	0.0222139
mRNA	ENSSSCT00000009864	ENSSSCG00000009007	-	chr8:79970756-80089711	19.9665	43.0611	-1.10881	5e-05	0.00119245
mRNA	ENSSSCT00000003235	ENSSSCG00000002929	SYNE4	chr6:40782927-40787208	1.27279	0.354041	1.84601	0.00245	0.025797
mRNA	ENSSSCT00000006773	ENSSSCG00000006179	STAU2	chr4:67947282-68020677	17.2758	46.6	-1.43157	5e-05	0.00119245
mRNA	ENSSSCT00000006771	ENSSSCG00000006177	UBE2W	chr4:67750156-67790546	24.8353	46.1177	-0.892925	5e-05	0.00119245
mRNA	ENSSSCT00000025139	ENSSSCG00000021661	-	GL895968.1:30413-33675	24.38	8.43605	1.53106	0.0013	0.0160896
mRNA	ENSSSCT00000004950	ENSSSCG00000004480	COX7A2	chr1:101726687-101890065	666.561	282.636	1.23779	0.0046	0.0412761
mRNA	ENSSSCT00000022487	ENSSSCG00000025270	CHRD	chr13:131758178-131767012	1.58774	0.666332	1.25266	0.0002	0.003754
mRNA	ENSSSCT00000022484	ENSSSCG00000029268	-	GL895008.1:7206-34732	2.0542	5.0882	-1.30858	5e-05	0.00119245
mRNA	ENSSSCT00000022482	ENSSSCG00000024052	-	chr2:77673694-77675018	16.504	5.80951	1.50633	0.0057	0.0482378
mRNA	ENSSSCT00000022481	ENSSSCG00000026419	-	chr16:41761903-41939433	13.8599	24.3951	-0.81568	0.0037	0.0352729
mRNA	ENSSSCT00000022489	ENSSSCG00000025672	RAVER2	chr6:135984033-136062365	25.4167	38.6534	-0.604821	0.0027	0.0277757
mRNA	ENSSSCT00000007420	ENSSSCG00000006774	PPM1J	chr4:117792235-117797886	1.54805	0.524607	1.56114	0.00215	0.0234086
mRNA	ENSSSCT00000035160	ENSSSCG00000015889	TANK	chr15:75451997-75529953	19.7507	32.8077	-0.732129	0.0018	0.0205452
mRNA	ENSSSCT00000035165	ENSSSCG00000000475	IRAK3	chr5:33800190-33872499	3.8186	7.69121	-1.01017	0.00015	0.00297337
mRNA	ENSSSCT00000005466	ENSSSCG00000004954	C15orf61	chr1:183126893-183131818	7.50397	2.91644	1.36344	0.0002	0.003754
mRNA	ENSSSCT00000019168	ENSSSCG00000017607	TMEM100	chr12:32675129-32678191	3.72109	1.74682	1.09099	0.0011	0.0142222
mRNA	ENSSSCT00000008223	ENSSSCG00000007508	ZBP1	chr17:65136535-65146713	39.6426	18.9792	1.06264	5e-05	0.00119245
mRNA	ENSSSCT00000017250	ENSSSCG00000015842	PPP2CB	chr15:61682021-61697561	26.7827	17.2871	0.631604	0.0025	0.0262156
mRNA	ENSSSCT00000023237	ENSSSCG00000026833	MSANTD4	chr9:39864769-39875768	13.8295	22.0399	-0.672369	0.001	0.013215
mRNA	ENSSSCT00000023234	ENSSSCG00000030680	TCF7	chr2:142041627-142073804	2.82387	4.96077	-0.812893	0.00085	0.0116991
mRNA	ENSSSCT00000023239	ENSSSCG00000025293	HLTF	chr13:97254691-97326859	13.5812	22.4243	-0.723452	0.00035	0.0058827
mRNA	ENSSSCT00000023238	ENSSSCG00000023868	C3AR1	GL896371.1:25479-26910	8.92812	15.6423	-0.809025	0.0001	0.00214362
mRNA	ENSSSCT00000028179	ENSSSCG00000021372	-	JH118504.1:43112-50853	12.561	6.78226	0.889112	0.0002	0.003754
mRNA	ENSSSCT00000029805	ENSSSCG00000027544	-	GL894842.1:1102-13375	89.4724	44.0829	1.02122	5e-05	0.00119245
mRNA	ENSSSCT00000013961	ENSSSCG00000012770	FAM58A	chrX:141924442-141933321	13.3535	7.09502	0.912335	0.0019	0.0214646
mRNA	ENSSSCT00000013964	ENSSSCG00000012772	BCAP31	chrX:142021545-142065526	163.524	85.0782	0.942637	0.0005	0.00778241
mRNA	ENSSSCT00000015499	ENSSSCG00000014186	-	chr2:113068977-113178031	0.242381	0.64634	-1.41502	0.0017	0.0196705
mRNA	ENSSSCT00000015492	ENSSSCG00000014180	ST8SIA4	chr2:110733510-110825901	16.3624	31.7268	-0.95532	5e-05	0.00119245
mRNA	ENSSSCT00000005515	ENSSSCG00000005000	FANCM	chr1:195220254-195286683	5.96445	9.13681	-0.615301	0.0045	0.0405666
mRNA	ENSSSCT00000005513	ENSSSCG00000004998	-	chr1:195186154-195190072	119.562	45.9085	1.38092	5e-05	0.00119245
mRNA	ENSSSCT00000010619	ENSSSCG00000009684	MSRA	chr14:14627024-15060713	25.9808	16.6962	0.637925	0.0029	0.0293426
mRNA	ENSSSCT00000010615	ENSSSCG00000009681	INTS9	chr14:13726697-13790416	5.02304	10.0934	-1.00678	5e-05	0.00119245
mRNA	ENSSSCT00000014720	ENSSSCG00000013475	NCLN	chr2:75893469-75909454	23.8431	16.1789	0.559458	0.00565	0.0479669
mRNA	ENSSSCT00000014724	ENSSSCG00000013478	DOHH	chr2:75730691-75739639	10.5893	3.94637	1.42401	5e-05	0.00119245
mRNA	ENSSSCT00000006154	ENSSSCG00000005596	ARPC5L	chr1:299470823-299479050	78.7543	43.547	0.854785	5e-05	0.00119245
mRNA	ENSSSCT00000030856	ENSSSCG00000026330	-	chr12:25126662-25133808	19.479	9.66588	1.01095	0.0007	0.010104
mRNA	ENSSSCT00000030854	ENSSSCG00000025521	-	chr11:12724509-12736276	36.8351	12.3374	1.57804	5e-05	0.00119245
mRNA	ENSSSCT00000030858	ENSSSCG00000030685	ARID2	chr5:79566480-79726285	18.0984	30.0206	-0.730095	0.0006	0.00895758
mRNA	ENSSSCT00000015935	ENSSSCG00000028782	-	chr9:1685095-1686052	0.494596	2.22861	-2.17182	0.0009	0.0122346
mRNA	ENSSSCT00000003917	ENSSSCG00000003526	C1QB	chr6:74625258-74629862	38.6434	20.897	0.886923	5e-05	0.00119245
mRNA	ENSSSCT00000024451	ENSSSCG00000022358	-	chr8:8643795-8662721	30.1015	14.678	1.03618	5e-05	0.00119245
mRNA	ENSSSCT00000003001	ENSSSCG00000002707	GABARAPL2	chr6:11962959-11973935	74.6528	33.6993	1.14748	5e-05	0.00119245
mRNA	ENSSSCT00000003006	ENSSSCG00000002712	LDHD	chr6:12295490-12298450	34.8665	23.155	0.590514	0.0038	0.035985
mRNA	ENSSSCT00000022858	ENSSSCG00000022118	ZBED6CL	GL892911.1:266178-266946	10.6701	3.21008	1.73289	5e-05	0.00119245
mRNA	ENSSSCT00000022851	ENSSSCG00000026577	-	chr18:5439492-5442711	25.5564	43.6393	-0.771942	0.00045	0.00719494
mRNA	ENSSSCT00000022855	ENSSSCG00000027524	-	chr12:46793512-46805425	5.0671	2.70667	0.90464	0.0014	0.0169856
mRNA	ENSSSCT00000022857	ENSSSCG00000023362	RHBDF2	chr12:4861483-4888174	3.78086	6.45656	-0.772052	0.0042	0.038713
mRNA	ENSSSCT00000006989	ENSSSCG00000006378	SLAMF7	chr4:97461922-97479289	6.84828	11.3839	-0.733186	0.0016	0.018837
mRNA	ENSSSCT00000006980	ENSSSCG00000006370	TSTD1	chr4:97371109-97372691	69.9295	20.7015	1.75616	5e-05	0.00119245
mRNA	ENSSSCT00000006983	ENSSSCG00000025885	-	chr4:97408856-97430022	84.4209	37.749	1.16116	5e-05	0.00119245
mRNA	ENSSSCT00000025499	ENSSSCG00000027427	-	GL894665.2:18755-37822	1.7541	4.02678	-1.1989	0.0024	0.0254043
mRNA	ENSSSCT00000025490	ENSSSCG00000022439	-	chr1:297409404-297442956	27.9854	56.8594	-1.02272	5e-05	0.00119245
mRNA	ENSSSCT00000007586	ENSSSCG00000006925	KYAT3	chr4:139698109-139732899	40.7733	27.3149	0.57794	0.00425	0.0390669
mRNA	ENSSSCT00000030007	ENSSSCG00000027070	ENTPD6	GL894777.1:6452-22807	16.2537	8.71968	0.89842	5e-05	0.00119245
mRNA	ENSSSCT00000007447	ENSSSCG00000006799	LRIF1	chr4:119652637-119659834	8.0378	13.0226	-0.696146	0.00075	0.0106787
mRNA	ENSSSCT00000035742	ENSSSCG00000012291	GPKOW	chrX:48024600-48039718	10.7304	4.75492	1.17421	0.00065	0.00953497
mRNA	ENSSSCT00000031841	ENSSSCG00000025004	-	GL895000.1:8851-16992	19.8204	37.6922	-0.927284	0.0005	0.00778241
mRNA	ENSSSCT00000023437	ENSSSCG00000023489	CXCL9	chr8:75801203-75806186	30.6274	139.367	-2.186	5e-05	0.00119245
mRNA	ENSSSCT00000036092	ENSSSCG00000014372	-	chr2:148305086-148328487	33.3592	69.8508	-1.06619	5e-05	0.00119245
mRNA	ENSSSCT00000027531	ENSSSCG00000028876	-	JH118520.1:53522-59401	8.68934	23.9375	-1.46196	5e-05	0.00119245
mRNA	ENSSSCT00000032579	ENSSSCG00000021145	AP1S1	GL894574.1:30107-38378	26.4932	15.5997	0.764107	0.00045	0.00719494
mRNA	ENSSSCT00000017645	ENSSSCG00000016204	IHH	chr15:134122694-134129391	25.3917	16.3197	0.637739	0.0033	0.0324458
mRNA	ENSSSCT00000018606	ENSSSCG00000017089	ANXA6	chr16:78094268-78115994	70.0722	39.9325	0.811281	5e-05	0.00119245
mRNA	ENSSSCT00000008583	ENSSSCG00000007833	-	chr3:23052199-23174810	28.0589	51.5258	-0.876835	5e-05	0.00119245
mRNA	ENSSSCT00000008580	ENSSSCG00000007830	RBBP6	chr3:22536764-22570041	15.3991	28.8997	-0.908205	5e-05	0.00119245
mRNA	ENSSSCT00000012962	ENSSSCG00000011850	-	chr13:143786442-143842402	0.120825	0.649945	-2.4274	0.0002	0.003754
mRNA	ENSSSCT00000012969	ENSSSCG00000011856	RPL35A	chr13:144183621-144186429	3480.52	970.095	1.8431	5e-05	0.00119245
mRNA	ENSSSCT00000010181	ENSSSCG00000009293	-	chr11:2163383-2256282	11.8129	6.66937	0.824738	0.0002	0.003754
mRNA	ENSSSCT00000010188	ENSSSCG00000009300	WASF3	chr11:3766416-3791563	1.32468	3.22892	-1.28541	0.0004	0.00655605
mRNA	ENSSSCT00000009240	ENSSSCG00000008439	RHOQ	chr3:100058021-100097054	15.8713	41.9752	-1.40311	5e-05	0.00119245
mRNA	ENSSSCT00000009241	ENSSSCG00000008440	-	chr3:100009941-100014286	6.97434	3.19868	1.12458	0.00195	0.0218749
mRNA	ENSSSCT00000026150	ENSSSCG00000022338	-	chr9:120686269-120906148	4.89	2.4163	1.01704	5e-05	0.00119245
mRNA	ENSSSCT00000026155	ENSSSCG00000023426	-	chr8:73845263-73872872	0.991791	0.466828	1.08714	0.0016	0.018837
mRNA	ENSSSCT00000013375	ENSSSCG00000012229	CYBB	chrX:37303173-37392877	33.1261	56.7252	-0.776023	0.0044	0.0400203
mRNA	ENSSSCT00000023373	ENSSSCG00000023974	PHF21A	chr2:17968506-18017928	1.5924	2.54535	-0.676662	0.0035	0.0339068
mRNA	ENSSSCT00000023370	ENSSSCG00000025429	-	GL895110.2:135402-187458	31.3048	77.3412	-1.30485	5e-05	0.00119245
mRNA	ENSSSCT00000023374	ENSSSCG00000023648	-	JH118696.1:962-14928	3.28065	1.65557	0.98665	0.0058	0.0488708
mRNA	ENSSSCT00000023378	ENSSSCG00000022322	BCL2L11	JH118923.1:27423-54664	2.02813	4.46554	-1.13868	0.0002	0.003754
mRNA	ENSSSCT00000012132	ENSSSCG00000011085	MLLT10	chr10:58734841-58937014	14.0622	20.7296	-0.559873	0.00565	0.0479669
mRNA	ENSSSCT00000012137	ENSSSCG00000011090	NEBL	chr10:59609522-59713946	0.44938	1.30042	-1.53298	5e-05	0.00119245
mRNA	ENSSSCT00000007877	ENSSSCG00000007198	ANGPT4	chr17:39069491-39114089	2.69045	1.3655	0.978418	0.0021	0.0230209
mRNA	ENSSSCT00000015356	ENSSSCG00000014057	FAF2	chr2:83003510-83034241	13.0269	18.996	-0.544207	0.0043	0.0393907
mRNA	ENSSSCT00000009083	ENSSSCG00000008294	ACTG2	chr3:72251855-72310387	302.434	128.899	1.23038	0.0028	0.0285611
mRNA	ENSSSCT00000009088	ENSSSCG00000008298	-	chr3:72407784-72421082	44.7383	111.647	-1.31936	5e-05	0.00119245
mRNA	ENSSSCT00000002961	ENSSSCG00000002670	-	chr6:4473346-4490418	19.3789	30.6459	-0.661208	0.00135	0.0165389
mRNA	ENSSSCT00000009556	ENSSSCG00000008736	CPEB2	chr8:9736249-10009746	11.2497	16.9656	-0.592728	0.00525	0.045513
mRNA	ENSSSCT00000009552	ENSSSCG00000008732	TMEM128	chr8:5751452-5761789	33.2584	18.608	0.837794	0.0003	0.00520502
mRNA	ENSSSCT00000001708	ENSSSCG00000001533	TAF11	chr7:35543523-35555308	32.0383	18.6034	0.78423	0.00045	0.00719494
mRNA	ENSSSCT00000011268	ENSSSCG00000010295	ECD	chr14:82047990-82081641	11.5247	19.3585	-0.748235	0.0004	0.00655605
mRNA	ENSSSCT00000011263	ENSSSCG00000010291	PLA2G12B	chr14:81819439-81844247	39.8241	15.6303	1.34929	5e-05	0.00119245
mRNA	ENSSSCT00000003708	ENSSSCG00000003339	CPSF3L	chr6:58092107-58105986	15.9967	10.4695	0.611584	0.0029	0.0293426
mRNA	ENSSSCT00000024396	ENSSSCG00000022765	-	JH118991.1:15922-16435	6.64932	14.9044	-1.16446	0.0005	0.00778241
mRNA	ENSSSCT00000024643	ENSSSCG00000024867	ISG20	chr1:212617011-212628410	60.2836	32.334	0.898715	5e-05	0.00119245
mRNA	ENSSSCT00000032313	ENSSSCG00000030220	-	chr10:19849480-19865960	27.4103	12.56	1.12588	0.0055	0.0470618
mRNA	ENSSSCT00000006862	ENSSSCG00000006263	ATP6V1H	chr4:84281793-84340043	18.0565	10.8949	0.72887	0.00095	0.0127118
mRNA	ENSSSCT00000031562	ENSSSCG00000022258	-	chr17:53182911-53185808	199.182	62.6435	1.66885	5e-05	0.00119245
mRNA	ENSSSCT00000025513	ENSSSCG00000022857	TFF3	chr13:216044020-216046817	1321.8	706.834	0.90306	5e-05	0.00119245
mRNA	ENSSSCT00000025518	ENSSSCG00000027470	-	chr6:26043346-26056563	7.77522	3.91974	0.988127	0.00215	0.0234086
mRNA	ENSSSCT00000025519	ENSSSCG00000026360	CLGN	chr8:92109465-92167413	2.82702	7.20821	-1.35036	5e-05	0.00119245
mRNA	ENSSSCT00000030211	ENSSSCG00000027941	-	chr13:153563023-153783293	4.23478	6.4203	-0.600352	0.00515	0.0448588
mRNA	ENSSSCT00000030213	ENSSSCG00000029776	FAM219B	chr7:63339160-63346268	7.58108	3.82967	0.985183	5e-05	0.00119245
mRNA	ENSSSCT00000026098	ENSSSCG00000004332	BACH2	chr1:64904129-65186708	8.02854	18.0568	-1.16933	0.0004	0.00655605
mRNA	ENSSSCT00000026094	ENSSSCG00000028195	ERICH1	GL894666.1:89-31724	10.8547	17.94	-0.724853	0.00245	0.025797
mRNA	ENSSSCT00000016481	ENSSSCG00000015115	CBL	chr9:51452066-51540892	15.4496	27.9744	-0.856537	5e-05	0.00119245
mRNA	ENSSSCT00000028729	ENSSSCG00000029518	-	chr6:100883281-100897872	28.4611	56.8697	-0.99867	5e-05	0.00119245
mRNA	ENSSSCT00000028724	ENSSSCG00000026960	ZNF280D	chr1:127597934-127719722	14.488	30.4102	-1.06969	5e-05	0.00119245
mRNA	ENSSSCT00000018300	ENSSSCG00000016809	DROSHA	chr16:18544602-18667159	8.22201	12.0484	-0.551277	0.0059	0.0494723
mRNA	ENSSSCT00000012338	ENSSSCG00000011270	EIF1B	chr13:26929998-26932687	40.9661	26.65	0.620293	0.0045	0.0405666
mRNA	ENSSSCT00000019456	ENSSSCG00000017879	SPNS2	chr12:52453740-52487384	11.6109	5.30363	1.13043	5e-05	0.00119245
mRNA	ENSSSCT00000019455	ENSSSCG00000017878	UBE2G1	chr12:52253238-52278046	52.2715	85.1048	-0.703215	0.0008	0.0111573
mRNA	ENSSSCT00000012485	ENSSSCG00000011405	HYAL2	chr13:35983755-35988621	54.3678	30.427	0.837403	5e-05	0.00119245
mRNA	ENSSSCT00000029183	ENSSSCG00000022749	MRPL40	chr14:54670168-54672802	116.581	63.4739	0.877101	5e-05	0.00119245
mRNA	ENSSSCT00000029184	ENSSSCG00000024965	-	chr3:72035487-72039770	71.5975	25.8237	1.47121	5e-05	0.00119245
mRNA	ENSSSCT00000016304	ENSSSCG00000014946	CEP295	chr9:29688041-29799302	52.9243	12.2218	2.11447	5e-05	0.00119245
mRNA	ENSSSCT00000004139	ENSSSCG00000003738	MAPRE2	chr6:111324051-111388859	27.2396	41.5724	-0.609917	0.004	0.0373974
mRNA	ENSSSCT00000004133	ENSSSCG00000003733	KLHL14	chr6:109214945-109334932	0.549203	1.29826	-1.24117	0.00035	0.0058827
mRNA	ENSSSCT00000010220	ENSSSCG00000009326	KATNAL1	chr11:6760616-6803995	6.02873	13.5947	-1.17311	5e-05	0.00119245
mRNA	ENSSSCT00000005664	ENSSSCG00000005136	IFNE	chr1:224421237-224421819	5.50259	1.97283	1.47984	0.003	0.0300926
mRNA	ENSSSCT00000028447	ENSSSCG00000025510	-	chr18:88683-110231	21.1853	11.7557	0.849702	0.00015	0.00297337
mRNA	ENSSSCT00000028446	ENSSSCG00000026414	ATOX1	GL894053.2:177-6167	277.467	61.9863	2.16229	5e-05	0.00119245
mRNA	ENSSSCT00000028449	ENSSSCG00000022404	-	chr2:8265772-8273083	66.3448	44.5968	0.573043	0.00545	0.0467215
mRNA	ENSSSCT00000022403	ENSSSCG00000020923	-	GL892411.2:78624-123581	2.82395	5.44304	-0.946698	0.00275	0.0281588
mRNA	ENSSSCT00000000156	ENSSSCG00000000148	-	chr5:9275334-9276287	69.1189	37.4771	0.883072	5e-05	0.00119245
mRNA	ENSSSCT00000026878	ENSSSCG00000025796	NLE1	chr12:41546590-41555533	11.2728	5.12463	1.13733	5e-05	0.00119245
mRNA	ENSSSCT00000006243	ENSSSCG00000005678	NTMT1	chr1:303687310-303696507	9.91144	5.0765	0.965262	5e-05	0.00119245
mRNA	ENSSSCT00000032440	ENSSSCG00000026006	KLF13	chr1:159396561-159485685	23.4828	15.8278	0.569141	0.0055	0.0470618
mRNA	ENSSSCT00000030437	ENSSSCG00000030529	-	chr18:1560344-1562266	3.81718	6.26891	-0.715709	0.00595	0.0497612
mRNA	ENSSSCT00000030436	ENSSSCG00000021599	-	chr8:19492653-19503805	49.6283	13.0026	1.93236	5e-05	0.00119245
mRNA	ENSSSCT00000027836	ENSSSCG00000029076	-	chr14:107499604-107663345	31.7401	12.5848	1.33463	5e-05	0.00119245
mRNA	ENSSSCT00000018253	ENSSSCG00000016768	MPLKIP	chr18:59574865-59578243	10.6978	6.91907	0.628668	0.00355	0.034246
mRNA	ENSSSCT00000018251	ENSSSCG00000016766	-	chr18:58829117-58829276	419.477	0	inf	0.0035	0.0339068
mRNA	ENSSSCT00000018255	ENSSSCG00000016769	CDK13	chr18:59601835-59696078	23.6587	39.1266	-0.725777	0.00045	0.00719494
mRNA	ENSSSCT00000032106	ENSSSCG00000028663	RBM25	chr7:102193921-102258991	16.8179	31.0223	-0.883307	0.0001	0.00214362
mRNA	ENSSSCT00000032100	ENSSSCG00000030616	KIAA1551	chr5:45546616-45582548	22.712	38.8688	-0.775154	0.00035	0.0058827
mRNA	ENSSSCT00000023104	ENSSSCG00000020867	-	chr5:17196931-17198642	20.5245	42.3546	-1.04517	0.00095	0.0127118
mRNA	ENSSSCT00000023100	ENSSSCG00000024330	-	chr6:40628258-40629425	162.102	378.446	-1.22319	5e-05	0.00119245
mRNA	ENSSSCT00000027480	ENSSSCG00000023361	MRPS36	chr16:51279801-51301023	21.1942	10.0639	1.07448	5e-05	0.00119245
mRNA	ENSSSCT00000027481	ENSSSCG00000029626	NECAB3	chr17:42101647-42116081	4.92652	2.27775	1.11296	0.0033	0.0324458
mRNA	ENSSSCT00000026685	ENSSSCG00000024336	-	chr13:214974390-214983055	43.9762	28.8206	0.60962	0.00465	0.0415674
mRNA	ENSSSCT00000016561	ENSSSCG00000015195	-	chr9:57383263-57393603	13.3163	8.06466	0.723506	0.00125	0.015631
mRNA	ENSSSCT00000016566	ENSSSCG00000015200	-	chr9:57498519-57507892	1.35591	0.446722	1.60181	0.00085	0.0116991
mRNA	ENSSSCT00000027155	ENSSSCG00000029279	GNA11	chr2:76070799-76090633	124.379	65.845	0.91759	0.0001	0.00214362
mRNA	ENSSSCT00000028685	ENSSSCG00000028895	-	GL896322.1:20-1374	12.7509	2.95819	2.10781	5e-05	0.00119245
mRNA	ENSSSCT00000028682	ENSSSCG00000024974	RPL13	chr6:517792-520205	1319.42	680.86	0.954472	0.0004	0.00655605
mRNA	ENSSSCT00000028688	ENSSSCG00000026931	SERTAD1	chr6:44447546-44448266	57.9017	20.9052	1.46974	5e-05	0.00119245
mRNA	ENSSSCT00000015143	ENSSSCG00000013863	SMIM7	chr2:60549158-60553577	165.38	51.1228	1.69375	5e-05	0.00119245
mRNA	ENSSSCT00000032483	ENSSSCG00000024024	CX3CR1	chr13:26204855-26217959	1.03937	2.21901	-1.09421	0.00095	0.0127118
mRNA	ENSSSCT00000023811	ENSSSCG00000028657	-	GL895451.1:8355-11273	54.2303	34.8144	0.639414	0.00225	0.0242293
mRNA	ENSSSCT00000023814	ENSSSCG00000023690	PTMA	GL894918.2:6122-7597	3140.35	6600.45	-1.07164	5e-05	0.00119245
mRNA	ENSSSCT00000005840	ENSSSCG00000005302	STOML2	chr1:263416860-263420329	82.317	46.3212	0.829518	0.0001	0.00214362
mRNA	ENSSSCT00000014231	ENSSSCG00000013020	MAP4K2	chr2:6497804-6512966	4.59035	7.0776	-0.624655	0.00455	0.0409193
mRNA	ENSSSCT00000014232	ENSSSCG00000013021	SF1	chr2:6524029-6536326	30.138	56.4849	-0.906284	0.0001	0.00214362
mRNA	ENSSSCT00000008741	ENSSSCG00000007978	-	chr3:40950680-40951551	32.488	80.6942	-1.31256	5e-05	0.00119245
mRNA	ENSSSCT00000008742	ENSSSCG00000007979	LUC7L	chr3:40960514-40991077	14.031	6.71898	1.0623	5e-05	0.00119245
mRNA	ENSSSCT00000008743	ENSSSCG00000007980	-	chr3:41009747-41022111	22.5513	13.3286	0.758685	0.0005	0.00778241
mRNA	ENSSSCT00000008745	ENSSSCG00000007982	MPG	chr3:40892303-40931888	24.2804	12.1247	1.00184	0.00055	0.00838524
mRNA	ENSSSCT00000008748	ENSSSCG00000007984	MRPL28	chr3:41094504-41097389	126.833	74.2609	0.772252	0.00015	0.00297337
mRNA	ENSSSCT00000010929	ENSSSCG00000009973	RHBDD3	chr14:49367967-49371139	6.17983	2.89701	1.093	0.00015	0.00297337
mRNA	ENSSSCT00000010697	ENSSSCG00000009757	BRI3BP	chr14:29888166-29904643	65.2091	23.9916	1.44254	5e-05	0.00119245
mRNA	ENSSSCT00000011346	ENSSSCG00000024048	-	chr14:95292832-95308578	2.49975	0.910662	1.45679	5e-05	0.00119245
mRNA	ENSSSCT00000011345	ENSSSCG00000026850	-	chr14:95197265-95214246	7.31998	3.06296	1.25691	5e-05	0.00119245
mRNA	ENSSSCT00000013277	ENSSSCG00000012138	ACE2	chrX:13060433-13089851	227.653	99.0001	1.20133	5e-05	0.00119245
mRNA	ENSSSCT00000014595	ENSSSCG00000013364	-	chr2:43627374-43798211	45.1722	83.6939	-0.889688	0.00045	0.00719494
mRNA	ENSSSCT00000005034	ENSSSCG00000004557	-	chr1:118800887-118806518	365.262	181.11	1.01207	5e-05	0.00119245
mRNA	ENSSSCT00000005033	ENSSSCG00000004556	-	chr1:118816806-118837774	16.0327	7.31926	1.13124	5e-05	0.00119245
mRNA	ENSSSCT00000000772	ENSSSCG00000000709	PLEKHG6	chr5:66793344-66811338	33.6145	17.4045	0.949624	5e-05	0.00119245
mRNA	ENSSSCT00000004857	ENSSSCG00000004394	RPF2	chr1:86305688-86345801	26.0508	44.9919	-0.788336	0.0002	0.003754
mRNA	ENSSSCT00000004858	ENSSSCG00000004395	-	chr1:86210910-86230305	22.5377	56.5583	-1.3274	5e-05	0.00119245
mRNA	ENSSSCT00000025763	ENSSSCG00000026446	FAM136A	chr3:75462087-75468524	23.7997	12.4581	0.933852	5e-05	0.00119245
mRNA	ENSSSCT00000025762	ENSSSCG00000025782	-	chr12:54951702-54952955	245.078	137.087	0.838147	5e-05	0.00119245
mRNA	ENSSSCT00000007504	ENSSSCG00000006851	-	chr4:122656457-122879785	9.88823	16.5425	-0.742393	0.0012	0.0151808
mRNA	ENSSSCT00000030081	ENSSSCG00000020669	-	GL896274.2:19676-47483	2.77602	1.59457	0.799854	0.00365	0.0349368
mRNA	ENSSSCT00000002844	ENSSSCG00000002559	CDCA4	chr7:131262823-131263462	19.9942	5.70641	1.80893	5e-05	0.00119245
mRNA	ENSSSCT00000002842	ENSSSCG00000002557	NUDT14	chr7:131249481-131253801	13.3298	5.37373	1.31066	0.0001	0.00214362
mRNA	ENSSSCT00000027316	ENSSSCG00000027573	RPL29	chr13:37315972-37318756	963.988	505.307	0.931856	0.00075	0.0106787
mRNA	ENSSSCT00000001012	ENSSSCG00000000927	TMTC3	chr5:99022902-99071007	15.9238	28.0202	-0.815285	5e-05	0.00119245
mRNA	ENSSSCT00000035049	ENSSSCG00000008745	PROM1	chr8:10866625-10960945	1.78509	4.36555	-1.29016	0.0027	0.0277757
mRNA	ENSSSCT00000019333	ENSSSCG00000017761	-	chr12:46669532-46671686	10.2003	4.77137	1.09614	5e-05	0.00119245
mRNA	ENSSSCT00000019335	ENSSSCG00000017763	-	chr12:46617995-46629150	5.95017	2.77104	1.1025	0.00035	0.0058827
mRNA	ENSSSCT00000000687	ENSSSCG00000000638	-	chr5:64280243-64290224	9.72067	4.7353	1.0376	0.00105	0.0137227
mRNA	ENSSSCT00000026165	ENSSSCG00000025386	SPTSSA	chr7:70090722-70112537	117.324	46.74	1.32777	0.0057	0.0482378
mRNA	ENSSSCT00000026161	ENSSSCG00000028624	-	GL893160.1:2014-17149	13.4355	20.9389	-0.640134	0.00245	0.025797
mRNA	ENSSSCT00000026163	ENSSSCG00000027078	-	GL893841.1:47302-69058	51.7181	30.0631	0.782675	0.0036	0.0345772
mRNA	ENSSSCT00000014869	ENSSSCG00000013614	CNN1	chr2:70536386-70544292	51.9794	25.7322	1.01437	0.0006	0.00895758
mRNA	ENSSSCT00000017727	ENSSSCG00000016279	PDE6D	chr15:146142849-146147912	16.3245	35.1852	-1.10793	5e-05	0.00119245
mRNA	ENSSSCT00000017720	ENSSSCG00000016272	-	chr15:145524630-145555101	21.7525	13.3326	0.706225	0.00155	0.0183734
mRNA	ENSSSCT00000005701	ENSSSCG00000005171	-	chr1:227334092-227344720	40.6953	27.567	0.561919	0.00505	0.0442407
mRNA	ENSSSCT00000033922	ENSSSCG00000006002	NOV	chr4:20522555-20533993	1.55088	3.99207	-1.36405	5e-05	0.00119245
mRNA	ENSSSCT00000029926	ENSSSCG00000030467	PHC3	chr13:117558741-117628838	11.6394	27.2715	-1.22838	5e-05	0.00119245
mRNA	ENSSSCT00000028346	ENSSSCG00000029196	DIP2B	chr5:17064795-17187457	16.5669	24.6775	-0.57489	0.00545	0.0467215
mRNA	ENSSSCT00000013840	ENSSSCG00000012659	ZNF280C	chrX:122503579-122564169	1.08125	8.35439	-2.94984	0.00015	0.00297337
mRNA	ENSSSCT00000011993	ENSSSCG00000010957	-	chr10:33554264-33666696	5.96588	13.0512	-1.12938	5e-05	0.00119245
mRNA	ENSSSCT00000012715	ENSSSCG00000011618	GATA2	chr13:79606187-79613715	0.516885	1.43079	-1.4689	5e-05	0.00119245
mRNA	ENSSSCT00000012717	ENSSSCG00000011620	-	chr13:79877692-79913630	30.292	14.7585	1.0374	5e-05	0.00119245
mRNA	ENSSSCT00000012712	ENSSSCG00000011615	RAB7A	chr13:79450126-79456616	46.7827	100.652	-1.10533	5e-05	0.00119245
mRNA	ENSSSCT00000001258	ENSSSCG00000022394	-	chr7:22187171-22190343	6.28365	3.19012	0.977991	0.0002	0.003754
mRNA	ENSSSCT00000002784	ENSSSCG00000002506	VRK1	chr7:125267393-125310472	19.0958	31.1347	-0.705265	0.0013	0.0160896
mRNA	ENSSSCT00000002780	ENSSSCG00000002502	ATG2B	chr7:124765242-124844073	12.3301	18.777	-0.606779	0.0031	0.0308875
mRNA	ENSSSCT00000003785	ENSSSCG00000003412	EXOSC10	chr6:65163742-65187263	12.4398	19.1492	-0.622318	0.00205	0.02262
mRNA	ENSSSCT00000024310	ENSSSCG00000027800	-	chr3:103872580-103885823	12.0281	21.0161	-0.805083	0.00065	0.00953497
mRNA	ENSSSCT00000005202	ENSSSCG00000004710	ADAL	chr1:142954882-142984486	7.96195	14.485	-0.863365	0.0046	0.0412761
mRNA	ENSSSCT00000005208	ENSSSCG00000004716	-	chr1:143187619-143198162	13.2424	6.32103	1.06693	0.00015	0.00297337
mRNA	ENSSSCT00000003121	ENSSSCG00000002821	CCL22	chr6:17288016-17294050	0.591317	1.56565	-1.40476	0.0009	0.0122346
mRNA	ENSSSCT00000003120	ENSSSCG00000002820	RSPRY1	chr6:17159490-17195722	14.7572	23.7347	-0.685581	0.0006	0.00895758
mRNA	ENSSSCT00000003127	ENSSSCG00000002826	-	chr6:27276810-27380644	101.299	44.2701	1.19422	0.0001	0.00214362
mRNA	ENSSSCT00000003129	ENSSSCG00000002828	LPCAT2	chr6:27466764-27524179	5.68048	10.5955	-0.899369	0.00015	0.00297337
mRNA	ENSSSCT00000006578	ENSSSCG00000005995	MTBP	chr4:19561260-19634315	8.76865	13.1341	-0.582893	0.0058	0.0488708
mRNA	ENSSSCT00000006577	ENSSSCG00000005994	SNTB1	chr4:19423080-19550493	2.79727	4.84718	-0.793123	0.0008	0.0111573
mRNA	ENSSSCT00000025040	ENSSSCG00000024179	NAGS	chr12:19402213-19411777	13.9185	5.26848	1.40154	5e-05	0.00119245
mRNA	ENSSSCT00000025047	ENSSSCG00000026915	-	chr13:212955466-212978093	34.2622	76.4421	-1.15775	5e-05	0.00119245
mRNA	ENSSSCT00000025595	ENSSSCG00000023903	ATP5I	chr8:149900-151754	288.451	179.244	0.6864	0.00135	0.0165389
mRNA	ENSSSCT00000025596	ENSSSCG00000021161	CKS2	chr14:957428-964655	28.1383	18.0364	0.641625	0.00225	0.0242293
mRNA	ENSSSCT00000025590	ENSSSCG00000023600	-	chr13:76734150-76739069	40.1554	23.4694	0.774817	0.00515	0.0448588
mRNA	ENSSSCT00000018565	ENSSSCG00000017052	ADAM19	chr16:71570440-71669557	10.949	16.4823	-0.590117	0.00355	0.034246
mRNA	ENSSSCT00000018567	ENSSSCG00000017054	CYFIP2	chr16:71706351-71844164	18.349	33.5218	-0.869397	0.0001	0.00214362
mRNA	ENSSSCT00000026762	ENSSSCG00000030131	C15orf40	chr7:57417818-57425005	8.49685	4.82811	0.815469	0.0001	0.00214362
mRNA	ENSSSCT00000026766	ENSSSCG00000030514	-	GL893684.1:10603-21014	14.5028	26.65	-0.877801	5e-05	0.00119245
mRNA	ENSSSCT00000026767	ENSSSCG00000024115	-	chr12:41461518-41507345	13.9466	22.2324	-0.672747	0.0022	0.0238111
mRNA	ENSSSCT00000032638	ENSSSCG00000012382	IGBP1	chrX:63355957-63403342	70.6409	43.7178	0.692284	0.0015	0.0178968
mRNA	ENSSSCT00000030905	ENSSSCG00000025803	-	chr13:157376014-157391558	19.4987	11.212	0.798332	0.00325	0.0320922
mRNA	ENSSSCT00000035361	ENSSSCG00000012241	BCOR	chrX:39823457-39960015	6.36005	10.4443	-0.715609	0.00575	0.0485518
mRNA	ENSSSCT00000016659	ENSSSCG00000015288	RBBP5	chr9:72016827-72035637	29.8072	46.8887	-0.653577	0.0018	0.0205452
mRNA	ENSSSCT00000011604	ENSSSCG00000010608	SFR1	chr14:124982708-124986320	5.77806	2.64164	1.12915	0.0018	0.0205452
mRNA	ENSSSCT00000024052	ENSSSCG00000022950	-	chr9:44381618-44389247	14.7995	23.4989	-0.667047	0.00415	0.0383737
mRNA	ENSSSCT00000008316	ENSSSCG00000007577	AP5Z1	chr3:4281220-4363672	6.03967	3.56602	0.760153	0.00345	0.0335647
mRNA	ENSSSCT00000018765	ENSSSCG00000017236	CD300C	chr12:6621091-6624938	17.7895	10.1993	0.802559	0.0018	0.0205452
mRNA	ENSSSCT00000010557	ENSSSCG00000009630	EGR3	chr14:7426275-7428160	0.874369	2.68932	-1.62093	0.0002	0.003754
mRNA	ENSSSCT00000010550	ENSSSCG00000009624	-	chr14:7176194-7224214	10.7163	31.3788	-1.54999	5e-05	0.00119245
mRNA	ENSSSCT00000011650	ENSSSCG00000010651	ABLIM1	chr14:135884828-136136366	18.9667	28.519	-0.588452	0.00385	0.0363563
mRNA	ENSSSCT00000018493	ENSSSCG00000016983	STC2	chr16:55326946-55342003	3.33669	1.91164	0.803604	0.0016	0.018837
mRNA	ENSSSCT00000018498	ENSSSCG00000016988	ERGIC1	chr16:55597413-55717142	25.5728	44.6283	-0.80335	0.0001	0.00214362
mRNA	ENSSSCT00000011652	ENSSSCG00000010653	TRUB1	chr14:136384452-136427023	2.44541	0.931686	1.39216	0.0023	0.0246104
mRNA	ENSSSCT00000033340	ENSSSCG00000015294	CR1	chr9:74510645-74564138	5.524	11.0814	-1.00436	0.0002	0.003754
mRNA	ENSSSCT00000005537	ENSSSCG00000005021	SAV1	chr1:200696534-200724445	9.80302	14.8529	-0.59945	0.00355	0.034246
mRNA	ENSSSCT00000007930	ENSSSCG00000007248	ASXL1	chr17:40908260-40984197	10.9412	17.277	-0.659077	0.0032	0.0317013
mRNA	ENSSSCT00000034797	ENSSSCG00000030638	CH242-168I5.2	chr9:109954290-110001622	2.50314	5.95649	-1.25072	0.00025	0.00449095
mRNA	ENSSSCT00000005425	ENSSSCG00000004917	MALT1	chr1:179658937-179701310	5.56809	17.3079	-1.63618	0.0009	0.0122346
mRNA	ENSSSCT00000009218	ENSSSCG00000008418	-	chr3:95389251-95546928	1.51822	0.688389	1.14109	0.00555	0.0473756
mRNA	ENSSSCT00000007113	ENSSSCG00000006494	SLC25A44	chr4:102579408-102593041	9.67702	15.1578	-0.64743	0.0016	0.018837
mRNA	ENSSSCT00000007115	ENSSSCG00000006496	LMNA	chr4:102642365-102661829	286.539	164.75	0.798454	0.0012	0.0151808
mRNA	ENSSSCT00000007118	ENSSSCG00000006499	LAMTOR2	chr4:102714739-102719077	31.3814	13.2628	1.24253	5e-05	0.00119245
mRNA	ENSSSCT00000024296	ENSSSCG00000028571	FAM207A	chr13:217492705-217520322	22.0774	6.87507	1.68312	5e-05	0.00119245
mRNA	ENSSSCT00000025531	ENSSSCG00000025712	-	chr7:27917360-27937335	3.28389	1.93202	0.765292	0.00205	0.02262
mRNA	ENSSSCT00000025534	ENSSSCG00000024242	MRPL54	chr2:75517894-75519678	14.2179	5.87506	1.27503	0.0005	0.00778241
mRNA	ENSSSCT00000022922	ENSSSCG00000020929	-	chr15:112603785-112613717	7.51006	16.3768	-1.12476	5e-05	0.00119245
mRNA	ENSSSCT00000031444	ENSSSCG00000030580	-	chr1:146304942-146312662	22.6742	10.7468	1.07714	5e-05	0.00119245
mRNA	ENSSSCT00000025652	ENSSSCG00000028979	UVRAG	chr9:11252749-11456044	13.809	21.888	-0.664535	0.00185	0.0209924
mRNA	ENSSSCT00000025651	ENSSSCG00000020769	-	chr18:56857685-56868920	173.472	81.4085	1.09145	5e-05	0.00119245
mRNA	ENSSSCT00000025654	ENSSSCG00000026539	-	JH118618.1:25166-26166	8.59872	2.1401	2.00644	5e-05	0.00119245
mRNA	ENSSSCT00000026356	ENSSSCG00000023315	THOC6	chr3:40533918-40538505	23.3658	13.2488	0.818536	0.0008	0.0111573
mRNA	ENSSSCT00000023724	ENSSSCG00000022280	DACT3	chr6:47861775-47874977	3.81856	1.32556	1.52643	0.00375	0.0356116
mRNA	ENSSSCT00000027403	ENSSSCG00000030444	-	chr3:4970497-4986768	16.536	37.768	-1.19156	5e-05	0.00119245
mRNA	ENSSSCT00000023894	ENSSSCG00000021131	-	chr14:124874689-124878749	41.4885	17.6902	1.22976	5e-05	0.00119245
mRNA	ENSSSCT00000029559	ENSSSCG00000024489	-	GL895253.2:153220-206715	4.7528	10.449	-1.13652	0.00045	0.00719494
mRNA	ENSSSCT00000029557	ENSSSCG00000021867	-	chr6:40095730-40101161	2.06383	0.745723	1.46861	0.00135	0.0165389
mRNA	ENSSSCT00000029552	ENSSSCG00000024978	-	JH118669.1:141987-226171	10.2782	16.6747	-0.698073	0.00125	0.015631
mRNA	ENSSSCT00000011034	ENSSSCG00000010073	CHCHD10	chr14:53363489-53366597	48.4549	24.3674	0.991689	5e-05	0.00119245
mRNA	ENSSSCT00000018515	ENSSSCG00000017003	KCNIP1	chr16:57544456-57558818	0.139284	0.883641	-2.66543	0.00375	0.0356116
mRNA	ENSSSCT00000018517	ENSSSCG00000017005	KCNMB1	chr16:57959703-57971192	3.44101	1.19529	1.52547	0.002	0.0222139
mRNA	ENSSSCT00000018518	ENSSSCG00000017006	LCP2	chr16:58039299-58082197	8.0918	20.0178	-1.30675	5e-05	0.00119245
mRNA	ENSSSCT00000030704	ENSSSCG00000023560	-	chr14:145686772-145706024	19.5893	7.55605	1.37436	5e-05	0.00119245
mRNA	ENSSSCT00000015648	ENSSSCG00000014322	HNRNPA0	chr2:145502989-145503956	18.7304	10.7108	0.806317	0.00135	0.0165389
mRNA	ENSSSCT00000015647	ENSSSCG00000014321	KLHL3	chr2:145357373-145464551	4.86142	2.67162	0.863665	0.0024	0.0254043
mRNA	ENSSSCT00000008126	ENSSSCG00000007423	UBE2C	chr17:53664232-53667596	47.3204	93.6073	-0.98416	5e-05	0.00119245
mRNA	ENSSSCT00000008129	ENSSSCG00000007426	ACOT8	chr17:53679780-53719362	35.0555	19.6775	0.833091	0.0023	0.0246104
mRNA	ENSSSCT00000005743	ENSSSCG00000026305	PDCD1LG2	GL896018.1:1858-35531	0.998382	2.75383	-1.46377	0.0002	0.003754
mRNA	ENSSSCT00000005745	ENSSSCG00000005212	PLGRKT	chr1:242425743-242473399	112.459	33.9896	1.72624	5e-05	0.00119245
mRNA	ENSSSCT00000014518	ENSSSCG00000013293	COMMD9	chr2:27119409-27138704	49.8635	31.2675	0.673321	0.0012	0.0151808
mRNA	ENSSSCT00000016640	ENSSSCG00000015271	PRELP	chr9:70484581-70498199	8.16003	13.2671	-0.701202	0.0036	0.0345772
mRNA	ENSSSCT00000003379	ENSSSCG00000003042	-	chr6:45981952-46078610	703.236	329.203	1.09503	0.0012	0.0151808
mRNA	ENSSSCT00000011854	ENSSSCG00000010835	AIDA	chr10:13586601-13621298	32.5361	52.8332	-0.699403	0.00045	0.00719494
mRNA	ENSSSCT00000011855	ENSSSCG00000010836	BROX	chr10:13624314-13636566	32.0463	49.2278	-0.619315	0.00265	0.0273669
mRNA	ENSSSCT00000012005	ENSSSCG00000010968	IL11RA	chr10:36278904-36289170	9.04912	3.62595	1.31942	5e-05	0.00119245
mRNA	ENSSSCT00000000051	ENSSSCG00000000046	CYP2D25	chr5:3810425-3815076	11.3322	6.97964	0.699198	0.00595	0.0497612
mRNA	ENSSSCT00000001097	ENSSSCG00000001005	PSMG4	chr7:2041197-2048693	83.5074	35.1876	1.24684	5e-05	0.00119245
mRNA	ENSSSCT00000001096	ENSSSCG00000001004	SLC22A23	chr7:2052759-2194261	13.2796	8.01567	0.72832	0.001	0.013215
mRNA	ENSSSCT00000000941	ENSSSCG00000000862	-	chr5:86352831-86413187	6.81616	26.0589	-1.93475	5e-05	0.00119245
mRNA	ENSSSCT00000006478	ENSSSCG00000005899	MFSD3	chr4:384726-387190	7.96936	3.79347	1.07094	0.00135	0.0165389
mRNA	ENSSSCT00000006479	ENSSSCG00000005900	GPT	chr4:388743-391693	34.1217	17.468	0.965975	5e-05	0.00119245
mRNA	ENSSSCT00000002540	ENSSSCG00000002282	MAX	chr7:95520599-95544268	89.3844	143.195	-0.679887	0.00165	0.0192591
mRNA	ENSSSCT00000003630	ENSSSCG00000003269	LENG9	chr6:53410383-53411934	10.2891	5.41608	0.92579	0.0003	0.00520502
mRNA	ENSSSCT00000007705	ENSSSCG00000026893	NAT1	chr17:14206993-14216749	79.439	45.805	0.794344	0.0002	0.003754
mRNA	ENSSSCT00000033172	ENSSSCG00000003825	CYP2J2	chr6:139936091-139965989	56.3541	14.0937	1.99947	0.00065	0.00953497
mRNA	ENSSSCT00000024488	ENSSSCG00000022801	S100PBP	chr6:83155167-83184948	22.5856	63.529	-1.49201	5e-05	0.00119245
mRNA	ENSSSCT00000022886	ENSSSCG00000025248	-	chr12:49626506-49670184	19.3452	40.1315	-1.05276	5e-05	0.00119245
mRNA	ENSSSCT00000018066	ENSSSCG00000016593	ARF5	chr18:21699124-21702395	34.0917	21.2702	0.680591	0.001	0.013215
mRNA	ENSSSCT00000026045	ENSSSCG00000021990	-	chr1:225599643-225610235	11.903	6.37913	0.899896	0.00585	0.049169
mRNA	ENSSSCT00000024731	ENSSSCG00000023520	-	chr1:255618170-255748875	104.729	67.0126	0.644152	0.00155	0.0183734
mRNA	ENSSSCT00000036688	ENSSSCG00000012743	MTMR1	chrX:140009674-140070260	4.40356	26.3385	-2.58043	0.00185	0.0209924
mRNA	ENSSSCT00000036684	ENSSSCG00000010497	ENTPD1	chr14:116929632-117025486	8.45727	17.6298	-1.05975	5e-05	0.00119245
mRNA	ENSSSCT00000026255	ENSSSCG00000025534	-	chr17:57235513-57257623	58.414	96.4936	-0.72412	0.0008	0.0111573
mRNA	ENSSSCT00000028037	ENSSSCG00000021698	RRP1B	chr13:216628847-216647523	8.68312	5.21743	0.734876	0.00025	0.00449095
mRNA	ENSSSCT00000023916	ENSSSCG00000025146	-	chr6:73850684-73857935	30.9876	17.1839	0.850634	5e-05	0.00119245
mRNA	ENSSSCT00000012249	ENSSSCG00000011186	COL6A5	chr13:1791732-1881007	18.4646	42.2098	-1.19281	5e-05	0.00119245
mRNA	ENSSSCT00000008628	ENSSSCG00000007873	-	chr3:29026157-29061927	3.0184	1.60216	0.913762	0.0008	0.0111573
mRNA	ENSSSCT00000017548	ENSSSCG00000016117	CARF	chr15:117869021-117914168	4.80009	7.74973	-0.691084	0.00085	0.0116991
mRNA	ENSSSCT00000017549	ENSSSCG00000016118	-	chr15:118048752-118087143	20.9959	33.297	-0.665285	0.00145	0.017463
mRNA	ENSSSCT00000012794	ENSSSCG00000011686	-	chr13:92043892-92260574	16.4635	37.8464	-1.20089	5e-05	0.00119245
mRNA	ENSSSCT00000010797	ENSSSCG00000009851	PEBP1	chr14:36684363-36691471	163.39	81.4467	1.00439	5e-05	0.00119245
mRNA	ENSSSCT00000010790	ENSSSCG00000009844	HSPB8	chr14:35688332-35701411	8.23575	4.64255	0.826983	0.00165	0.0192591
mRNA	ENSSSCT00000019070	ENSSSCG00000017516	SP2	chr12:24074445-24076719	2.69039	7.24589	-1.42935	5e-05	0.00119245
mRNA	ENSSSCT00000019071	ENSSSCG00000017517	TBX21	chr12:23867190-23879666	2.25026	5.20642	-1.2102	5e-05	0.00119245
mRNA	ENSSSCT00000019075	ENSSSCG00000017521	SCRN2	chr12:23968529-23972991	22.1608	8.69515	1.34973	5e-05	0.00119245
mRNA	ENSSSCT00000019077	ENSSSCG00000017523	PNPO	chr12:23993277-23997741	27.9482	11.5648	1.27301	5e-05	0.00119245
mRNA	ENSSSCT00000019078	ENSSSCG00000017524	CDK5RAP3	chr12:24044540-24054025	30.6634	14.8075	1.05019	5e-05	0.00119245
mRNA	ENSSSCT00000019079	ENSSSCG00000017525	-	chr12:24300467-24308029	49.892	26.6655	0.903834	5e-05	0.00119245
mRNA	ENSSSCT00000011262	ENSSSCG00000010290	MCU	chr14:81767397-81786195	64.7476	100.128	-0.628954	0.002	0.0222139
mRNA	ENSSSCT00000030539	ENSSSCG00000030528	LTN1	chr13:202598694-202660919	19.1979	30.2126	-0.654204	0.00235	0.0250032
mRNA	ENSSSCT00000013538	ENSSSCG00000012380	P2RY4	chrX:63479111-63480740	8.76667	4.92387	0.832235	0.0015	0.0178968
mRNA	ENSSSCT00000015567	ENSSSCG00000014247	ALDH7A1	chr2:134952714-134986910	25.0278	13.7847	0.860465	5e-05	0.00119245
mRNA	ENSSSCT00000028853	ENSSSCG00000022438	-	chr6:44613523-44623134	13.3585	6.75648	0.983415	0.00015	0.00297337
mRNA	ENSSSCT00000002707	ENSSSCG00000002437	RPS6KA5	JH118948.1:186981-213215	2.79012	5.07133	-0.862034	0.00265	0.0273669
mRNA	ENSSSCT00000005281	ENSSSCG00000004782	-	chr1:146236240-146249502	33.5751	57.573	-0.778	0.0003	0.00520502
mRNA	ENSSSCT00000011117	ENSSSCG00000010153	-	chr14:59874799-59894035	12.1433	4.7299	1.36028	5e-05	0.00119245
mRNA	ENSSSCT00000007622	ENSSSCG00000006957	RHPN1	chr4:1121802-1131858	5.89595	2.64078	1.15876	0.00025	0.00449095
mRNA	ENSSSCT00000007620	ENSSSCG00000006955	GSDMD	chr4:1054260-1057775	75.4036	48.791	0.628018	0.0025	0.0262156
mRNA	ENSSSCT00000011113	ENSSSCG00000010149	-	chr14:59110062-59117630	4.38876	8.6303	-0.975597	0.004	0.0373974
mRNA	ENSSSCT00000022570	ENSSSCG00000020971	-	chr7:23174805-23175198	314.305	810.869	-1.3673	5e-05	0.00119245
mRNA	ENSSSCT00000022576	ENSSSCG00000030014	-	chr5:35681780-35736754	32.1104	50.1784	-0.644027	0.0033	0.0324458
mRNA	ENSSSCT00000005912	ENSSSCG00000005372	ANP32B	chr1:268013288-268037409	34.3376	72.265	-1.07351	5e-05	0.00119245
mRNA	ENSSSCT00000005913	ENSSSCG00000005373	NANS	chr1:268051415-268082286	53.1002	33.2335	0.676078	0.0017	0.0196705
mRNA	ENSSSCT00000005919	ENSSSCG00000005379	GALNT12	chr1:268840562-268881630	24.9738	12.3976	1.01036	5e-05	0.00119245
mRNA	ENSSSCT00000000392	ENSSSCG00000000369	PYM1	chr5:22788900-22790550	21.7992	11.5601	0.915114	0.0001	0.00214362
mRNA	ENSSSCT00000004116	ENSSSCG00000003716	SS18	chr6:103686534-103752238	32.2408	63.8154	-0.985014	5e-05	0.00119245
mRNA	ENSSSCT00000030988	ENSSSCG00000027050	-	chr15:124927135-124934513	0.527277	1.96287	-1.89633	0.00435	0.0396727
mRNA	ENSSSCT00000027054	ENSSSCG00000021443	SGK1	chr1:33250474-33256209	174.933	109.956	0.669877	0.00475	0.0422547
mRNA	ENSSSCT00000008422	ENSSSCG00000007681	CUX1	chr3:9324577-9427775	12.1294	20.2565	-0.739881	0.0005	0.00778241
mRNA	ENSSSCT00000025986	ENSSSCG00000020991	-	chr7:23086564-23087900	1241.74	2988.9	-1.26725	5e-05	0.00119245
mRNA	ENSSSCT00000019273	ENSSSCG00000017707	TAF15	chr12:41256358-41277426	11.4554	17.378	-0.601238	0.00445	0.0402804
mRNA	ENSSSCT00000008395	ENSSSCG00000007655	-	chr3:7503103-7504271	1.48603	6.23236	-2.06831	5e-05	0.00119245
mRNA	ENSSSCT00000019278	ENSSSCG00000017712	-	chr12:41351699-41438001	5.62737	2.86615	0.973346	0.0001	0.00214362
mRNA	ENSSSCT00000025361	ENSSSCG00000025852	-	chr16:49240849-49280796	0.834831	1.44051	-0.787027	0.003	0.0300926
mRNA	ENSSSCT00000035852	ENSSSCG00000026569	-	chr3:32799269-32862002	12.6389	24.4215	-0.950279	5e-05	0.00119245
mRNA	ENSSSCT00000032072	ENSSSCG00000023777	ATP5L	chr9:50747514-50757754	94.861	44.1133	1.1046	5e-05	0.00119245
mRNA	ENSSSCT00000026048	ENSSSCG00000025130	-	GL894284.2:84265-120275	3.54523	14.887	-2.0701	5e-05	0.00119245
mRNA	ENSSSCT00000026044	ENSSSCG00000022357	-	chr3:90773816-90776397	2662.58	986.56	1.43235	5e-05	0.00119245
mRNA	ENSSSCT00000017360	ENSSSCG00000015943	GORASP2	chr15:86481989-86513748	26.0109	47.9749	-0.883165	5e-05	0.00119245
mRNA	ENSSSCT00000029797	ENSSSCG00000015503	MRPS14	chr9:128703420-128715554	45.8018	15.3861	1.57378	5e-05	0.00119245
mRNA	ENSSSCT00000029794	ENSSSCG00000030648	-	chr3:126064141-126073957	34.0756	18.9337	0.847782	0.00075	0.0106787
mRNA	ENSSSCT00000012450	ENSSSCG00000011372	IMPDH2	chr13:34901695-34906475	79.7393	43.0935	0.887821	5e-05	0.00119245
mRNA	ENSSSCT00000008986	ENSSSCG00000008205	-	chr3:59753692-59754231	21.1443	6.75471	1.6463	0.00045	0.00719494
mRNA	ENSSSCT00000002615	ENSSSCG00000002351	-	chr7:102928580-102950219	18.0759	6.92602	1.38397	5e-05	0.00119245
mRNA	ENSSSCT00000014128	ENSSSCG00000012925	-	chr2:4576316-4585943	8.5636	4.16776	1.03894	5e-05	0.00119245
mRNA	ENSSSCT00000009164	ENSSSCG00000025751	-	chr3:82274611-82325849	89.4421	51.3917	0.799418	0.0001	0.00214362
mRNA	ENSSSCT00000001357	ENSSSCG00000022261	-	chr7:24946634-24960043	8.78605	18.9193	-1.10657	5e-05	0.00119245
mRNA	ENSSSCT00000004182	ENSSSCG00000003779	TYW3	chr6:128286278-128301919	9.26368	4.74486	0.965219	0.00105	0.0137227
mRNA	ENSSSCT00000003864	ENSSSCG00000003478	-	chr6:69887310-69905303	1.57145	0.747182	1.07257	0.00165	0.0192591
mRNA	ENSSSCT00000024218	ENSSSCG00000022347	-	chr9:11589742-11607393	0.717472	0.0850365	3.07677	0.0032	0.0317013
mRNA	ENSSSCT00000024210	ENSSSCG00000021058	-	chr11:34543348-34558438	39.4591	11.3401	1.79893	5e-05	0.00119245
mRNA	ENSSSCT00000024212	ENSSSCG00000024053	-	GL893818.1:34152-91133	0.502096	0.847392	-0.755066	0.0011	0.0142222
mRNA	ENSSSCT00000005328	ENSSSCG00000004826	VIMP	chr1:156057762-156066216	41.1019	14.7617	1.47735	5e-05	0.00119245
mRNA	ENSSSCT00000009839	ENSSSCG00000008982	STBD1	chr8:76177907-76182538	10.0695	5.46273	0.882297	0.0002	0.003754
mRNA	ENSSSCT00000031112	ENSSSCG00000028319	-	JH118932.1:48006-86320	1.82654	6.5621	-1.84504	0.00015	0.00297337
mRNA	ENSSSCT00000025163	ENSSSCG00000030469	-	chr3:47568862-47584190	17.3709	31.1837	-0.844114	5e-05	0.00119245
mRNA	ENSSSCT00000006748	ENSSSCG00000006154	PAG1	chr4:60606378-60626273	13.7185	24.4307	-0.832577	0.00015	0.00297337
mRNA	ENSSSCT00000030648	ENSSSCG00000025260	-	chr5:7898523-7966380	12.9511	4.9974	1.37383	0.00045	0.00719494
mRNA	ENSSSCT00000030398	ENSSSCG00000021669	-	GL896012.1:578-11257	29.0739	45.4139	-0.643411	0.00435	0.0396727
mRNA	ENSSSCT00000022300	ENSSSCG00000026097	LAMP3	chr13:130594771-130621312	2.5228	6.14734	-1.28494	5e-05	0.00119245
mRNA	ENSSSCT00000031937	ENSSSCG00000030439	-	JH118743.1:1449-30183	19.143	34.7139	-0.858697	5e-05	0.00119245
mRNA	ENSSSCT00000031934	ENSSSCG00000022656	SRFBP1	chr2:130800499-130862131	9.28967	14.5111	-0.643462	0.0031	0.0308875
mRNA	ENSSSCT00000017007	ENSSSCG00000015613	C1orf74	chr9:146263787-146265474	20.2014	9.53735	1.08279	5e-05	0.00119245
mRNA	ENSSSCT00000001352	ENSSSCG00000001239	-	chr7:24996694-25001111	5.99603	0.321631	4.22053	0.00145	0.017463
mRNA	ENSSSCT00000026532	ENSSSCG00000024145	PRR11	chr12:37044931-37074164	8.05641	17.7848	-1.14244	5e-05	0.00119245
mRNA	ENSSSCT00000026530	ENSSSCG00000021825	RPS21	chr17:69172954-69173861	4064.02	1475.77	1.46144	5e-05	0.00119245
mRNA	ENSSSCT00000026537	ENSSSCG00000027956	SSH3	chr2:3968533-3976217	9.75688	5.59847	0.801388	0.0004	0.00655605
mRNA	ENSSSCT00000024978	ENSSSCG00000028031	-	chr13:78364386-78381809	5.35635	2.79641	0.937674	0.00595	0.0497612
mRNA	ENSSSCT00000035130	ENSSSCG00000011226	-	chr13:18707604-18710521	67.8799	43.4746	0.642812	0.00445	0.0402804
mRNA	ENSSSCT00000016758	ENSSSCG00000015383	RAPGEF5	chr9:100401756-100601658	22.3017	35.4736	-0.669593	0.00185	0.0209924
mRNA	ENSSSCT00000016759	ENSSSCG00000015384	TOMM7	chr9:100959711-100968624	126.546	35.0121	1.85374	5e-05	0.00119245
mRNA	ENSSSCT00000016753	ENSSSCG00000015378	SP4	chr9:99755242-99757438	7.16581	17.0126	-1.2474	5e-05	0.00119245
mRNA	ENSSSCT00000035155	ENSSSCG00000017416	DHX58	chr12:20937867-20946850	31.7223	13.6312	1.21858	0.0007	0.010104
mRNA	ENSSSCT00000008216	ENSSSCG00000007504	RBM38	chr17:64947370-64962212	25.7625	44.5018	-0.788594	0.0001	0.00214362
mRNA	ENSSSCT00000018598	ENSSSCG00000017082	-	chr16:77576864-77582777	252.047	383.251	-0.604598	0.00345	0.0335647
mRNA	ENSSSCT00000018591	ENSSSCG00000017075	MFAP3	chr16:75021871-75040238	20.1708	31.6669	-0.650708	0.00185	0.0209924
mRNA	ENSSSCT00000010347	ENSSSCG00000009440	ELF1	chr11:26327365-26385565	52.9925	82.98	-0.646976	0.00265	0.0273669
mRNA	ENSSSCT00000010341	ENSSSCG00000009434	RGCC	chr11:26204987-26215014	26.2043	10.7516	1.28525	5e-05	0.00119245
mRNA	ENSSSCT00000013065	ENSSSCG00000011940	DZIP3	chr13:159927600-160016933	2.88142	5.23396	-0.861123	0.00025	0.00449095
mRNA	ENSSSCT00000013064	ENSSSCG00000011939	RETNLB	chr13:159846498-159847802	128.194	63.6965	1.00904	5e-05	0.00119245
mRNA	ENSSSCT00000013063	ENSSSCG00000023842	TRAT1	chr13:159759026-159796242	16.5518	49.4191	-1.57808	0.0002	0.003754
mRNA	ENSSSCT00000013069	ENSSSCG00000011943	-	chr13:160759310-160875310	1.37379	4.66551	-1.76388	5e-05	0.00119245
mRNA	ENSSSCT00000013068	ENSSSCG00000011942	CD47	chr13:160478686-160518107	131.022	86.2018	0.604019	0.00445	0.0402804
mRNA	ENSSSCT00000023209	ENSSSCG00000023759	-	chrX:47610664-47614970	25.1393	14.321	0.811808	0.00025	0.00449095
mRNA	ENSSSCT00000023206	ENSSSCG00000024770	-	chr12:41714009-41722647	10.105	5.44981	0.890786	0.0002	0.003754
mRNA	ENSSSCT00000023201	ENSSSCG00000009912	POP5	chr14:42990143-42993405	7.27952	4.22234	0.785802	0.0027	0.0277757
mRNA	ENSSSCT00000029397	ENSSSCG00000025918	-	GL895723.1:110-1842	32.6641	60.9815	-0.900664	0.00015	0.00297337
mRNA	ENSSSCT00000004233	ENSSSCG00000003824	-	chr6:139867649-139892000	7.97351	4.12503	0.95081	0.0004	0.00655605
mRNA	ENSSSCT00000029399	ENSSSCG00000030086	-	chrX:27254910-27350586	1.23816	3.94505	-1.67185	0.0032	0.0317013
mRNA	ENSSSCT00000015199	ENSSSCG00000013913	KLHL26	chr2:58921327-58925265	3.3976	1.74804	0.958777	0.0024	0.0254043
mRNA	ENSSSCT00000015193	ENSSSCG00000013907	-	chr2:59061511-59064004	2400.45	5406.69	-1.17144	0.00015	0.00297337
mRNA	ENSSSCT00000015194	ENSSSCG00000013908	C19orf60	chr2:59065440-59068526	70.8832	26.646	1.41152	5e-05	0.00119245
mRNA	ENSSSCT00000011574	ENSSSCG00000010581	PSD	chr14:123271516-123294058	1.46435	0.633896	1.20794	0.0001	0.00214362
mRNA	ENSSSCT00000015449	ENSSSCG00000014145	-	chr2:96864356-96867449	329.134	136.188	1.27307	5e-05	0.00119245
mRNA	ENSSSCT00000015445	ENSSSCG00000014141	RFESD	chr2:95686363-95696843	16.7338	7.01412	1.25443	0.00015	0.00297337
mRNA	ENSSSCT00000005545	ENSSSCG00000005029	C14orf166	chr1:201953124-201970820	166.128	105.8	0.650963	0.00155	0.0183734
mRNA	ENSSSCT00000014713	ENSSSCG00000013468	THOP1	chr2:76370016-76389666	20.5956	11.6555	0.821327	5e-05	0.00119245
mRNA	ENSSSCT00000014715	ENSSSCG00000013470	MRPS33	chr18:9410469-9415046	62.7041	32.4247	0.951466	0.002	0.0222139
mRNA	ENSSSCT00000009314	ENSSSCG00000008511	-	chr3:113671406-113673397	5.0733	0.880168	2.52707	5e-05	0.00119245
mRNA	ENSSSCT00000006169	ENSSSCG00000005610	-	chr1:301835732-301844619	3.54586	1.72689	1.03796	0.00075	0.0106787
mRNA	ENSSSCT00000030494	ENSSSCG00000029885	IREB2	chr7:52971449-53021857	16.6086	24.8259	-0.579911	0.00545	0.0467215
mRNA	ENSSSCT00000030863	ENSSSCG00000021965	-	chr13:156315860-156317843	19.8867	32.5096	-0.709064	0.00115	0.01472
mRNA	ENSSSCT00000030865	ENSSSCG00000023236	-	chr5:86513954-86609182	22.457	49.41	-1.13764	5e-05	0.00119245
mRNA	ENSSSCT00000002090	ENSSSCG00000001865	SCAPER	chr7:61582142-61745989	7.21281	13.5938	-0.91432	5e-05	0.00119245
mRNA	ENSSSCT00000027970	ENSSSCG00000004017	FRMD1	chr1:2657896-2672308	6.06749	2.85479	1.08772	0.00135	0.0165389
mRNA	ENSSSCT00000027971	ENSSSCG00000027760	-	chr10:28745535-28748189	13.0948	5.95369	1.13714	0.0041	0.0380764
mRNA	ENSSSCT00000027972	ENSSSCG00000022227	BRD4	chr2:61827881-61924756	10.208	22.6923	-1.1525	5e-05	0.00119245
mRNA	ENSSSCT00000027977	ENSSSCG00000024320	TFF2	chr13:216071493-216074626	180.764	100.667	0.844519	0.0008	0.0111573
mRNA	ENSSSCT00000001676	ENSSSCG00000001503	B3GALT4	chr7:34146954-34148615	14.2117	6.39496	1.15207	5e-05	0.00119245
mRNA	ENSSSCT00000001679	ENSSSCG00000001506	RGL2	chr7:34159506-34166143	33.1674	14.8164	1.16258	5e-05	0.00119245
mRNA	ENSSSCT00000001678	ENSSSCG00000001505	PFDN6	chr7:34157442-34158709	81.2179	40.7172	0.996159	5e-05	0.00119245
mRNA	ENSSSCT00000007788	ENSSSCG00000007116	CD93	chr17:34381625-34384902	12.8033	8.18088	0.646184	0.00245	0.025797
mRNA	ENSSSCT00000007781	ENSSSCG00000007109	XRN2	chr17:33059926-33146012	37.9542	59.8526	-0.657154	0.00225	0.0242293
mRNA	ENSSSCT00000002323	ENSSSCG00000023252	-	chr7:82412783-82413338	4.82334	18.2871	-1.92272	5e-05	0.00119245
mRNA	ENSSSCT00000000781	ENSSSCG00000000718	GALNT8	chr5:67903768-67941362	0.791996	1.89735	-1.26042	0.0005	0.00778241
mRNA	ENSSSCT00000031098	ENSSSCG00000022668	ZFP1	chr6:12360129-12364222	8.44342	14.3194	-0.762069	0.0002	0.003754
mRNA	ENSSSCT00000009207	ENSSSCG00000008409	-	chr3:90961307-91258248	9.16661	22.5266	-1.29717	0.00095	0.0127118
mRNA	ENSSSCT00000000253	ENSSSCG00000000234	GRASP	chr5:17945517-17953517	4.40985	2.24268	0.975501	0.0005	0.00778241
mRNA	ENSSSCT00000022805	ENSSSCG00000029153	-	GL894022.1:9016-30945	39.7744	19.4205	1.03426	0.0007	0.010104
mRNA	ENSSSCT00000022809	ENSSSCG00000020909	-	GL892811.1:3128-7799	23.0592	41.9249	-0.862462	5e-05	0.00119245
mRNA	ENSSSCT00000006954	ENSSSCG00000006346	-	chr4:96537110-96820806	34.7706	56.1595	-0.691664	0.0008	0.0111573
mRNA	ENSSSCT00000025461	ENSSSCG00000028904	-	GL892606.2:10217-17795	46.0564	67.9848	-0.561809	0.00495	0.0436516
mRNA	ENSSSCT00000033656	ENSSSCG00000007718	CLDN4	chr3:10776891-10780656	111.004	44.136	1.33059	5e-05	0.00119245
mRNA	ENSSSCT00000031873	ENSSSCG00000027857	DMXL1	chr2:128405066-128545583	18.7855	31.325	-0.737698	0.00315	0.0312883
mRNA	ENSSSCT00000031871	ENSSSCG00000027947	-	chr3:71851777-71854248	11.027	6.27898	0.812442	0.0006	0.00895758
mRNA	ENSSSCT00000023448	ENSSSCG00000022486	CBLB	chr13:162677244-162892743	11.7395	17.4823	-0.57452	0.0056	0.0476499
mRNA	ENSSSCT00000031875	ENSSSCG00000027248	-	GL896502.1:793-8143	69.3536	131.228	-0.920038	5e-05	0.00119245
mRNA	ENSSSCT00000023447	ENSSSCG00000026479	-	chr13:199115875-199168012	20.3277	62.0996	-1.61114	5e-05	0.00119245
mRNA	ENSSSCT00000014330	ENSSSCG00000013110	TMEM109	chr2:10372949-10382184	9.51782	4.83741	0.976396	0.0001	0.00214362
mRNA	ENSSSCT00000023992	ENSSSCG00000030022	-	GL896279.1:1083-3118	12.2937	6.3696	0.948641	0.00405	0.0377656
mRNA	ENSSSCT00000023990	ENSSSCG00000023354	ACAD9	chr13:79004138-79019577	13.0288	6.53823	0.994732	5e-05	0.00119245
mRNA	ENSSSCT00000023998	ENSSSCG00000021472	POLR2E	chr2:77655740-77666785	175.851	87.8387	1.00142	5e-05	0.00119245
mRNA	ENSSSCT00000032520	ENSSSCG00000025315	-	chr8:19353961-19387087	1.96958	0.784712	1.32765	0.00025	0.00449095
mRNA	ENSSSCT00000027699	ENSSSCG00000027276	-	chr6:31799736-31809746	18.0745	10.4889	0.785094	0.00055	0.00838524
mRNA	ENSSSCT00000017635	ENSSSCG00000016194	USP37	chr15:133512790-133595116	11.7899	22.2168	-0.914094	5e-05	0.00119245
mRNA	ENSSSCT00000017637	ENSSSCG00000016196	VIL1	chr15:133479158-133507423	532.594	300.868	0.823906	0.0025	0.0262156
mRNA	ENSSSCT00000029349	ENSSSCG00000024677	-	GL896214.1:20-1926	28.3474	100.836	-1.83072	0.0001	0.00214362
mRNA	ENSSSCT00000019569	ENSSSCG00000017983	PER1	chr12:55836901-55851908	4.62993	1.18743	1.96315	0.00055	0.00838524
mRNA	ENSSSCT00000011777	ENSSSCG00000010765	-	chr14:152709504-152869113	10.4045	6.43757	0.692618	0.00095	0.0127118
mRNA	ENSSSCT00000013608	ENSSSCG00000012443	CYSLTR1	chrX:71481818-71482841	4.88263	11.4967	-1.23549	5e-05	0.00119245
mRNA	ENSSSCT00000016277	ENSSSCG00000014921	PRSS23	chr9:22903507-22913019	49.2792	31.311	0.654306	0.0014	0.0169856
mRNA	ENSSSCT00000016272	ENSSSCG00000014916	-	GL895392.2:49318-55650	13.6196	27.9663	-1.038	0.00365	0.0349368
mRNA	ENSSSCT00000018386	ENSSSCG00000016882	PARP8	chr16:31878943-32060032	3.52092	7.0763	-1.00704	5e-05	0.00119245
mRNA	ENSSSCT00000019380	ENSSSCG00000017807	GLOD4	chr12:49243793-49269237	18.296	8.45231	1.11411	0.0001	0.00214362
mRNA	ENSSSCT00000008007	ENSSSCG00000007317	DLGAP4	chr17:45198642-45251078	0.616838	1.2985	-1.07388	0.0016	0.018837
mRNA	ENSSSCT00000008006	ENSSSCG00000026071	-	chr17:45160727-45165060	4.36592	11.0293	-1.33698	5e-05	0.00119245
mRNA	ENSSSCT00000012958	ENSSSCG00000011846	SLC51A	chr13:143289636-143307618	151.655	98.6398	0.620554	0.00385	0.0363563
mRNA	ENSSSCT00000005170	ENSSSCG00000004682	B2M	chr1:141532504-141538781	1321.37	557.665	1.24457	5e-05	0.00119245
mRNA	ENSSSCT00000003436	ENSSSCG00000003097	MYPOP	chr6:47463771-47474091	0.566664	1.34602	-1.24813	0.0024	0.0254043
mRNA	ENSSSCT00000013641	ENSSSCG00000012474	DIAPH2	chrX:85891070-86317742	18.7233	45.2988	-1.27464	5e-05	0.00119245
mRNA	ENSSSCT00000013646	ENSSSCG00000012479	-	chrX:89912423-89992762	1.5579	3.49226	-1.16455	0.0001	0.00214362
mRNA	ENSSSCT00000028574	ENSSSCG00000028726	-	GL893725.2:2216-33142	23.388	92.0922	-1.97731	5e-05	0.00119245
mRNA	ENSSSCT00000028573	ENSSSCG00000024494	-	chr6:126692075-126695535	0.725765	1.59039	-1.1318	0.0015	0.0178968
mRNA	ENSSSCT00000012166	ENSSSCG00000011117	-	JH118602.1:38680-65225	17.8868	27.7865	-0.635488	0.0021	0.0230209
mRNA	ENSSSCT00000029629	ENSSSCG00000027849	CNR2	chr6:75364735-75365818	11.0897	20.1015	-0.858083	0.00025	0.00449095
mRNA	ENSSSCT00000007846	ENSSSCG00000007173	IDH3B	chr17:37441072-37451309	28.4685	14.5624	0.967116	0.0002	0.003754
mRNA	ENSSSCT00000001195	ENSSSCG00000001099	CMAH	chr7:21032288-21109183	53.5579	35.1163	0.608958	0.0047	0.0419265
mRNA	ENSSSCT00000001190	ENSSSCG00000001094	C6orf62	chr7:20661719-20675397	58.2286	37.3175	0.641876	0.0023	0.0246104
mRNA	ENSSSCT00000000868	ENSSSCG00000000801	-	chr5:78210491-78395937	2.35285	5.70912	-1.27886	0.00015	0.00297337
mRNA	ENSSSCT00000026906	ENSSSCG00000022936	FIZ1	chr6:54505637-54508830	4.75524	2.16335	1.13625	0.0004	0.00655605
mRNA	ENSSSCT00000026905	ENSSSCG00000026585	PROCR	chr17:43729703-43734474	10.0703	5.36355	0.908847	0.00025	0.00449095
mRNA	ENSSSCT00000026903	ENSSSCG00000027031	-	chr8:70942897-70976291	51.6301	30.7781	0.746307	0.00045	0.00719494
mRNA	ENSSSCT00000006083	ENSSSCG00000005532	MRRF	chr1:294661291-294714165	15.4876	9.21974	0.748315	0.00045	0.00719494
mRNA	ENSSSCT00000009507	ENSSSCG00000008690	RNF4	chr8:918501-944201	31.9564	48.5395	-0.603057	0.003	0.0300926
mRNA	ENSSSCT00000001739	ENSSSCG00000001560	C6orf222	chr7:36937622-36949206	14.1472	8.58032	0.721416	0.0011	0.0142222
mRNA	ENSSSCT00000029394	ENSSSCG00000024363	IFRD2	chr13:35932515-35968835	9.92994	5.4012	0.878504	5e-05	0.00119245
mRNA	ENSSSCT00000007066	ENSSSCG00000006451	PCD1B	chr4:100378041-100383563	1.21831	2.74762	-1.1733	0.00195	0.0218749
mRNA	ENSSSCT00000018146	ENSSSCG00000016667	-	chr18:43753099-43977664	5.40859	10.7151	-0.986319	0.00025	0.00449095
mRNA	ENSSSCT00000031688	ENSSSCG00000028230	-	chr13:126270157-126274030	7.95864	20.2666	-1.34851	5e-05	0.00119245
mRNA	ENSSSCT00000024676	ENSSSCG00000027376	-	chr5:16010997-16015664	4.18071	11.1439	-1.41443	5e-05	0.00119245
mRNA	ENSSSCT00000024672	ENSSSCG00000028764	-	GL893298.2:401-5955	29.059	11.3987	1.35011	5e-05	0.00119245
mRNA	ENSSSCT00000024670	ENSSSCG00000020848	-	GL896001.1:216-5125	26.9098	13.3666	1.0095	0.00025	0.00449095
mRNA	ENSSSCT00000032340	ENSSSCG00000027538	TMEM258	chr2:9237372-9241262	184.829	101.735	0.861377	5e-05	0.00119245
mRNA	ENSSSCT00000022635	ENSSSCG00000026748	PLK1	GL892917.1:19278-29566	13.2123	20.0113	-0.598936	0.00535	0.0461548
mRNA	ENSSSCT00000031537	ENSSSCG00000030676	KRTCAP3	chr3:118753133-118789281	19.7665	7.32716	1.43173	0.0014	0.0169856
mRNA	ENSSSCT00000027711	ENSSSCG00000028346	SAMM50	GL893573.1:715-22898	21.4357	12.3266	0.798244	0.0004	0.00655605
mRNA	ENSSSCT00000027715	ENSSSCG00000028932	-	chr11:8859997-8881844	24.4878	47.4447	-0.954183	5e-05	0.00119245
mRNA	ENSSSCT00000028777	ENSSSCG00000023167	-	GL892486.1:98316-139066	6.03835	3.20915	0.911965	0.00085	0.0116991
mRNA	ENSSSCT00000012360	ENSSSCG00000011290	-	chr13:28946259-28954447	150.817	87.1687	0.790922	0.00255	0.0266091
mRNA	ENSSSCT00000012367	ENSSSCG00000011297	ABHD5	chr13:29833567-29883671	21.1093	13.9468	0.597949	0.00395	0.0370382
mRNA	ENSSSCT00000019484	ENSSSCG00000017904	ENO3	chr12:54023316-54028701	5.35534	2.17748	1.29832	5e-05	0.00119245
mRNA	ENSSSCT00000019480	ENSSSCG00000017900	KIF1C	chr12:53966167-53993410	22.3897	14.5645	0.620377	0.0021	0.0230209
mRNA	ENSSSCT00000008907	ENSSSCG00000008130	CIAO1	chr3:49105195-49108515	28.8521	17.6163	0.711764	0.0012	0.0151808
mRNA	ENSSSCT00000017469	ENSSSCG00000016044	ORMDL1	chr15:105397158-105415129	35.5055	18.3098	0.955427	0.00015	0.00297337
mRNA	ENSSSCT00000010854	ENSSSCG00000009904	DYNLL1	chr14:42956561-42958960	242.429	406.868	-0.746996	0.0006	0.00895758
mRNA	ENSSSCT00000010856	ENSSSCG00000009906	SRSF9	chr14:42892688-42901227	94.5124	53.7017	0.815537	0.0001	0.00214362
mRNA	ENSSSCT00000010853	ENSSSCG00000009903	COQ5	chr14:42936357-42953347	30.1003	19.0794	0.657761	0.00215	0.0234086
mRNA	ENSSSCT00000010858	ENSSSCG00000009908	TRIAP1	chr14:42880017-42881422	315.799	102.788	1.61934	5e-05	0.00119245
mRNA	ENSSSCT00000016333	ENSSSCG00000014971	-	chr9:32147046-32148586	4.44351	8.91964	-1.00529	0.00015	0.00297337
mRNA	ENSSSCT00000016330	ENSSSCG00000014969	-	chr9:31811140-31829920	33.3332	54.2809	-0.703484	0.0008	0.0111573
mRNA	ENSSSCT00000016334	ENSSSCG00000014972	CCDC82	chr9:32410089-32435117	10.1109	15.3215	-0.599645	0.00435	0.0396727
mRNA	ENSSSCT00000018466	ENSSSCG00000016957	CD180	chr16:49212320-49229137	12.0357	24.0942	-1.00136	5e-05	0.00119245
mRNA	ENSSSCT00000010270	ENSSSCG00000009373	-	chr11:15797582-15843547	34.5309	22.5854	0.6125	0.0026	0.0269681
mRNA	ENSSSCT00000015734	ENSSSCG00000014396	KIAA0141	chr2:149731440-149747404	25.619	16.1558	0.66516	0.0008	0.0111573
mRNA	ENSSSCT00000025645	ENSSSCG00000022649	-	GL892269.1:27388-45554	1.07369	3.50329	-1.70614	0.00185	0.0209924
mRNA	ENSSSCT00000002626	ENSSSCG00000002362	-	chr7:103411780-103428283	2.63881	1.00188	1.39718	5e-05	0.00119245
mRNA	ENSSSCT00000003573	ENSSSCG00000003217	JOSD2	chr6:51185526-51189977	34.903	20.5519	0.764078	0.00045	0.00719494
mRNA	ENSSSCT00000013194	ENSSSCG00000012062	TTC3	chr13:210781583-210875732	20.1418	32.4201	-0.686699	0.00135	0.0165389
mRNA	ENSSSCT00000007472	ENSSSCG00000006821	GSTM3	chr4:120827505-120830538	24.9822	15.0991	0.726439	0.0025	0.0262156
mRNA	ENSSSCT00000000128	ENSSSCG00000029945	-	chr5:7430689-7437871	1.832	0.600747	1.60859	0.00175	0.0201145
mRNA	ENSSSCT00000000120	ENSSSCG00000000114	PICK1	chr5:7208087-7224935	9.91353	5.78363	0.777423	0.0005	0.00778241
mRNA	ENSSSCT00000000122	ENSSSCG00000000116	POLR2F	chr5:7371777-7384085	47.3945	28.449	0.736342	0.00185	0.0209924
mRNA	ENSSSCT00000027267	ENSSSCG00000023325	ACY1	chr13:37310852-37315586	61.8531	25.0654	1.30315	5e-05	0.00119245
mRNA	ENSSSCT00000006273	ENSSSCG00000005704	EXOSC2	chr1:304671175-304679921	12.7503	5.97957	1.09242	0.0001	0.00214362
mRNA	ENSSSCT00000019137	ENSSSCG00000017579	-	GL896296.2:15138-19536	195.803	71.7015	1.44932	5e-05	0.00119245
mRNA	ENSSSCT00000019133	ENSSSCG00000017576	-	chr12:26716456-26723604	1.931	3.84891	-0.995106	0.00055	0.00838524
mRNA	ENSSSCT00000019139	ENSSSCG00000017581	-	chr12:26469601-26470127	459.307	215.249	1.09345	0.0002	0.003754
mRNA	ENSSSCT00000001908	ENSSSCG00000001708	CDC5L	chr7:45306184-45352111	37.7287	74.0048	-0.971957	5e-05	0.00119245
mRNA	ENSSSCT00000027848	ENSSSCG00000023803	ELK3	chr5:91504837-91536271	8.46305	12.6983	-0.58539	0.0042	0.038713
mRNA	ENSSSCT00000018269	ENSSSCG00000016782	FAM105A	chr16:4329879-4338069	25.6505	15.557	0.721429	0.0012	0.0151808
mRNA	ENSSSCT00000018260	ENSSSCG00000016773	ZNF282	chr18:60758337-60782100	10.8914	6.67704	0.705908	0.0022	0.0238111
mRNA	ENSSSCT00000023179	ENSSSCG00000024418	RHOU	chr14:65508297-65517687	38.2068	21.3922	0.836744	0.0001	0.00214362
mRNA	ENSSSCT00000023177	ENSSSCG00000028490	-	chr16:86038186-86042842	49.5519	31.0885	0.672558	0.00085	0.0116991
mRNA	ENSSSCT00000023287	ENSSSCG00000020809	B3GAT3	chr2:8465234-8470728	21.1295	11.3484	0.896766	5e-05	0.00119245
mRNA	ENSSSCT00000029858	ENSSSCG00000026169	MFSD12	chr2:75765072-75779436	36.5937	18.2024	1.00746	5e-05	0.00119245
mRNA	ENSSSCT00000028105	ENSSSCG00000026064	LSM5	chr18:44736381-44739855	95.732	39.7427	1.26831	5e-05	0.00119245
mRNA	ENSSSCT00000023823	ENSSSCG00000025352	-	chr1:14740235-14753007	2.36862	3.75783	-0.66585	0.00355	0.034246
mRNA	ENSSSCT00000023828	ENSSSCG00000023485	PCDHGB5	chr2:149236975-149239923	1.18928	2.21894	-0.899778	0.0043	0.0393907
mRNA	ENSSSCT00000005896	ENSSSCG00000005356	DCAF10	chr1:266502564-266612327	13.9927	8.98045	0.639814	0.00295	0.0297356
mRNA	ENSSSCT00000008713	ENSSSCG00000007950	-	chr3:39476972-39478097	22.3981	12.2165	0.874549	5e-05	0.00119245
mRNA	ENSSSCT00000019679	ENSSSCG00000018084	ND3	chrMT:10652-10998	686.525	1807.88	-1.39691	5e-05	0.00119245
mRNA	ENSSSCT00000012664	ENSSSCG00000011572	-	chr13:73561593-73569984	90.0754	46.7662	0.945666	5e-05	0.00119245
mRNA	ENSSSCT00000012668	ENSSSCG00000011576	HRH1	chr13:74465437-74630259	8.26406	4.95343	0.738423	0.00055	0.00838524
mRNA	ENSSSCT00000014799	ENSSSCG00000013550	SLC25A23	chr2:72958831-72965057	3.90853	1.23225	1.66533	0.0002	0.003754
mRNA	ENSSSCT00000011312	ENSSSCG00000010334	SFTPD	chr14:88660303-88675023	20.8362	9.52816	1.12882	0.00205	0.02262
mRNA	ENSSSCT00000013222	ENSSSCG00000012088	-	chr13:217908522-217920269	10.3916	4.85425	1.09809	5e-05	0.00119245
mRNA	ENSSSCT00000001548	ENSSSCG00000001412	C6orf47	chr7:27476615-27478065	18.2973	10.4863	0.803134	0.00015	0.00297337
mRNA	ENSSSCT00000007259	ENSSSCG00000006625	RFX5	chr4:107103118-107109545	15.7772	23.4542	-0.572002	0.0036	0.0345772
mRNA	ENSSSCT00000007257	ENSSSCG00000006623	PSMB4	chr4:107036321-107038687	272.253	164.989	0.722585	0.0007	0.010104
mRNA	ENSSSCT00000007255	ENSSSCG00000006621	CGN	chr4:106854926-106878997	26.0137	15.842	0.715518	0.0002	0.003754
mRNA	ENSSSCT00000002015	ENSSSCG00000001799	-	chr7:57270686-57287324	22.9301	55.6237	-1.27846	5e-05	0.00119245
mRNA	ENSSSCT00000009971	ENSSSCG00000009104	MAD2L1	chr8:111496762-111506090	41.2363	26.2661	0.650712	0.0026	0.0269681
mRNA	ENSSSCT00000009979	ENSSSCG00000009112	-	chr8:112598495-112703271	24.408	35.6448	-0.546337	0.00575	0.0485518
mRNA	ENSSSCT00000006665	ENSSSCG00000006074	STK3	chr4:41016202-41229161	12.914	22.2968	-0.787902	0.00025	0.00449095
mRNA	ENSSSCT00000006661	ENSSSCG00000006070	COX6C	chr4:39990793-40005773	655.285	163.259	2.00496	5e-05	0.00119245
mRNA	ENSSSCT00000006662	ENSSSCG00000006071	-	chr4:40006391-40202274	12.4996	19.6005	-0.64901	0.0015	0.0178968
mRNA	ENSSSCT00000003059	ENSSSCG00000002762	TERF2	chr6:16552312-16578543	14.8303	26.5045	-0.83769	5e-05	0.00119245
mRNA	ENSSSCT00000003050	ENSSSCG00000002753	NOB1	chr6:16181440-16193106	14.6351	8.55078	0.775304	0.0007	0.010104
mRNA	ENSSSCT00000003052	ENSSSCG00000002755	NFAT5	chr6:16261576-16381887	16.6566	33.53	-1.00936	5e-05	0.00119245
mRNA	ENSSSCT00000025758	ENSSSCG00000027902	-	chr6:89129877-89133484	22.6715	11.5536	0.972542	0.0015	0.0178968
mRNA	ENSSSCT00000030762	ENSSSCG00000022798	LRRC8B	chr4:139107288-139121900	7.19474	10.5259	-0.548934	0.00465	0.0415674
mRNA	ENSSSCT00000007537	ENSSSCG00000006883	RWDD3	chr4:133994710-133998553	8.16113	4.08259	0.999284	0.0009	0.0122346
mRNA	ENSSSCT00000001764	ENSSSCG00000001584	-	chr7:38746484-38878917	15.1298	42.5869	-1.49302	5e-05	0.00119245
mRNA	ENSSSCT00000000089	ENSSSCG00000000083	RPS19BP1	chr5:6034981-6038546	47.477	18.1781	1.38503	5e-05	0.00119245
mRNA	ENSSSCT00000000082	ENSSSCG00000000076	SGSM3	chr5:5208977-5250358	15.4302	8.22187	0.908222	5e-05	0.00119245
mRNA	ENSSSCT00000000085	ENSSSCG00000000079	-	chr5:5619210-5647776	18.0705	7.40743	1.28659	5e-05	0.00119245
mRNA	ENSSSCT00000002833	ENSSSCG00000002550	C14orf2	chr7:131028039-131033988	628.416	374.471	0.746865	0.0012	0.0151808
mRNA	ENSSSCT00000026472	ENSSSCG00000024772	-	chr6:47337151-47337475	50.0096	11.2794	2.14852	5e-05	0.00119245
mRNA	ENSSSCT00000026479	ENSSSCG00000004281	KCNQ5	chr1:59101857-59277108	1.54005	2.97694	-0.950851	0.0001	0.00214362
mRNA	ENSSSCT00000024835	ENSSSCG00000030310	-	chr13:12255864-12257346	325.786	527.66	-0.695683	0.0017	0.0196705
mRNA	ENSSSCT00000024163	ENSSSCG00000021010	TMEM219	GL894417.1:8139-14604	40.2888	23.0126	0.807954	0.00015	0.00297337
mRNA	ENSSSCT00000019302	ENSSSCG00000017735	RHOT1	chr12:44462632-44500419	7.85952	14.4372	-0.877282	5e-05	0.00119245
mRNA	ENSSSCT00000008085	ENSSSCG00000007387	PI3	chr17:53140553-53142571	709.481	229.53	1.62808	5e-05	0.00119245
mRNA	ENSSSCT00000026661	ENSSSCG00000028044	-	chr12:39298343-39403816	12.7006	7.23744	0.811349	0.00405	0.0377656
mRNA	ENSSSCT00000018656	ENSSSCG00000017137	METRNL	chr12:554561-562054	62.3068	16.3093	1.93369	5e-05	0.00119245
mRNA	ENSSSCT00000018652	ENSSSCG00000017134	FN3KRP	chr12:261599-269307	11.7703	4.29306	1.45508	5e-05	0.00119245
mRNA	ENSSSCT00000010422	ENSSSCG00000009505	MBNL2	chr11:73512512-73593285	13.6722	30.6372	-1.16405	5e-05	0.00119245
mRNA	ENSSSCT00000010423	ENSSSCG00000009506	-	chr11:73765039-73765354	69.9305	30.9165	1.17754	0.0001	0.00214362
mRNA	ENSSSCT00000033181	ENSSSCG00000012402	CXCR3	chrX:65033699-65037068	2.14613	4.17579	-0.96031	0.00265	0.0273669
mRNA	ENSSSCT00000016960	ENSSSCG00000015569	SWT1	chr9:138793224-138899857	6.68263	10.9703	-0.715117	0.0007	0.010104
mRNA	ENSSSCT00000028312	ENSSSCG00000002032	SLC7A8	chr7:81241894-81260081	5.19421	13.8613	-1.41609	5e-05	0.00119245
mRNA	ENSSSCT00000004000	ENSSSCG00000003605	PTP4A2	chr6:82337829-82348373	210.359	387.459	-0.881188	5e-05	0.00119245
mRNA	ENSSSCT00000011433	ENSSSCG00000010448	FAS	chr14:109911957-109939489	8.86748	19.0862	-1.10593	5e-05	0.00119245
mRNA	ENSSSCT00000011436	ENSSSCG00000010450	LIPA	chr14:110114082-110152331	20.9512	31.3761	-0.582636	0.00335	0.0328264
mRNA	ENSSSCT00000010746	ENSSSCG00000009804	-	chr14:32598703-32627327	30.5831	20.5395	0.574335	0.00445	0.0402804
mRNA	ENSSSCT00000014050	ENSSSCG00000012854	RASSF7	chr2:341892-344589	20.0973	11.0155	0.86746	5e-05	0.00119245
mRNA	ENSSSCT00000014052	ENSSSCG00000012856	NAP1L4	chr2:439686-487254	62.1925	40.6249	0.614375	0.0025	0.0262156
mRNA	ENSSSCT00000014057	ENSSSCG00000012861	-	chr2:535661-546744	5.04577	2.04566	1.30251	0.00405	0.0377656
mRNA	ENSSSCT00000002936	ENSSSCG00000002646	TRAPPC2L	chr6:1055727-1059412	30.8382	10.394	1.56896	5e-05	0.00119245
mRNA	ENSSSCT00000004696	ENSSSCG00000004249	CEP85L	chr1:48621906-48789033	11.8783	19.7573	-0.73406	0.00065	0.00953497
mRNA	ENSSSCT00000004521	ENSSSCG00000004090	ZBTB2	chr1:17296718-17305906	5.12289	8.52252	-0.734322	0.00055	0.00838524
mRNA	ENSSSCT00000002209	ENSSSCG00000001975	-	chr7:74641880-74730181	5.02664	10.211	-1.02245	0.0017	0.0196705
mRNA	ENSSSCT00000024362	ENSSSCG00000027831	NOP10	chr7:86158380-86158945	481.721	1840.19	-1.93359	5e-05	0.00119245
mRNA	ENSSSCT00000000519	ENSSSCG00000000481	IFNG	chr5:35374322-35379577	2.94986	7.35783	-1.31863	0.00285	0.029011
mRNA	ENSSSCT00000025090	ENSSSCG00000027681	-	GL895238.2:49253-91556	10.665	19.9246	-0.901668	5e-05	0.00119245
mRNA	ENSSSCT00000025549	ENSSSCG00000023052	-	chr6:96830847-96891401	17.9475	34.5223	-0.943746	5e-05	0.00119245
mRNA	ENSSSCT00000030267	ENSSSCG00000024705	-	chr13:47552389-47567524	11.4267	3.74699	1.60861	0.00025	0.00449095
mRNA	ENSSSCT00000017170	ENSSSCG00000015769	SPCS3	chr15:44496158-44505427	112.451	52.4831	1.09936	5e-05	0.00119245
mRNA	ENSSSCT00000025936	ENSSSCG00000021660	-	chr6:91619319-91647225	18.5021	43.0123	-1.21706	5e-05	0.00119245
mRNA	ENSSSCT00000019408	ENSSSCG00000017833	-	GL893571.2:5395-60058	2.41812	4.77024	-0.980174	0.00035	0.0058827
mRNA	ENSSSCT00000011635	ENSSSCG00000010638	TCF7L2	chr14:134586335-134788242	5.85064	11.4042	-0.962902	5e-05	0.00119245
mRNA	ENSSSCT00000011632	ENSSSCG00000010635	-	chr14:133754640-133772038	4.88563	2.54292	0.942056	0.0008	0.0111573
mRNA	ENSSSCT00000018758	ENSSSCG00000017231	NAT9	chr12:6449635-6453205	12.3543	4.2371	1.54387	5e-05	0.00119245
mRNA	ENSSSCT00000018754	ENSSSCG00000017227	FDXR	chr12:6362553-6373263	5.89181	3.06836	0.941246	0.00015	0.00297337
mRNA	ENSSSCT00000011184	ENSSSCG00000010218	-	chr14:70171069-70197351	1.14218	0	inf	5e-05	0.00119245
mRNA	ENSSSCT00000011185	ENSSSCG00000010219	ARID5B	chr14:70609582-70684100	11.4288	17.9001	-0.647294	0.0023	0.0246104
mRNA	ENSSSCT00000017914	ENSSSCG00000016451	GIMAP1	chr18:6872940-6875292	68.1318	44.1799	0.624939	0.00195	0.0218749
mRNA	ENSSSCT00000014465	ENSSSCG00000013245	-	chr2:16613970-16625108	11.4747	5.40143	1.08704	5e-05	0.00119245
mRNA	ENSSSCT00000023513	ENSSSCG00000022864	-	GL892260.2:17431-22665	155.059	86.6809	0.839035	5e-05	0.00119245
mRNA	ENSSSCT00000023516	ENSSSCG00000028388	-	GL896371.1:34711-37223	1.22638	2.96355	-1.27291	0.0044	0.0400203
mRNA	ENSSSCT00000023518	ENSSSCG00000024385	RNASEH2B	GL892680.2:141112-183493	34.0926	54.5849	-0.679043	0.00085	0.0116991
mRNA	ENSSSCT00000028434	ENSSSCG00000028804	CCDC181	chr4:89185741-89219499	10.107	18.2904	-0.855736	0.0001	0.00214362
mRNA	ENSSSCT00000029748	ENSSSCG00000028701	-	JH118944.1:260515-301396	2.54527	4.945	-0.958151	0.00105	0.0137227
mRNA	ENSSSCT00000007969	ENSSSCG00000007284	NCOA6	chr17:43309803-43393835	8.12649	13.507	-0.733003	0.00115	0.01472
mRNA	ENSSSCT00000007964	ENSSSCG00000007279	DYNLRB1	chr17:43121868-43139869	126.549	246.883	-0.96413	5e-05	0.00119245
mRNA	ENSSSCT00000007967	ENSSSCG00000007282	PIGU	chr17:43158040-43276800	9.92179	16.973	-0.774567	0.00025	0.00449095
mRNA	ENSSSCT00000004301	ENSSSCG00000003888	-	chr6:151775212-151813035	9.12564	16.0296	-0.812738	0.0001	0.00214362
mRNA	ENSSSCT00000009269	ENSSSCG00000008467	EML4	chr3:104143456-104231472	36.1732	61.8337	-0.773473	0.0003	0.00520502
mRNA	ENSSSCT00000030447	ENSSSCG00000023324	-	chr9:50880741-50910465	17.1047	29.1999	-0.771574	0.0008	0.0111573
mRNA	ENSSSCT00000007145	ENSSSCG00000006524	THBS3	chr4:103395529-103406728	6.23968	3.42284	0.866278	0.0005	0.00778241
mRNA	ENSSSCT00000024532	ENSSSCG00000026771	ALKBH5	GL896341.1:3546-26340	30.1624	19.4258	0.634775	0.0016	0.018837
mRNA	ENSSSCT00000006798	ENSSSCG00000006203	COPS5	chr4:73801285-73818954	59.4994	37.9988	0.64692	0.00155	0.0183734
mRNA	ENSSSCT00000025667	ENSSSCG00000024021	-	chr10:63531915-63532947	3.62873	6.74747	-0.894884	0.00265	0.0273669
mRNA	ENSSSCT00000025669	ENSSSCG00000023205	-	chr12:27397293-27438164	22.016	42.7249	-0.956524	5e-05	0.00119245
mRNA	ENSSSCT00000016884	ENSSSCG00000015498	RC3H1	chr9:127846796-127927451	22.3638	37.5585	-0.747973	0.0003	0.00520502
mRNA	ENSSSCT00000016886	ENSSSCG00000015499	-	chr9:128035939-128191303	53.6057	110.075	-1.03802	5e-05	0.00119245
mRNA	ENSSSCT00000016888	ENSSSCG00000015501	GPR52	chr9:128323843-128324929	5.40509	11.5853	-1.0999	5e-05	0.00119245
mRNA	ENSSSCT00000026582	ENSSSCG00000030150	UGDH	chr8:32340294-32367679	43.389	27.911	0.636493	0.00175	0.0201145
mRNA	ENSSSCT00000028631	ENSSSCG00000029144	-	chr17:39384707-39389816	7.03782	3.47572	1.01782	0.00425	0.0390669
mRNA	ENSSSCT00000024984	ENSSSCG00000023198	-	chr8:79851213-79862099	13.5218	31.8325	-1.23521	5e-05	0.00119245
mRNA	ENSSSCT00000024986	ENSSSCG00000030578	MRPL15	chr4:84141818-84149457	24.2281	15.0095	0.690809	0.00155	0.0183734
mRNA	ENSSSCT00000024987	ENSSSCG00000025559	-	GL892549.2:57128-58850	0	3.27345	#NAME?	0.0008	0.0111573
mRNA	ENSSSCT00000024980	ENSSSCG00000029864	EIF1AY	chrY:388423-405535	27.1464	12.2768	1.14483	5e-05	0.00119245
mRNA	ENSSSCT00000024982	ENSSSCG00000026158	RAD18	GL893259.1:8491-56782	10.0592	17.2902	-0.781438	0.0004	0.00655605
mRNA	ENSSSCT00000028188	ENSSSCG00000024592	ANKRD17	chr8:73361992-73453165	21.6946	33.9128	-0.644495	0.00235	0.0250032
mRNA	ENSSSCT00000028180	ENSSSCG00000029143	-	chr6:81892890-81902802	2.05757	0.948944	1.11655	0.0053	0.0458347
mRNA	ENSSSCT00000028182	ENSSSCG00000026959	NPAT	chr9:40632922-40676082	14.649	27.635	-0.915697	5e-05	0.00119245
mRNA	ENSSSCT00000005811	ENSSSCG00000005276	RFK	chr1:256085362-256092237	45.3101	20.2829	1.15957	5e-05	0.00119245
mRNA	ENSSSCT00000010959	ENSSSCG00000010002	-	chr14:50399911-50441668	7.79088	15.7159	-1.01237	0.0001	0.00214362
mRNA	ENSSSCT00000014248	ENSSSCG00000013035	PPP1R14B	chr2:6932321-6934762	68.4716	34.4889	0.989375	5e-05	0.00119245
mRNA	ENSSSCT00000014249	ENSSSCG00000013036	FKBP2	chr2:6935188-6936674	60.0714	22.3416	1.42695	5e-05	0.00119245
mRNA	ENSSSCT00000014241	ENSSSCG00000013028	ESRRA	chr2:6867950-6878759	70.0959	34.584	1.01923	5e-05	0.00119245
mRNA	ENSSSCT00000014243	ENSSSCG00000013030	PRDX5	chr2:6864026-6867851	123.57	36.3749	1.76431	5e-05	0.00119245
mRNA	ENSSSCT00000008791	ENSSSCG00000008022	TELO2	chr3:41835709-41844542	25.674	17.1383	0.58308	0.00455	0.0409193
mRNA	ENSSSCT00000008790	ENSSSCG00000008021	TMEM204	chr3:41772604-41834839	5.95825	2.05058	1.53886	0.00015	0.00297337
mRNA	ENSSSCT00000004023	ENSSSCG00000003627	ZMYM4	chr6:85026746-85148157	10.5979	18.1088	-0.772909	0.0002	0.003754
mRNA	ENSSSCT00000004022	ENSSSCG00000003626	-	chr6:84811800-84825683	20.3397	32.0821	-0.657472	0.00165	0.0192591
mRNA	ENSSSCT00000011397	ENSSSCG00000023986	-	chr14:99470117-99476436	14.6467	5.95893	1.29745	5e-05	0.00119245
mRNA	ENSSSCT00000011396	ENSSSCG00000025787	-	chr14:99624053-99643343	5.48346	1.03389	2.40701	5e-05	0.00119245
mRNA	ENSSSCT00000004796	ENSSSCG00000004340	FHL5	chr1:72074767-72120937	3.38229	1.67043	1.01778	0.0043	0.0393907
mRNA	ENSSSCT00000004793	ENSSSCG00000004337	MANEA	chr1:71027086-71081123	20.1965	56.9306	-1.4951	5e-05	0.00119245
mRNA	ENSSSCT00000010042	ENSSSCG00000009170	-	chr8:128097095-128129034	4.54733	9.2941	-1.03129	5e-05	0.00119245
mRNA	ENSSSCT00000010043	ENSSSCG00000009171	-	chr8:128229408-128321167	8.73206	18.202	-1.0597	5e-05	0.00119245
mRNA	ENSSSCT00000009461	ENSSSCG00000008648	RSAD2	chr3:137667911-137683557	404.554	105.44	1.93991	5e-05	0.00119245
mRNA	ENSSSCT00000005779	ENSSSCG00000005245	FAM122A	chr1:248523792-248524782	15.3726	26.0469	-0.76075	0.00085	0.0116991
mRNA	ENSSSCT00000006162	ENSSSCG00000005604	PBX3	chr1:300208110-300433703	8.39931	14.7596	-0.813312	0.00015	0.00297337
mRNA	ENSSSCT00000013096	ENSSSCG00000011968	NIT2	chr13:168425735-168445117	24.8	13.5712	0.869794	0.0001	0.00214362
mRNA	ENSSSCT00000003327	ENSSSCG00000002995	-	chr6:44685811-44694279	38.9506	21.9761	0.825712	5e-05	0.00119245
mRNA	ENSSSCT00000011806	ENSSSCG00000010790	ECHS1	chr14:153776314-153784497	105.251	37.0154	1.50764	5e-05	0.00119245
mRNA	ENSSSCT00000011808	ENSSSCG00000010792	PRAP1	chr14:153794852-153798758	592.791	103.175	2.52242	5e-05	0.00119245
mRNA	ENSSSCT00000000007	ENSSSCG00000000006	PPARA	chr5:424928-488440	14.3169	6.31501	1.18086	5e-05	0.00119245
mRNA	ENSSSCT00000000006	ENSSSCG00000000005	-	chr5:496539-504125	9.14399	2.60037	1.81411	5e-05	0.00119245
mRNA	ENSSSCT00000000008	ENSSSCG00000000007	TRMU	chr5:569580-583238	4.46479	2.28477	0.966547	0.0002	0.003754
mRNA	ENSSSCT00000000912	ENSSSCG00000000839	ALDH1L2	chr5:82894881-82958376	2.81397	6.70726	-1.25312	0.00245	0.025797
mRNA	ENSSSCT00000000917	ENSSSCG00000000843	TXNRD1	chr5:83657863-83701655	110.832	62.9151	0.816897	0.0006	0.00895758
mRNA	ENSSSCT00000023070	ENSSSCG00000027150	-	JH118982.1:100686-121762	2.16698	0.814712	1.41133	0.0031	0.0308875
mRNA	ENSSSCT00000027349	ENSSSCG00000023929	TXNRD3	chr13:80680405-80717889	15.7612	8.55143	0.882136	0.0001	0.00214362
mRNA	ENSSSCT00000002517	ENSSSCG00000002260	-	chr7:94021596-94078201	19.2597	8.03355	1.26148	5e-05	0.00119245
mRNA	ENSSSCT00000002514	ENSSSCG00000002257	-	GL893095.2:5108-111999	11.4909	17.7906	-0.630621	0.0058	0.0488708
mRNA	ENSSSCT00000006422	ENSSSCG00000005843	LCN15	chr1:313868762-313870923	8.81815	1.05641	3.06131	0.0006	0.00895758
mRNA	ENSSSCT00000006421	ENSSSCG00000005842	TMEM141	chr1:313876994-313878962	48.8281	19.3395	1.33616	5e-05	0.00119245
mRNA	ENSSSCT00000006425	ENSSSCG00000005846	NELFB	chr1:314116617-314126037	16.9233	10.7251	0.658014	0.00095	0.0127118
mRNA	ENSSSCT00000006424	ENSSSCG00000005845	TOR4A	chr1:314112196-314114510	13.4697	7.90125	0.769567	0.00095	0.0127118
mRNA	ENSSSCT00000033106	ENSSSCG00000030898	MAFB	chr17:48698398-48701183	38.0773	61.1911	-0.684392	0.00105	0.0137227
mRNA	ENSSSCT00000025253	ENSSSCG00000026197	-	chr18:27744020-27759327	0.386145	0.849832	-1.13803	0.0041	0.0380764
mRNA	ENSSSCT00000025250	ENSSSCG00000023498	-	chr6:40630737-40639501	3.94924	2.03954	0.953334	0.00335	0.0328264
mRNA	ENSSSCT00000002098	ENSSSCG00000001873	-	chr7:62658014-62678673	1.379	0.777636	0.826454	0.00175	0.0201145
mRNA	ENSSSCT00000025258	ENSSSCG00000023628	-	chr15:8286398-8286581	861.12	214.433	2.00569	0.0001	0.00214362
mRNA	ENSSSCT00000018033	ENSSSCG00000016563	-	chr18:19652261-19681395	3.53697	7.49966	-1.08431	5e-05	0.00119245
mRNA	ENSSSCT00000018038	ENSSSCG00000016568	AHCYL2	chr18:20333817-20511321	53.169	27.9398	0.928266	5e-05	0.00119245
mRNA	ENSSSCT00000034653	ENSSSCG00000012440	PGK1	chrX:71321307-71352751	107.748	54.9368	0.971811	0.00215	0.0234086
mRNA	ENSSSCT00000024700	ENSSSCG00000023731	-	chr8:58763375-58769027	13.1565	7.41438	0.827378	0.0009	0.0122346
mRNA	ENSSSCT00000022707	ENSSSCG00000025167	-	JH118787.1:77049-80982	48.9375	87.2697	-0.834542	0.0002	0.003754
mRNA	ENSSSCT00000014830	ENSSSCG00000013578	CLEC4G	chr2:71967717-71970832	6.01208	3.30241	0.864344	0.0051	0.0445568
mRNA	ENSSSCT00000004602	ENSSSCG00000004163	BCLAF1	chr1:31490842-31513300	67.4062	125.517	-0.896924	0.00065	0.00953497
mRNA	ENSSSCT00000029956	ENSSSCG00000029674	-	GL893896.1:889-6955	313.352	182.119	0.782899	0.0003	0.00520502
mRNA	ENSSSCT00000011926	ENSSSCG00000010900	-	chr10:25096497-25193569	17.1368	33.3523	-0.960692	5e-05	0.00119245
mRNA	ENSSSCT00000011923	ENSSSCG00000010897	-	chr10:24661047-24677921	19.862	35.0171	-0.818049	5e-05	0.00119245
mRNA	ENSSSCT00000011929	ENSSSCG00000010902	C1orf53	chr10:25338150-25347627	10.046	4.53124	1.14865	0.00115	0.01472
mRNA	ENSSSCT00000012294	ENSSSCG00000011227	-	chr13:18743777-18747725	191.237	464.367	-1.27991	5e-05	0.00119245
mRNA	ENSSSCT00000029044	ENSSSCG00000027988	-	chr14:152168646-152188564	3.9593	1.28572	1.62267	0.0023	0.0246104
mRNA	ENSSSCT00000017511	ENSSSCG00000016083	PLCL1	chr15:112940717-113017866	3.09998	6.17033	-0.99309	5e-05	0.00119245
mRNA	ENSSSCT00000017518	ENSSSCG00000016090	SPATS2L	chr15:115266548-115332003	37.5895	57.6415	-0.616779	0.0031	0.0308875
mRNA	ENSSSCT00000019028	ENSSSCG00000017477	CASC3	chr12:22565032-22574313	15.7558	24.0965	-0.612941	0.0031	0.0308875
mRNA	ENSSSCT00000019023	ENSSSCG00000017473	TOP2A	chr12:22310213-22337485	158.102	305.875	-0.952087	0.00265	0.0273669
mRNA	ENSSSCT00000019021	ENSSSCG00000017472	IGFBP4	chr12:22275242-22290067	27.1203	17.6806	0.617201	0.00315	0.0312883
mRNA	ENSSSCT00000011211	ENSSSCG00000010242	-	chr14:77703335-77704521	1.20336	3.28231	-1.44764	0.0005	0.00778241
mRNA	ENSSSCT00000013505	ENSSSCG00000012350	MAGEH1	chrX:54057687-54059104	5.16189	2.44764	1.07651	0.00035	0.0058827
mRNA	ENSSSCT00000028802	ENSSSCG00000029855	LHFP	chr11:14558883-14559276	12.0257	3.92244	1.61629	0.0017	0.0196705
mRNA	ENSSSCT00000031093	ENSSSCG00000026606	PAIP2	chr2:147068042-147107049	96.2165	162.432	-0.755484	0.00545	0.0467215
mRNA	ENSSSCT00000031097	ENSSSCG00000021813	-	chr9:118190325-118322545	67.4593	24.6111	1.45471	0.00055	0.00838524
mRNA	ENSSSCT00000003489	ENSSSCG00000003145	FUT2	chr6:49781886-49791227	4.86727	2.43852	0.997106	0.00145	0.017463
mRNA	ENSSSCT00000003487	ENSSSCG00000003144	BAX	chr6:50100686-50106251	33.8175	18.6873	0.855712	0.00115	0.01472
mRNA	ENSSSCT00000000669	ENSSSCG00000000623	BCL2L14	chr5:63690798-63713753	27.4168	17.2171	0.671217	0.0018	0.0205452
mRNA	ENSSSCT00000003483	ENSSSCG00000003141	FUT1	chr6:49824782-49827868	8.96593	4.59554	0.964218	5e-05	0.00119245
mRNA	ENSSSCT00000006505	ENSSSCG00000005925	EXOSC4	chr4:828883-831320	13.3077	7.86432	0.758863	0.00115	0.01472
mRNA	ENSSSCT00000006506	ENSSSCG00000005926	PARP10	chr4:790064-797030	16.8597	7.98324	1.07853	5e-05	0.00119245
mRNA	ENSSSCT00000000591	ENSSSCG00000000548	REP15	chr5:49597731-49598439	14.7453	6.82554	1.11124	0.00025	0.00449095
mRNA	ENSSSCT00000003153	ENSSSCG00000002852	PLEKHF1	chr6:35155532-35156384	23.4103	10.8739	1.10628	5e-05	0.00119245
mRNA	ENSSSCT00000030154	ENSSSCG00000021505	-	chr13:2082897-2093049	3.00575	0.919365	1.70901	0.00145	0.017463
mRNA	ENSSSCT00000030158	ENSSSCG00000025757	-	chr17:52126196-52134377	4.66606	2.47184	0.916623	0.0054	0.0464359
mRNA	ENSSSCT00000007675	ENSSSCG00000007007	IDO1	chr17:10806298-10928870	5.59738	11.9109	-1.08946	0.00045	0.00719494
mRNA	ENSSSCT00000012417	ENSSSCG00000011340	-	chr13:33694651-33852693	9.09327	23.8544	-1.39139	5e-05	0.00119245
mRNA	ENSSSCT00000017967	ENSSSCG00000016503	-	JH118453.1:47538-128110	0.552554	1.69018	-1.61299	0.0005	0.00778241
mRNA	ENSSSCT00000026736	ENSSSCG00000027847	METTL12	chr2:8428466-8429350	5.53809	1.63411	1.76088	0.0006	0.00895758
mRNA	ENSSSCT00000026732	ENSSSCG00000021966	-	chr13:82202789-82230490	50.1375	87.6518	-0.805895	0.0003	0.00520502
mRNA	ENSSSCT00000027065	ENSSSCG00000030502	-	chr10:18692866-18755478	8.16171	15.0035	-0.878353	5e-05	0.00119245
mRNA	ENSSSCT00000001143	ENSSSCG00000001049	HIVEP1	chr7:8920529-9065107	5.74482	9.29307	-0.693894	0.0022	0.0238111
mRNA	ENSSSCT00000001142	ENSSSCG00000001048	-	chr7:8584933-8628392	50.0447	24.8248	1.01144	5e-05	0.00119245
mRNA	ENSSSCT00000001147	ENSSSCG00000001053	TBC1D7	chr7:9976368-10048579	18.8012	11.6333	0.692563	0.00175	0.0201145
mRNA	ENSSSCT00000008456	ENSSSCG00000007713	WBSCR22	chr3:10656158-10669332	55.7973	30.55	0.869023	5e-05	0.00119245
mRNA	ENSSSCT00000010506	ENSSSCG00000009585	GADD45G	chr14:1421135-1422690	9.57734	3.91102	1.29208	0.0003	0.00520502
mRNA	ENSSSCT00000025356	ENSSSCG00000028197	PFKL	chr13:217047198-217070998	34.3577	20.8969	0.717343	0.00045	0.00719494
mRNA	ENSSSCT00000025359	ENSSSCG00000025104	-	chr12:6320505-6321529	102.872	40.0065	1.36254	5e-05	0.00119245
mRNA	ENSSSCT00000033313	ENSSSCG00000012657	AIFM1	chrX:122439444-122476820	28.5157	18.9251	0.591456	0.005	0.043935
mRNA	ENSSSCT00000032047	ENSSSCG00000024014	-	chr8:4509861-4515871	9.18028	4.60258	0.996096	0.00015	0.00297337
mRNA	ENSSSCT00000028929	ENSSSCG00000022268	-	JH118837.1:5778-50709	3.41044	8.73838	-1.35741	5e-05	0.00119245
mRNA	ENSSSCT00000026071	ENSSSCG00000022295	C9orf16	chr1:302606723-302610204	109.617	50.2086	1.12646	5e-05	0.00119245
mRNA	ENSSSCT00000026078	ENSSSCG00000024602	-	chr3:91511447-91567487	50.9588	31.6758	0.685949	0.0025	0.0262156
mRNA	ENSSSCT00000017339	ENSSSCG00000015923	NOSTRIN	chr15:84397377-84450536	31.03	49.8016	-0.682528	0.00085	0.0116991
mRNA	ENSSSCT00000023591	ENSSSCG00000023984	RSL1D1	GL893953.2:105742-117192	24.9186	45.0207	-0.853366	0.0001	0.00214362
mRNA	ENSSSCT00000018315	ENSSSCG00000016822	AMACR	chr16:20765283-20782822	12.3133	5.40985	1.18656	5e-05	0.00119245
mRNA	ENSSSCT00000012463	ENSSSCG00000011385	-	chr13:35385002-35393760	11.9903	7.79493	0.621264	0.00355	0.034246
mRNA	ENSSSCT00000012467	ENSSSCG00000011389	GMPPB	chr13:35429912-35432356	23.7754	10.9844	1.11401	5e-05	0.00119245
mRNA	ENSSSCT00000012468	ENSSSCG00000011390	IP6K1	chr13:35432679-35455714	27.5692	18.4595	0.578693	0.00525	0.045513
mRNA	ENSSSCT00000014155	ENSSSCG00000012950	RIN1	chr2:5131241-5135843	2.02998	1.136	0.837497	0.0057	0.0482378
mRNA	ENSSSCT00000009150	ENSSSCG00000008356	-	chr3:79353585-79358978	5.67384	12.8246	-1.17652	0.0001	0.00214362
mRNA	ENSSSCT00000009151	ENSSSCG00000008357	SPRED2	chr3:80411732-80444992	5.66359	10.571	-0.900317	0.00035	0.0058827
mRNA	ENSSSCT00000004141	ENSSSCG00000003740	ZSCAN30	chr6:111424793-111431186	0.982103	0.324775	1.59643	0.00095	0.0127118
mRNA	ENSSSCT00000015224	ENSSSCG00000013938	GATAD2A	chr2:58240860-58282261	10.4403	15.7213	-0.590564	0.0032	0.0317013
mRNA	ENSSSCT00000015786	ENSSSCG00000014440	-	chr2:157807082-157854809	14.3782	9.36307	0.618831	0.00245	0.025797
mRNA	ENSSSCT00000015787	ENSSSCG00000014441	-	chr2:157856238-157882290	11.7399	19.1245	-0.704006	0.0008	0.0111573
mRNA	ENSSSCT00000031704	ENSSSCG00000027714	-	GL894667.1:7270-13525	9.83189	18.7362	-0.930287	0.0001	0.00214362
mRNA	ENSSSCT00000002126	ENSSSCG00000001898	ULK3	chr7:63389287-63395802	11.1363	6.40008	0.799101	0.00035	0.0058827
mRNA	ENSSSCT00000000418	ENSSSCG00000025467	-	chr5:23123885-23127111	40.9132	13.1822	1.63398	5e-05	0.00119245
mRNA	ENSSSCT00000031876	ENSSSCG00000023164	-	chr1:143102948-143103909	50.3038	21.8748	1.2014	5e-05	0.00119245
mRNA	ENSSSCT00000022977	ENSSSCG00000022590	GPRC5C	JH118714.1:8541-15321	2.18579	0.935981	1.2236	0.0056	0.0476499
mRNA	ENSSSCT00000030693	ENSSSCG00000025107	CCDC58	chr13:147763385-147782335	12.8972	6.84418	0.914114	0.0038	0.035985
mRNA	ENSSSCT00000030347	ENSSSCG00000027165	UBE2G2	chr13:217375638-217390019	22.7398	13.7541	0.725361	0.0003	0.00520502
mRNA	ENSSSCT00000030349	ENSSSCG00000021590	RPL23	GL896426.1:60123-65158	2068.67	1186.46	0.802041	0.00445	0.0402804
mRNA	ENSSSCT00000016802	ENSSSCG00000015424	PSMC2	chr9:113971132-113984848	18.7994	29.4758	-0.64884	0.0012	0.0151808
mRNA	ENSSSCT00000031909	ENSSSCG00000023043	BCL2L13	chr5:72062876-72116345	17.9238	11.3147	0.663675	0.0011	0.0142222
mRNA	ENSSSCT00000026504	ENSSSCG00000021410	STRAP	chr5:60006521-60026279	61.3752	37.9731	0.692679	0.00055	0.00838524
mRNA	ENSSSCT00000017034	ENSSSCG00000015638	C1orf186	chr9:72984448-73007285	0.574033	2.91422	-2.3439	5e-05	0.00119245
mRNA	ENSSSCT00000017033	ENSSSCG00000015637	SEC61G	chr9:153348317-153355773	60.5151	25.6266	1.23965	5e-05	0.00119245
mRNA	ENSSSCT00000017781	ENSSSCG00000016328	-	chr15:151631246-151635584	21.2384	6.3354	1.74517	5e-05	0.00119245
mRNA	ENSSSCT00000024904	ENSSSCG00000027302	-	chr2:162275726-162284660	40.5389	18.4943	1.13223	5e-05	0.00119245
mRNA	ENSSSCT00000024905	ENSSSCG00000027056	-	chr6:52299568-52352096	3.65299	6.60412	-0.854288	0.0007	0.010104
mRNA	ENSSSCT00000024901	ENSSSCG00000022789	-	chr13:183834655-183877970	14.6109	7.0306	1.05533	0.00015	0.00297337
mRNA	ENSSSCT00000016786	ENSSSCG00000015411	-	chr9:112921169-112961869	3.60938	7.81819	-1.11508	0.0004	0.00655605
mRNA	ENSSSCT00000016785	ENSSSCG00000015410	PHTF2	chr9:112759754-112803277	8.95155	18.2447	-1.02727	5e-05	0.00119245
mRNA	ENSSSCT00000016789	ENSSSCG00000015414	FAM185A	chr9:113274168-113323326	4.42741	6.97671	-0.656083	0.0016	0.018837
mRNA	ENSSSCT00000011069	ENSSSCG00000010108	-	chr14:54169496-54205605	3.3186	1.31045	1.34051	5e-05	0.00119245
mRNA	ENSSSCT00000011065	ENSSSCG00000010104	-	chr14:54221715-54252347	28.6644	11.0678	1.37289	0.001	0.013215
mRNA	ENSSSCT00000010337	ENSSSCG00000009430	AKAP11	chr11:25404590-25441137	17.7352	26.6893	-0.589647	0.0053	0.0458347
mRNA	ENSSSCT00000012861	ENSSSCG00000011750	PLD1	chr13:119143380-119362303	45.966	23.1636	0.988707	5e-05	0.00119245
mRNA	ENSSSCT00000017819	ENSSSCG00000016364	GPC1	chr15:154436054-154449107	4.89131	2.48983	0.974174	0.00015	0.00297337
mRNA	ENSSSCT00000014540	ENSSSCG00000013314	QSER1	chr2:30443548-30531265	12.6394	22.6131	-0.839228	5e-05	0.00119245
mRNA	ENSSSCT00000013018	ENSSSCG00000011896	ADPRH	chr13:150005103-150011761	12.4132	8.09052	0.617573	0.0041	0.0380764
mRNA	ENSSSCT00000013017	ENSSSCG00000011895	PLA1A	chr13:149969015-149996425	23.3541	13.4078	0.800609	0.0004	0.00655605
mRNA	ENSSSCT00000010430	ENSSSCG00000009513	SLC15A1	chr11:74889141-74924577	86.8087	48.4169	0.842328	0.00045	0.00719494
mRNA	ENSSSCT00000004883	ENSSSCG00000004420	TRAF3IP2	chr1:87048039-87102035	6.54956	11.8195	-0.851702	0.0001	0.00214362
mRNA	ENSSSCT00000004880	ENSSSCG00000004417	-	chr1:86715106-86729694	23.3881	12.8876	0.859788	0.0021	0.0230209
mRNA	ENSSSCT00000012055	ENSSSCG00000011013	WAC	chr10:44120644-44210868	32.6063	61.4725	-0.91479	5e-05	0.00119245
mRNA	ENSSSCT00000004269	ENSSSCG00000003857	-	chr6:147142410-147255939	18.7543	27.8383	-0.56985	0.00495	0.0436516
mRNA	ENSSSCT00000004265	ENSSSCG00000003853	-	chr6:147007231-147077810	13.4694	6.90761	0.963422	0.0002	0.003754
mRNA	ENSSSCT00000011503	ENSSSCG00000010513	LCOR	chr14:118065018-118068750	9.65994	15.7946	-0.709344	0.00055	0.00838524
mRNA	ENSSSCT00000015437	ENSSSCG00000014133	RPS23	chr2:92675094-92676828	3274.7	1312.48	1.31907	5e-05	0.00119245
mRNA	ENSSSCT00000015430	ENSSSCG00000014126	MSH3	chr2:91102263-91281987	11.3841	19.0334	-0.741508	0.0001	0.00214362
mRNA	ENSSSCT00000006138	ENSSSCG00000005585	-	chr1:297816369-297887429	0.889339	1.81883	-1.03221	0.0004	0.00655605
mRNA	ENSSSCT00000009348	ENSSSCG00000008543	-	chr3:118296680-118301540	64.9008	138.709	-1.09576	5e-05	0.00119245
mRNA	ENSSSCT00000031297	ENSSSCG00000021980	-	chr11:11291632-11293597	24.6472	73.8032	-1.58226	0.0023	0.0246104
mRNA	ENSSSCT00000000990	ENSSSCG00000000906	TMCC3	chr5:93090346-93100948	18.967	11.1192	0.770433	0.0003	0.00520502
mRNA	ENSSSCT00000002596	ENSSSCG00000002333	-	chr7:101881457-102041627	5.29028	10.4762	-0.985698	0.0023	0.0246104
mRNA	ENSSSCT00000001644	ENSSSCG00000001475	LOC100155600	chr7:29756224-29760618	41.2341	16.3931	1.33075	5e-05	0.00119245
mRNA	ENSSSCT00000030523	ENSSSCG00000023379	UBE2L6	chr2:12987516-13002993	136.278	77.8848	0.807143	0.0002	0.003754
mRNA	ENSSSCT00000027923	ENSSSCG00000026025	HMGCL	chr6:75396360-75415548	32.2953	17.8384	0.856341	5e-05	0.00119245
mRNA	ENSSSCT00000027920	ENSSSCG00000022367	-	JH118492.1:20764-40049	21.7367	45.9276	-1.07923	5e-05	0.00119245
mRNA	ENSSSCT00000030601	ENSSSCG00000028299	-	GL896304.2:10964-21478	5.73535	0.948241	2.59656	5e-05	0.00119245
mRNA	ENSSSCT00000003641	ENSSSCG00000003278	-	chr6:53768200-53774819	1.88843	4.94036	-1.38743	5e-05	0.00119245
mRNA	ENSSSCT00000006692	ENSSSCG00000006101	-	chr4:45690144-45730412	5.18401	9.80768	-0.919844	0.0001	0.00214362
mRNA	ENSSSCT00000031734	ENSSSCG00000022317	SLC38A10	chr12:1374294-1425439	19.6098	11.6553	0.75059	0.00025	0.00449095
mRNA	ENSSSCT00000000208	ENSSSCG00000000195	PRPH	chr5:15691968-15695232	7.7975	3.49898	1.15608	5e-05	0.00119245
mRNA	ENSSSCT00000022782	ENSSSCG00000000612	ATF7IP	chr5:61444246-61571485	19.9228	34.2194	-0.780395	0.00045	0.00719494
mRNA	ENSSSCT00000006966	ENSSSCG00000006357	FCER1G	chr4:97099149-97103132	13.1077	37.4233	-1.51352	5e-05	0.00119245
mRNA	ENSSSCT00000006963	ENSSSCG00000006354	TOMM40L	chr4:97083416-97092102	8.55505	5.234	0.708862	0.00265	0.0273669
mRNA	ENSSSCT00000025781	ENSSSCG00000029578	-	chr6:25836325-25877196	19.0799	45.0392	-1.23913	5e-05	0.00119245
mRNA	ENSSSCT00000025780	ENSSSCG00000029039	-	GL894447.1:45-18025	7.15833	12.2551	-0.775691	0.00025	0.00449095
mRNA	ENSSSCT00000025783	ENSSSCG00000028934	FAM3A	chrX:143560321-143571512	10.212	6.62408	0.624468	0.00235	0.0250032
mRNA	ENSSSCT00000030061	ENSSSCG00000028351	-	chr2:16912028-16971145	56.294	89.4395	-0.66793	0.0014	0.0169856
mRNA	ENSSSCT00000025436	ENSSSCG00000022101	BRCA1	chr12:20029800-20091791	9.82366	16.6325	-0.75967	0.0001	0.00214362
mRNA	ENSSSCT00000036387	ENSSSCG00000001409	PRRC2A	chr7:27495907-27511694	10.4427	25.4582	-1.28564	0.00215	0.0234086
mRNA	ENSSSCT00000023493	ENSSSCG00000029873	-	chr1:182175683-182177853	68.619	31.4132	1.12724	0.00015	0.00297337
mRNA	ENSSSCT00000023491	ENSSSCG00000021860	-	chr7:23092694-23093006	741.065	258.819	1.51766	5e-05	0.00119245
mRNA	ENSSSCT00000027556	ENSSSCG00000028025	WDR74	chr2:8276731-8282140	19.326	7.80429	1.3082	5e-05	0.00119245
mRNA	ENSSSCT00000028062	ENSSSCG00000029485	FBXO11	chr3:98538853-98709802	18.4421	35.0408	-0.926031	0.0001	0.00214362
mRNA	ENSSSCT00000019539	ENSSSCG00000017955	MPDU1	chr12:55289409-55295477	19.0378	10.9379	0.799531	0.00045	0.00719494
mRNA	ENSSSCT00000019534	ENSSSCG00000017950	TP53	chr12:55220417-55234675	56.1466	89.0769	-0.665852	0.00165	0.0192591
mRNA	ENSSSCT00000019536	ENSSSCG00000017952	SAT2	chr12:55260975-55262606	11.3521	4.09255	1.47189	5e-05	0.00119245
mRNA	ENSSSCT00000029334	ENSSSCG00000021354	-	chr18:14695759-14741463	10.4003	17.0997	-0.71734	0.0013	0.0160896
mRNA	ENSSSCT00000029331	ENSSSCG00000027312	PTCH1	chr10:30847385-30915236	5.88828	9.27409	-0.655359	0.00315	0.0312883
mRNA	ENSSSCT00000017599	ENSSSCG00000016164	IKZF2	chr15:127685829-127740305	33.9004	59.2387	-0.805236	5e-05	0.00119245
mRNA	ENSSSCT00000025843	ENSSSCG00000026216	-	chr4:72403555-72426251	1.93909	4.26069	-1.13571	0.00255	0.0266091
mRNA	ENSSSCT00000025846	ENSSSCG00000026266	-	chr3:30016438-30188473	4.73914	16.4103	-1.79191	0.0013	0.0160896
mRNA	ENSSSCT00000025847	ENSSSCG00000025221	-	chr18:3230274-3250517	4.21452	6.58775	-0.644416	0.0052	0.0451959
mRNA	ENSSSCT00000008694	ENSSSCG00000007932	ROGDI	chr3:38665046-38671059	77.8595	49.1269	0.66436	0.00135	0.0165389
mRNA	ENSSSCT00000023963	ENSSSCG00000029201	AJUBA	GL896299.1:26323-35700	9.20563	3.6478	1.33549	5e-05	0.00119245
mRNA	ENSSSCT00000011298	ENSSSCG00000010321	COMTD1	JH118641.1:25838-27820	14.7836	6.25435	1.24106	5e-05	0.00119245
mRNA	ENSSSCT00000008037	ENSSSCG00000007345	-	chr17:46951668-47076190	22.457	35.1791	-0.647553	0.0015	0.0178968
mRNA	ENSSSCT00000012981	ENSSSCG00000011867	-	chr13:146205267-146232577	24.389	13.647	0.837646	0.0002	0.003754
mRNA	ENSSSCT00000005121	ENSSSCG00000004636	TRPM7	chr1:134599617-134689679	40.308	68.0021	-0.754512	0.00155	0.0183734
mRNA	ENSSSCT00000005124	ENSSSCG00000004639	USP8	chr1:134748669-134815999	26.8689	42.3504	-0.656439	0.00115	0.01472
mRNA	ENSSSCT00000005129	ENSSSCG00000004644	HDC	chr1:135147966-135166937	0.253649	2.50834	-3.30582	5e-05	0.00119245
mRNA	ENSSSCT00000009637	ENSSSCG00000008807	GUF1	chr8:36876644-36897342	4.75824	9.7935	-1.0414	5e-05	0.00119245
mRNA	ENSSSCT00000014668	ENSSSCG00000013424	-	chr2:78333363-78352550	7.89157	4.30188	0.875345	0.001	0.013215
mRNA	ENSSSCT00000014669	ENSSSCG00000013425	MISP	chr2:78314794-78317910	209.007	132.909	0.653111	0.0039	0.0367092
mRNA	ENSSSCT00000014662	ENSSSCG00000013418	CFD	chr2:77485871-77487847	852.67	403.578	1.07914	5e-05	0.00119245
mRNA	ENSSSCT00000026140	ENSSSCG00000024477	-	chr15:115429402-115506114	119.8	344.848	-1.52533	5e-05	0.00119245
mRNA	ENSSSCT00000023313	ENSSSCG00000029354	-	GL892430.1:99201-110475	13.1978	4.99941	1.40047	0.0008	0.0111573
mRNA	ENSSSCT00000026146	ENSSSCG00000027973	-	GL894187.1:1717-21161	32.1119	20.7852	0.627553	0.00195	0.0218749
mRNA	ENSSSCT00000003406	ENSSSCG00000003069	KCNN4	chr6:46440880-46454405	10.202	3.99925	1.35105	5e-05	0.00119245
mRNA	ENSSSCT00000003401	ENSSSCG00000003064	-	chr6:46217031-46327364	151.29	72.7036	1.05722	0.00375	0.0356116
mRNA	ENSSSCT00000003409	ENSSSCG00000003072	ZNF573	chr6:46472681-46489035	14.5781	8.31312	0.810337	0.0003	0.00520502
mRNA	ENSSSCT00000001937	ENSSSCG00000001732	-	chr7:50106131-50128759	17.9552	11.8301	0.601945	0.0036	0.0345772
mRNA	ENSSSCT00000028507	ENSSSCG00000027348	WIPF1	chr15:89761502-89836721	13.7547	32.0591	-1.22081	5e-05	0.00119245
mRNA	ENSSSCT00000000320	ENSSSCG00000000299	TESPA1	chr5:20849780-20879668	2.46762	4.21867	-0.773666	0.00495	0.0436516
mRNA	ENSSSCT00000005947	ENSSSCG00000005404	-	GL892685.2:110441-156598	4.8558	11.4723	-1.24037	5e-05	0.00119245
mRNA	ENSSSCT00000007891	ENSSSCG00000007211	ZCCHC3	chr17:39663958-39665167	9.61008	4.58687	1.06704	0.0001	0.00214362
mRNA	ENSSSCT00000026955	ENSSSCG00000027614	-	chr9:132262187-132295230	42.7406	77.4213	-0.857124	0.0001	0.00214362
mRNA	ENSSSCT00000026956	ENSSSCG00000025698	SERPINE1	GL894574.1:16238-22640	25.041	38.9994	-0.63916	0.0021	0.0230209
mRNA	ENSSSCT00000033065	ENSSSCG00000030776	CH242-9E10.1	chr15:101554456-101566282	37.8782	21.7189	0.802417	0.00115	0.01472
mRNA	ENSSSCT00000018176	ENSSSCG00000016695	-	chr18:49630500-49645365	22.0103	14.5806	0.594132	0.00545	0.0467215
mRNA	ENSSSCT00000024625	ENSSSCG00000021844	-	chr8:116227312-116266668	84.2287	131.413	-0.641725	0.0022	0.0238111
mRNA	ENSSSCT00000022668	ENSSSCG00000021750	MEX3D	chr2:78141927-78150406	35.3447	18.5556	0.929641	5e-05	0.00119245
mRNA	ENSSSCT00000031506	ENSSSCG00000024550	UQCR10	chr14:49817569-49820402	423.588	207.336	1.03069	5e-05	0.00119245
mRNA	ENSSSCT00000031507	ENSSSCG00000021210	-	chr9:22493188-22501615	23.6356	12.442	0.925742	0.0002	0.003754
mRNA	ENSSSCT00000030411	ENSSSCG00000027959	-	chr1:250150180-250169133	23.5652	36.1835	-0.618677	0.00495	0.0436516
mRNA	ENSSSCT00000030410	ENSSSCG00000029067	CCDC24	GL895912.1:1926-5522	4.99998	2.29312	1.12461	0.00415	0.0383737
mRNA	ENSSSCT00000023042	ENSSSCG00000025379	CTDSP2	GL895994.1:35181-41774	170.387	114.054	0.57909	0.00365	0.0349368
mRNA	ENSSSCT00000023043	ENSSSCG00000025551	-	chr7:46279207-46417272	3.7196	6.91057	-0.893658	5e-05	0.00119245
mRNA	ENSSSCT00000035578	ENSSSCG00000003410	CH242-449E16.1	chr6:65144360-65150734	3.28302	5.67223	-0.788893	0.00375	0.0356116
mRNA	ENSSSCT00000027748	ENSSSCG00000023619	SLC12A9	chr3:8129943-8139441	11.3812	6.22408	0.87072	5e-05	0.00119245
mRNA	ENSSSCT00000027743	ENSSSCG00000025023	-	chr2:162310112-162315342	4.22704	2.1182	0.996809	0.0005	0.00778241
mRNA	ENSSSCT00000018947	ENSSSCG00000017402	-	chr12:20671167-20707385	5.44033	10.4763	-0.945357	5e-05	0.00119245
mRNA	ENSSSCT00000015282	ENSSSCG00000013991	C1orf35	chr2:53870873-53873178	25.2057	14.7072	0.777227	0.00105	0.0137227
mRNA	ENSSSCT00000012397	ENSSSCG00000011322	CCR1	chr13:32323641-32330286	4.87013	8.24278	-0.759169	0.00255	0.0266091
mRNA	ENSSSCT00000028296	ENSSSCG00000030507	SMNDC1	chr14:131613230-131627243	14.8473	26.5388	-0.837907	5e-05	0.00119245
mRNA	ENSSSCT00000011151	ENSSSCG00000010185	GALNT2	chr14:64772891-64953135	21.5639	13.6195	0.662948	0.0011	0.0142222
mRNA	ENSSSCT00000033291	ENSSSCG00000012569	ATG4A	chrX:102980374-103071239	5.34798	10.2934	-0.944659	0.003	0.0300926
mRNA	ENSSSCT00000004159	ENSSSCG00000003757	SSX2IP	chr6:119537763-119566620	11.7118	18.6361	-0.670134	0.00205	0.02262
mRNA	ENSSSCT00000015704	ENSSSCG00000014374	DND1	chr2:148329173-148331356	6.35797	2.33856	1.44295	0.0001	0.00214362
mRNA	ENSSSCT00000002650	ENSSSCG00000002383	FOS	chr7:104293656-104297121	21.908	12.6966	0.787009	0.00115	0.01472
mRNA	ENSSSCT00000002653	ENSSSCG00000002386	IFT43	chr7:105268437-105299304	12.0994	4.55455	1.40956	0.0005	0.00778241
mRNA	ENSSSCT00000009843	ENSSSCG00000008986	2018-09-11	chr8:76838236-76877090	51.681	76.1652	-0.559498	0.0054	0.0464359
mRNA	ENSSSCT00000009844	ENSSSCG00000008987	CCNI	chr8:76887183-76919478	84.8295	157.428	-0.892049	0.0001	0.00214362
mRNA	ENSSSCT00000009846	ENSSSCG00000008989	CNOT6L	chr8:77394689-77455394	52.6883	92.8228	-0.816998	0.00015	0.00297337
mRNA	ENSSSCT00000005356	ENSSSCG00000004852	NSMCE3	chr1:160546164-160547001	18.8949	8.99417	1.07094	5e-05	0.00119245
mRNA	ENSSSCT00000005359	ENSSSCG00000004854	-	chr1:161036718-161062878	15.8396	30.8344	-0.961007	5e-05	0.00119245
mRNA	ENSSSCT00000025114	ENSSSCG00000022575	PRMT2	GL896201.1:783-23014	6.22955	2.00784	1.63348	5e-05	0.00119245
mRNA	ENSSSCT00000003212	ENSSSCG00000002907	-	chr6:40548762-40559160	383.421	168.578	1.18551	5e-05	0.00119245
mRNA	ENSSSCT00000030615	ENSSSCG00000026607	-	chr4:30510006-30519779	40.5393	16.6937	1.28002	5e-05	0.00119245
mRNA	ENSSSCT00000030610	ENSSSCG00000028788	BORCS6	chr12:55880278-55881343	9.63767	5.74518	0.746332	0.00555	0.0473756
mRNA	ENSSSCT00000030613	ENSSSCG00000022513	-	GL893006.1:39239-52698	2.70093	5.99109	-1.14936	0.00505	0.0442407
mRNA	ENSSSCT00000004972	ENSSSCG00000004500	C18orf25	chr1:106025620-106074150	6.3675	9.75811	-0.615873	0.00215	0.0234086
mRNA	ENSSSCT00000004977	ENSSSCG00000004505	SMAD2	chr1:106901464-106991088	22.99	36.6599	-0.673197	0.0007	0.010104
mRNA	ENSSSCT00000022463	ENSSSCG00000029900	DMPK	GL896302.1:110787-119908	4.85732	1.1284	2.10588	5e-05	0.00119245
mRNA	ENSSSCT00000036512	ENSSSCG00000012234	SRPX	chrX:37892766-37949871	14.3791	8.52041	0.754983	0.0012	0.0151808
mRNA	ENSSSCT00000031984	ENSSSCG00000030095	ZBTB16	chr9:46458176-46459448	10.7178	2.95102	1.86072	5e-05	0.00119245
mRNA	ENSSSCT00000016707	ENSSSCG00000015334	PDK4	chr9:82625076-82638263	21.6996	12.7414	0.768141	0.00155	0.0183734
mRNA	ENSSSCT00000019143	ENSSSCG00000017584	PPP1R9B	chr12:26358251-26375423	46.9198	71.1139	-0.599935	0.0057	0.0482378
mRNA	ENSSSCT00000017891	ENSSSCG00000016430	GALNT11	chr18:5599807-5634480	24.814	16.3739	0.599755	0.00295	0.0297356
mRNA	ENSSSCT00000017896	ENSSSCG00000016435	SMARCD3	chr18:6276686-6286254	3.77585	1.91011	0.983149	0.0012	0.0151808
mRNA	ENSSSCT00000006037	ENSSSCG00000005491	-	chr1:286250322-286253598	138.861	81.4476	0.769697	0.00015	0.00297337
mRNA	ENSSSCT00000032161	ENSSSCG00000008456	-	chr3:102783580-102846430	2.32699	4.60083	-0.983427	5e-05	0.00119245
mRNA	ENSSSCT00000032169	ENSSSCG00000022111	-	chr7:37258052-37267163	20.414	12.9346	0.658321	0.00195	0.0218749
mRNA	ENSSSCT00000017270	ENSSSCG00000015859	SAP130	chr15:66025272-66122052	6.0046	13.3836	-1.15632	5e-05	0.00119245
mRNA	ENSSSCT00000017271	ENSSSCG00000015860	SFT2D3	chr15:66385195-66385855	7.15372	1.69049	2.08126	5e-05	0.00119245
mRNA	ENSSSCT00000017273	ENSSSCG00000015862	LIMS2	chr15:66435455-66453016	14.0984	9.12501	0.627635	0.00535	0.0461548
mRNA	ENSSSCT00000026621	ENSSSCG00000024907	SDHAF1	chr6:40777927-40779026	25.92	10.4137	1.31558	5e-05	0.00119245
mRNA	ENSSSCT00000026626	ENSSSCG00000030301	MRPL36	chr16:85605579-85608350	10.6891	5.97269	0.839692	0.0001	0.00214362
mRNA	ENSSSCT00000028155	ENSSSCG00000006954	-	chr4:1039935-1047372	146.238	91.5661	0.675438	0.00135	0.0165389
mRNA	ENSSSCT00000029822	ENSSSCG00000023378	ZNF316	chr3:144267450-144281304	7.26353	3.12881	1.21506	5e-05	0.00119245
mRNA	ENSSSCT00000015126	ENSSSCG00000013848	RAB8A	chr2:61176943-61196619	68.1556	103.088	-0.596968	0.00565	0.0479669
mRNA	ENSSSCT00000012589	ENSSSCG00000011504	EOGT	chr13:55478568-55514534	4.89458	7.92223	-0.694723	0.00165	0.0192591
mRNA	ENSSSCT00000013983	ENSSSCG00000012791	NAA10	chrX:142223244-142227530	49.725	24.7435	1.00693	0.00035	0.0058827
mRNA	ENSSSCT00000013984	ENSSSCG00000012792	RENBP	chrX:142227782-142235400	20.1678	11.6205	0.795387	0.00105	0.0137227
mRNA	ENSSSCT00000011586	ENSSSCG00000010592	AS3MT	chr14:123816084-123835880	37.0342	21.3818	0.792475	0.0002	0.003754
mRNA	ENSSSCT00000005532	ENSSSCG00000005016	L2HGDH	chr1:200362035-200410366	9.23924	4.82812	0.936312	0.0001	0.00214362
mRNA	ENSSSCT00000005534	ENSSSCG00000005018	CDKL1	chr1:200424776-200440531	1.78445	3.45643	-0.953802	0.00435	0.0396727
mRNA	ENSSSCT00000008725	ENSSSCG00000007962	-	chr3:40865559-40869017	46.4633	15.3024	1.60233	5e-05	0.00119245
mRNA	ENSSSCT00000005538	ENSSSCG00000005022	NIN	chr1:200774576-200871792	12.8759	21.172	-0.717484	0.00035	0.0058827
mRNA	ENSSSCT00000010988	ENSSSCG00000010031	SFI1	chr14:51447742-51540656	3.13893	1.50582	1.05972	5e-05	0.00119245
mRNA	ENSSSCT00000010983	ENSSSCG00000010026	PIK3IP1	chr14:51151821-51162385	11.5575	4.90035	1.23787	5e-05	0.00119245
mRNA	ENSSSCT00000010981	ENSSSCG00000010024	RNF185	chr14:51057233-51088417	38.5265	13.0872	1.5577	5e-05	0.00119245
mRNA	ENSSSCT00000014293	ENSSSCG00000024015	FADS1	chr2:9247471-9263631	3.46837	0.918696	1.9166	0.0028	0.0285611
mRNA	ENSSSCT00000014290	ENSSSCG00000013073	FADS3	chr2:9157719-9178637	18.5964	32.1668	-0.790551	0.0002	0.003754
mRNA	ENSSSCT00000010670	ENSSSCG00000009732	CHFR	chr14:24054518-24084125	30.8858	19.5757	0.657877	0.00125	0.015631
mRNA	ENSSSCT00000014747	ENSSSCG00000013501	CREB3L3	chr2:75072171-75082234	110.655	62.19	0.831311	0.0003	0.00520502
mRNA	ENSSSCT00000014740	ENSSSCG00000013494	MATK	chr2:75503305-75510472	11.3679	4.66228	1.28585	5e-05	0.00119245
mRNA	ENSSSCT00000007342	ENSSSCG00000006703	PRKAB2	chr4:110207627-110219822	16.6919	36.0568	-1.11112	0.0002	0.003754
mRNA	ENSSSCT00000030834	ENSSSCG00000029003	-	chr1:63408778-63409509	8.37796	2.00843	2.06053	5e-05	0.00119245
mRNA	ENSSSCT00000030836	ENSSSCG00000030251	-	chr9:133311415-133318410	13.4235	27.8548	-1.05316	5e-05	0.00119245
mRNA	ENSSSCT00000030839	ENSSSCG00000029842	-	GL894766.2:15848-34916	1.19299	2.84257	-1.25261	0.00015	0.00297337
mRNA	ENSSSCT00000001539	ENSSSCG00000001408	AIF1	chr7:27520796-27522927	72.4915	35.9859	1.01038	5e-05	0.00119245
mRNA	ENSSSCT00000004729	ENSSSCG00000004279	OGFRL1	chr1:57650075-57663843	13.4689	23.2237	-0.785959	0.0001	0.00214362
mRNA	ENSSSCT00000001535	ENSSSCG00000001405	LTB	chr7:27543863-27547161	151.39	52.5813	1.52564	5e-05	0.00119245
mRNA	ENSSSCT00000013212	ENSSSCG00000012078	-	chr13:215141469-215159686	37.3905	21.2356	0.81619	0.00035	0.0058827
mRNA	ENSSSCT00000013217	ENSSSCG00000012083	RIPK4	chr13:215452666-215478472	8.81842	5.14082	0.77852	0.0005	0.00778241
mRNA	ENSSSCT00000003977	ENSSSCG00000003582	SMPDL3B	chr6:78600671-78624777	172.337	82.6106	1.06083	5e-05	0.00119245
mRNA	ENSSSCT00000007266	ENSSSCG00000006630	VPS72	chr4:107315107-107326840	29.0681	43.6613	-0.586918	0.00425	0.0390669
mRNA	ENSSSCT00000007264	ENSSSCG00000006628	PSMD4	chr4:107246978-107257425	141.545	82.5071	0.778669	0.0001	0.00214362
mRNA	ENSSSCT00000007268	ENSSSCG00000006632	SCNM1	chr4:107332626-107335177	20.2691	32.196	-0.667603	0.0023	0.0246104
mRNA	ENSSSCT00000015915	ENSSSCG00000014565	-	chr2:162095325-162097509	32.7729	13.244	1.30716	5e-05	0.00119245
mRNA	ENSSSCT00000029292	ENSSSCG00000029825	-	chr1:293302881-293310134	11.7805	29.3665	-1.31778	5e-05	0.00119245
mRNA	ENSSSCT00000030178	ENSSSCG00000027808	-	chr17:13778554-13912900	13.2711	24.8023	-0.902189	0.0028	0.0285611
mRNA	ENSSSCT00000000280	ENSSSCG00000000261	IGFBP6	chr5:18768001-18772057	2.92124	1.24987	1.2248	0.0017	0.0196705
mRNA	ENSSSCT00000000283	ENSSSCG00000000264	-	chr5:18912875-18914228	17.7142	9.868	0.844079	0.0001	0.00214362
mRNA	ENSSSCT00000000285	ENSSSCG00000000266	PFDN5	chr5:18948439-18952540	172.038	63.567	1.43638	5e-05	0.00119245
mRNA	ENSSSCT00000003021	ENSSSCG00000002727	-	chr6:13511295-13513055	20.8738	9.88596	1.07824	0.00155	0.0183734
mRNA	ENSSSCT00000006617	ENSSSCG00000006029	-	chr4:30675556-30748584	7.4129	2.88445	1.36174	5e-05	0.00119245
mRNA	ENSSSCT00000006610	ENSSSCG00000006023	SYBU	chr4:30142479-30216331	2.50584	0.955224	1.39138	0.00555	0.0473756
mRNA	ENSSSCT00000006611	ENSSSCG00000006024	EBAG9	chr4:30227831-30255676	16.4209	24.2799	-0.564228	0.0043	0.0393907
mRNA	ENSSSCT00000025703	ENSSSCG00000029603	-	chr17:57289129-57302070	49.806	80.8073	-0.698167	0.00125	0.015631
mRNA	ENSSSCT00000025705	ENSSSCG00000023633	-	chr11:86848979-86855079	12.0819	7.14803	0.757235	0.00145	0.017463
mRNA	ENSSSCT00000025707	ENSSSCG00000029593	FOXN2	chr3:98079345-98147165	30.7458	51.0151	-0.730535	0.0008	0.0111573
mRNA	ENSSSCT00000001884	ENSSSCG00000001688	-	chr7:44077254-44082602	4.3101	2.48063	0.797017	0.00345	0.0335647
mRNA	ENSSSCT00000030797	ENSSSCG00000029183	SEC11A	GL895957.1:20980-41365	78.1976	42.7227	0.872122	5e-05	0.00119245
mRNA	ENSSSCT00000023410	ENSSSCG00000029999	-	chr3:51854370-51857245	11.0431	27.4641	-1.3144	5e-05	0.00119245
mRNA	ENSSSCT00000032554	ENSSSCG00000022775	INO80E	GL892813.1:6076-15041	4.89492	13.4652	-1.45988	0.0038	0.035985
mRNA	ENSSSCT00000017668	ENSSSCG00000016226	-	chr15:137963754-137984079	41.0006	62.4627	-0.607351	0.00255	0.0266091
mRNA	ENSSSCT00000017665	ENSSSCG00000016223	ACSL3	chr15:138663705-138712406	152.16	83.2494	0.870074	0.00035	0.0058827
mRNA	ENSSSCT00000017661	ENSSSCG00000016220	DNPEP	chr15:134425136-134437835	80.3491	42.843	0.907221	5e-05	0.00119245
mRNA	ENSSSCT00000024863	ENSSSCG00000027528	TMEM107	chr12:55867070-55872417	4.42628	2.59908	0.768093	0.0011	0.0142222
mRNA	ENSSSCT00000024860	ENSSSCG00000027168	-	chr4:108068170-108082063	231.144	84.5123	1.45156	5e-05	0.00119245
mRNA	ENSSSCT00000024866	ENSSSCG00000023223	ZNF22	chr14:99328207-99328885	33.1362	58.1298	-0.810868	0.0002	0.003754
mRNA	ENSSSCT00000024869	ENSSSCG00000028127	-	GL894711.1:14162-36161	32.2843	4.12428	2.96862	5e-05	0.00119245
mRNA	ENSSSCT00000024138	ENSSSCG00000030423	-	chr6:134486590-134497982	42.1126	62.6509	-0.573081	0.0056	0.0476499
mRNA	ENSSSCT00000010473	ENSSSCG00000009554	-	chr11:86108909-86116870	105.518	50.8197	1.05403	5e-05	0.00119245
mRNA	ENSSSCT00000012905	ENSSSCG00000011793	LIPH	chr13:132927333-132945675	52.9232	33.7507	0.648983	0.002	0.0222139
mRNA	ENSSSCT00000018080	ENSSSCG00000016607	NDUFA5	chr18:25478939-25493050	37.0611	22.5081	0.719463	0.001	0.013215
mRNA	ENSSSCT00000016959	ENSSSCG00000015568	RNF2	chr9:138670290-138732074	5.84356	10.3895	-0.830201	0.0001	0.00214362
mRNA	ENSSSCT00000016955	ENSSSCG00000015565	C1orf21	chr9:137972542-138217904	14.2686	24.1746	-0.760648	0.00015	0.00297337
mRNA	ENSSSCT00000014886	ENSSSCG00000013631	TMED1	chr2:70007507-70009635	8.64496	3.6559	1.24163	0.00015	0.00297337
mRNA	ENSSSCT00000008158	ENSSSCG00000007454	ZMYND8	chr17:55169857-55282539	13.6972	21.4278	-0.645596	0.0016	0.018837
mRNA	ENSSSCT00000023357	ENSSSCG00000023599	TIMM8B	chr9:44629777-44632100	192.698	126.434	0.60796	0.0035	0.0339068
mRNA	ENSSSCT00000012501	ENSSSCG00000011421	MANF	chr13:36895067-36899306	60.9086	27.6985	1.13684	5e-05	0.00119245
mRNA	ENSSSCT00000028580	ENSSSCG00000026733	-	chr18:10581477-10643535	16.6054	30.0582	-0.856102	0.0002	0.003754
mRNA	ENSSSCT00000013820	ENSSSCG00000012639	THOC2	chrX:115935249-116048870	21.9596	33.4115	-0.605495	0.00505	0.0442407
mRNA	ENSSSCT00000011460	ENSSSCG00000010472	HHEX	chr14:113794195-113800161	6.08985	13.9232	-1.19301	5e-05	0.00119245
mRNA	ENSSSCT00000007815	ENSSSCG00000007143	MAVS	chr17:36195471-36210175	25.1177	13.0141	0.948623	0.00055	0.00838524
mRNA	ENSSSCT00000007814	ENSSSCG00000007142	PANK2	chr17:36143506-36169748	15.6298	8.18532	0.933187	5e-05	0.00119245
mRNA	ENSSSCT00000007817	ENSSSCG00000007145	ADAM33	chr17:36350318-36365013	2.64639	0.932187	1.50534	5e-05	0.00119245
mRNA	ENSSSCT00000006079	ENSSSCG00000005528	NDUFA8	chr1:294544842-294559785	82.8172	49.3098	0.748057	0.0002	0.003754
mRNA	ENSSSCT00000002945	ENSSSCG00000002654	-	chr6:2037171-2079622	17.756	9.29497	0.933782	5e-05	0.00119245
mRNA	ENSSSCT00000002946	ENSSSCG00000002655	MAP1LC3B	chr6:2007808-2029003	39.0074	20.6496	0.917634	5e-05	0.00119245
mRNA	ENSSSCT00000002943	ENSSSCG00000002652	KLHDC4	chr6:1750797-1760656	12.852	6.52168	0.978679	0.00015	0.00297337
mRNA	ENSSSCT00000009573	ENSSSCG00000008750	PACRGL	chr8:15450654-15470225	2.86801	1.4279	1.00615	0.0033	0.0324458
mRNA	ENSSSCT00000009578	ENSSSCG00000008754	-	chr8:17243382-17294014	33.8174	21.8277	0.631601	0.00455	0.0409193
mRNA	ENSSSCT00000007382	ENSSSCG00000026907	-	chr4:114169753-114195258	24.747	9.08875	1.4451	5e-05	0.00119245
mRNA	ENSSSCT00000007031	ENSSSCG00000006418	-	chr4:99372428-99425706	8.42113	13.6037	-0.691918	0.00075	0.0106787
mRNA	ENSSSCT00000002237	ENSSSCG00000001999	-	chr7:80356853-80381322	50.3952	31.8689	0.661135	0.001	0.013215
mRNA	ENSSSCT00000003723	ENSSSCG00000003354	-	chr6:58269479-58271822	61.0317	32.6868	0.900849	5e-05	0.00119245
mRNA	ENSSSCT00000000563	ENSSSCG00000000521	PHLDA1	chr5:42877525-42878692	5.82427	9.84769	-0.757708	0.00475	0.0422547
mRNA	ENSSSCT00000030182	ENSSSCG00000021541	-	GL896420.2:5518-25071	9.88979	16.0089	-0.694859	0.00175	0.0201145
mRNA	ENSSSCT00000030186	ENSSSCG00000027119	COA7	JH118620.1:65573-77254	12.4344	7.30283	0.767809	0.00095	0.0127118
mRNA	ENSSSCT00000025573	ENSSSCG00000020670	-	chr12:6321635-6323554	1.84146	0.686576	1.42336	0.00225	0.0242293
mRNA	ENSSSCT00000030237	ENSSSCG00000021511	GCSAM	chr13:157394413-157415506	33.1099	52.1682	-0.655907	0.002	0.0222139
mRNA	ENSSSCT00000023629	ENSSSCG00000025850	-	chr18:10441295-10474579	5.52963	12.274	-1.15035	5e-05	0.00119245
mRNA	ENSSSCT00000023627	ENSSSCG00000028052	OBSL1	chr15:134512276-134533002	2.75668	1.50123	0.876782	0.0002	0.003754
mRNA	ENSSSCT00000023623	ENSSSCG00000024827	ABTB1	chr13:80092323-80097094	5.1366	2.1969	1.22535	0.0001	0.00214362
mRNA	ENSSSCT00000012313	ENSSSCG00000011246	VILL	chr13:24848153-24867896	4.83616	2.51135	0.945402	0.0003	0.00520502
mRNA	ENSSSCT00000012317	ENSSSCG00000011250	-	chr13:25168718-25179429	20.2052	7.45639	1.43818	5e-05	0.00119245
mRNA	ENSSSCT00000019472	ENSSSCG00000017894	WSCD1	chr12:53232309-53270971	1.60765	0.673153	1.25594	0.0008	0.0111573
mRNA	ENSSSCT00000019473	ENSSSCG00000017895	-	chr12:53661076-53738764	33.6911	51.1334	-0.6019	0.0031	0.0308875
mRNA	ENSSSCT00000025963	ENSSSCG00000029173	TMEM167A	chr2:93411266-93426964	300.662	55.2539	2.444	5e-05	0.00119245
mRNA	ENSSSCT00000025962	ENSSSCG00000029860	-	chr2:122134125-122146108	1.22038	2.17794	-0.835628	0.0025	0.0262156
mRNA	ENSSSCT00000008956	ENSSSCG00000008178	AFF3	chr3:57260837-57317438	2.8239	4.59352	-0.701909	0.00165	0.0192591
mRNA	ENSSSCT00000018781	ENSSSCG00000017252	KCNJ2	JH118414.1:92221-93638	1.11374	2.55737	-1.19925	0.0037	0.0352729
mRNA	ENSSSCT00000018780	ENSSSCG00000017251	SOX9	chr12:9027638-9033210	7.20207	13.748	-0.932738	5e-05	0.00119245
mRNA	ENSSSCT00000016365	ENSSSCG00000015001	SLC35F2	chr9:40366109-40418240	41.2571	25.0315	0.720897	0.00035	0.0058827
mRNA	ENSSSCT00000018439	ENSSSCG00000016932	DEPDC1B	chr16:42378459-42469251	4.34405	6.88376	-0.664157	0.00445	0.0402804
mRNA	ENSSSCT00000008377	ENSSSCG00000007637	TRIM4	chr3:7077431-7093881	22.6709	11.6211	0.964103	5e-05	0.00119245
mRNA	ENSSSCT00000010206	ENSSSCG00000009316	URAD	chr11:5097305-5105529	31.9022	12.716	1.32701	5e-05	0.00119245
mRNA	ENSSSCT00000005609	ENSSSCG00000005089	SIX4	chr1:210783237-210792607	0.34006	1.18524	-1.80132	5e-05	0.00119245
mRNA	ENSSSCT00000003297	ENSSSCG00000002972	-	chr6:43266646-43276250	7.56057	4.57354	0.725186	0.0047	0.0419265
mRNA	ENSSSCT00000028469	ENSSSCG00000029083	-	GL896221.1:1534-4508	55.6327	21.1264	1.39689	5e-05	0.00119245
mRNA	ENSSSCT00000028460	ENSSSCG00000030504	-	chr8:46567886-46605587	21.7852	47.7882	-1.13331	5e-05	0.00119245
mRNA	ENSSSCT00000000174	ENSSSCG00000000165	MTERF2	chr5:13226839-13227997	13.1765	22.0677	-0.743969	0.00115	0.01472
mRNA	ENSSSCT00000007996	ENSSSCG00000007308	ROMO1	chr17:44351925-44381550	99.6827	32.9644	1.59643	5e-05	0.00119245
mRNA	ENSSSCT00000026853	ENSSSCG00000020677	-	GL895333.2:6797-28365	10.905	3.63032	1.58682	0.0008	0.0111573
mRNA	ENSSSCT00000006226	ENSSSCG00000005663	KYAT1	chr1:303188688-303225560	6.61462	3.02112	1.13057	5e-05	0.00119245
mRNA	ENSSSCT00000027816	ENSSSCG00000023369	MSRB1	GL896094.1:3192-7165	73.6379	26.2947	1.48568	5e-05	0.00119245
mRNA	ENSSSCT00000027813	ENSSSCG00000023886	RPA3	JH118613.1:112577-116407	99.0179	58.1425	0.768097	0.00025	0.00449095
mRNA	ENSSSCT00000027810	ENSSSCG00000029774	RNF7	chr13:90378309-90386009	14.507	9.18032	0.660129	0.00175	0.0201145
mRNA	ENSSSCT00000027819	ENSSSCG00000024614	-	chr13:207205350-207267685	17.2152	25.8483	-0.586391	0.00415	0.0383737
mRNA	ENSSSCT00000003880	ENSSSCG00000003493	CAPZB	chr6:71842814-71985441	46.9869	98.0442	-1.06117	5e-05	0.00119245
mRNA	ENSSSCT00000018238	ENSSSCG00000016756	BLVRA	chr18:56025223-56079185	11.4656	6.82131	0.749185	0.00305	0.0305033
mRNA	ENSSSCT00000024540	ENSSSCG00000020873	SYNGR1	chr5:6165046-6174569	2.74879	1.38312	0.990869	5e-05	0.00119245
mRNA	ENSSSCT00000031429	ENSSSCG00000029360	-	GL894536.1:8444-9658	78.7809	25.9463	1.60232	5e-05	0.00119245
mRNA	ENSSSCT00000031428	ENSSSCG00000024018	SLC16A3	chr12:963451-967637	14.9642	5.64627	1.40614	5e-05	0.00119245
mRNA	ENSSSCT00000016506	ENSSSCG00000015140	-	chr9:55406198-55409607	181.409	97.1051	0.901625	0.0001	0.00214362
mRNA	ENSSSCT00000016503	ENSSSCG00000015137	CRTAM	chr9:55129659-55157001	1.83559	4.33835	-1.2409	5e-05	0.00119245
mRNA	ENSSSCT00000028661	ENSSSCG00000028322	BTG2	chr9:70327444-70331400	20.9817	31.8435	-0.601866	0.0026	0.0269681
mRNA	ENSSSCT00000027179	ENSSSCG00000030617	-	chr8:124530589-124532085	20.9215	33.4395	-0.676565	0.00215	0.0234086
mRNA	ENSSSCT00000005824	ENSSSCG00000005287	PSAT1	chr1:257809814-257834732	5.42968	2.9225	0.893661	0.00225	0.0242293
mRNA	ENSSSCT00000005825	ENSSSCG00000005288	TLE4	chr1:259252401-259399473	13.9614	23.1897	-0.732041	0.0006	0.00895758
mRNA	ENSSSCT00000017753	ENSSSCG00000016302	-	chr15:147931007-147947846	24.3589	11.9178	1.03133	5e-05	0.00119245
mRNA	ENSSSCT00000019622	ENSSSCG00000018027	-	chr12:61898101-61907741	44.6086	22.2519	1.00339	5e-05	0.00119245
mRNA	ENSSSCT00000014214	ENSSSCG00000013003	ZNHIT2	chr2:6207435-6208686	12.645	6.17384	1.03432	0.00025	0.00449095
mRNA	ENSSSCT00000018577	ENSSSCG00000017062	-	chr16:72131564-72143485	14.8903	42.3628	-1.50843	5e-05	0.00119245
mRNA	ENSSSCT00000004754	ENSSSCG00000004300	SMIM8	chr1:62447068-62456156	10.1663	4.84338	1.0697	0.0005	0.00778241
mRNA	ENSSSCT00000011362	ENSSSCG00000010380	MAPK8	chr14:96724943-96798725	9.4395	18.8033	-0.994207	0.0002	0.003754
mRNA	ENSSSCT00000013293	ENSSSCG00000012152	SCML1	chrX:15307033-15317312	1.49822	3.20144	-1.09547	0.0029	0.0293426
mRNA	ENSSSCT00000010010	ENSSSCG00000009142	SEC24B	chr8:120752969-120827287	10.5004	18.2433	-0.796921	0.00015	0.00297337
mRNA	ENSSSCT00000010015	ENSSSCG00000009146	RPL34	chr8:121707344-121711622	2881.08	1179.02	1.28902	5e-05	0.00119245
mRNA	ENSSSCT00000009923	ENSSSCG00000009059	-	chr8:92874697-92878708	182.767	31.4115	2.54064	5e-05	0.00119245
mRNA	ENSSSCT00000009921	ENSSSCG00000009057	-	chr8:91990975-91991674	7.89098	3.30993	1.2534	0.0008	0.0111573
mRNA	ENSSSCT00000009928	ENSSSCG00000009063	NDUFC1	chr8:93405710-93410470	118.224	29.8379	1.9863	5e-05	0.00119245
mRNA	ENSSSCT00000002041	ENSSSCG00000001822	RCCD1	chr7:58578281-58587684	3.53691	1.92248	0.879521	0.00485	0.0429592
mRNA	ENSSSCT00000002040	ENSSSCG00000001821	UNC45A	chr7:58562240-58577216	14.143	7.47969	0.919043	5e-05	0.00119245
mRNA	ENSSSCT00000030718	ENSSSCG00000026340	-	chr6:73418795-73430481	33.1396	21.5144	0.623253	0.00555	0.0473756
mRNA	ENSSSCT00000004830	ENSSSCG00000004369	-	chr1:81577473-81601278	9.79344	17.191	-0.811764	0.0001	0.00214362
mRNA	ENSSSCT00000022254	ENSSSCG00000027608	-	chr2:104167269-104280025	9.0666	13.4283	-0.566643	0.0057	0.0482378
mRNA	ENSSSCT00000022255	ENSSSCG00000030054	-	chr1:292883159-292887958	30.6106	49.7435	-0.700478	0.0008	0.0111573
mRNA	ENSSSCT00000022259	ENSSSCG00000028962	-	chr12:26640168-26666384	14.0398	22.0491	-0.651197	0.00135	0.0165389
mRNA	ENSSSCT00000000030	ENSSSCG00000000029	SCUBE1	chr5:3050692-3114315	1.86627	1.12419	0.731273	0.00455	0.0409193
mRNA	ENSSSCT00000000035	ENSSSCG00000000033	TSPO	chr5:3145791-3157669	175.383	88.3343	0.98946	5e-05	0.00119245
mRNA	ENSSSCT00000001071	ENSSSCG00000000981	CRELD2	chr5:110965838-110973596	27.417	13.7939	0.991044	5e-05	0.00119245
mRNA	ENSSSCT00000001070	ENSSSCG00000000980	ALG12	chr5:110955258-110962336	7.37276	3.31911	1.15141	5e-05	0.00119245
mRNA	ENSSSCT00000002526	ENSSSCG00000002268	AKAP5	chr7:94903220-94904504	9.16471	18.0574	-0.978426	5e-05	0.00119245
mRNA	ENSSSCT00000002524	ENSSSCG00000002266	CHD2	chr7:91877497-92002591	17.526	39.4953	-1.17219	5e-05	0.00119245
mRNA	ENSSSCT00000006416	ENSSSCG00000005837	FAM69B	chr1:313854922-313859160	4.62032	1.98631	1.21791	0.0003	0.00520502
mRNA	ENSSSCT00000006417	ENSSSCG00000005838	TRAF2	chr1:313771802-313782852	41.5492	14.3483	1.53394	5e-05	0.00119245
mRNA	ENSSSCT00000006418	ENSSSCG00000005839	FBXW5	chr1:313760867-313763290	25.722	15.3244	0.747175	0.0002	0.003754
mRNA	ENSSSCT00000006419	ENSSSCG00000005840	C8G	chr1:313757726-313759194	3.48876	0.533545	2.70903	0.0001	0.00214362
mRNA	ENSSSCT00000027995	ENSSSCG00000023418	-	chr2:16088718-16095317	35.0656	53.7964	-0.617453	0.0046	0.0412761
mRNA	ENSSSCT00000019351	ENSSSCG00000017779	PHF12	chr12:47093320-47137911	6.69278	10.675	-0.673564	0.00125	0.015631
mRNA	ENSSSCT00000011032	ENSSSCG00000010071	MMP11	chr14:53349977-53359818	14.9486	7.80692	0.937184	5e-05	0.00119245
mRNA	ENSSSCT00000032285	ENSSSCG00000021080	-	GL893811.1:8089-13862	8.45885	19.3008	-1.19013	5e-05	0.00119245
mRNA	ENSSSCT00000026104	ENSSSCG00000026393	MRPS15	GL895950.1:18101-24790	55.8694	107.084	-0.938617	5e-05	0.00119245
mRNA	ENSSSCT00000014806	ENSSSCG00000013556	ADGRE1	chr2:72699547-72739564	0.743438	2.07445	-1.48045	0.00015	0.00297337
mRNA	ENSSSCT00000014802	ENSSSCG00000013552	-	chr2:72750456-72755299	40.5021	24.2122	0.742263	0.00065	0.00953497
mRNA	ENSSSCT00000029903	ENSSSCG00000030488	-	chr1:48488863-48498362	6.38221	9.71817	-0.606628	0.0033	0.0324458
mRNA	ENSSSCT00000029907	ENSSSCG00000021893	ROCK1	chr6:98713996-98861692	20.1857	35.2496	-0.804273	0.0032	0.0317013
mRNA	ENSSSCT00000006487	ENSSSCG00000005907	ADCK5	chr4:482151-498969	19.366	7.43525	1.38107	5e-05	0.00119245
mRNA	ENSSSCT00000015049	ENSSSCG00000013774	-	chr2:65158622-65161352	27.0742	15.5268	0.802156	0.0001	0.00214362
mRNA	ENSSSCT00000015040	ENSSSCG00000013766	IL27RA	chr2:65401419-65427116	34.9237	16.5618	1.07634	0.0001	0.00214362
mRNA	ENSSSCT00000015047	ENSSSCG00000013772	ASF1B	chr2:65338637-65348235	24.9822	39.1871	-0.649474	0.00165	0.0192591
mRNA	ENSSSCT00000018832	ENSSSCG00000017298	TANC2	chr12:15440846-15617996	2.48347	3.87995	-0.643677	0.0026	0.0269681
mRNA	ENSSSCT00000018831	ENSSSCG00000017297	CYB561	chr12:15423260-15433726	13.3505	7.31293	0.868375	5e-05	0.00119245
mRNA	ENSSSCT00000012778	ENSSSCG00000011673	-	chr13:90213893-90214971	13.0598	1.72759	2.91829	5e-05	0.00119245
mRNA	ENSSSCT00000012777	ENSSSCG00000011672	RASA2	chr13:90125133-90189200	14.1345	27.9444	-0.983342	5e-05	0.00119245
mRNA	ENSSSCT00000028362	ENSSSCG00000029519	CIAPIN1	chr6:17323823-17336023	21.791	13.4325	0.698	0.00065	0.00953497
mRNA	ENSSSCT00000008640	ENSSSCG00000007885	-	chr3:31472168-31614165	11.127	23.1442	-1.05658	0.0001	0.00214362
mRNA	ENSSSCT00000014399	ENSSSCG00000013179	CLP1	chr2:12915353-12918379	14.9023	8.58196	0.796156	0.00025	0.00449095
mRNA	ENSSSCT00000019017	ENSSSCG00000017468	-	chr12:22164768-22178452	40.7313	111.193	-1.44885	5e-05	0.00119245
mRNA	ENSSSCT00000001273	ENSSSCG00000026572	HIST1H2BK	chr7:23174040-23174501	400.818	1608.58	-2.00477	5e-05	0.00119245
mRNA	ENSSSCT00000007305	ENSSSCG00000006667	BOLA1	chr4:108562210-108563389	65.7	40.3018	0.705047	0.00075	0.0106787
mRNA	ENSSSCT00000007307	ENSSSCG00000006669	-	chr4:108844963-108845456	21.3081	7.68842	1.47064	0.00015	0.00297337
mRNA	ENSSSCT00000007301	ENSSSCG00000006664	MTMR11	chr4:108596807-108604443	12.5843	6.85736	0.875898	0.0001	0.00214362
mRNA	ENSSSCT00000004575	ENSSSCG00000004140	VTA1	chr1:25508756-25540362	20.5351	44.0677	-1.10163	5e-05	0.00119245
mRNA	ENSSSCT00000004573	ENSSSCG00000004138	HIVEP2	chr1:24926109-24957597	9.25675	15.5199	-0.745541	0.00025	0.00449095
mRNA	ENSSSCT00000009686	ENSSSCG00000008847	-	chr8:44316996-44339493	4.28972	2.43257	0.818403	0.0051	0.0445568
mRNA	ENSSSCT00000000657	ENSSSCG00000000611	WBP11	chr5:61139248-61205929	24.8232	37.145	-0.581478	0.00345	0.0335647
mRNA	ENSSSCT00000024337	ENSSSCG00000027677	ABI3	chr12:25368697-25383610	27.0394	52.4296	-0.955318	5e-05	0.00119245
mRNA	ENSSSCT00000005226	ENSSSCG00000004730	TMEM87A	chr1:143990773-144034566	28.7847	18.6617	0.625219	0.0024	0.0254043
mRNA	ENSSSCT00000031675	ENSSSCG00000030015	-	chr6:74034219-74039692	30.2015	45.7325	-0.598599	0.00455	0.0409193
mRNA	ENSSSCT00000003102	ENSSSCG00000002802	GINS3	chr6:18222537-18230107	9.54132	5.19303	0.877612	0.0002	0.003754
mRNA	ENSSSCT00000025068	ENSSSCG00000022783	DCUN1D1	chr13:130341147-130378524	36.4548	56.6187	-0.635168	0.00415	0.0383737
mRNA	ENSSSCT00000025069	ENSSSCG00000023396	LIX1	chr2:107545791-107624525	12.0113	22.1022	-0.879798	0.0001	0.00214362
mRNA	ENSSSCT00000011106	ENSSSCG00000010144	ACTN2	chr14:58645068-58717200	1.14506	0.320986	1.83484	5e-05	0.00119245
mRNA	ENSSSCT00000030108	ENSSSCG00000024253	-	chr6:25467988-25489258	32.7387	59.1417	-0.853178	5e-05	0.00119245
mRNA	ENSSSCT00000007682	ENSSSCG00000007019	GPAT4	chr17:12137572-12157036	30.6893	13.7825	1.1549	5e-05	0.00119245
mRNA	ENSSSCT00000030105	ENSSSCG00000027663	-	chr12:46250834-46457514	6.45267	15.8537	-1.29685	5e-05	0.00119245
mRNA	ENSSSCT00000030104	ENSSSCG00000020785	DES	chr15:134534142-134587352	87.4833	34.6452	1.33635	5e-05	0.00119245
mRNA	ENSSSCT00000030107	ENSSSCG00000029057	-	chr3:59749608-59750318	147.731	78.5018	0.912177	0.00095	0.0127118
mRNA	ENSSSCT00000022595	ENSSSCG00000003275	-	chr6:53541981-53550066	2.33285	6.35963	-1.44685	5e-05	0.00119245
mRNA	ENSSSCT00000022593	ENSSSCG00000029763	IFI35	chr12:19999638-20002311	34.2952	15.0144	1.19166	5e-05	0.00119245
mRNA	ENSSSCT00000036469	ENSSSCG00000003017	TGFB1	chr6:45127026-45139176	4.87145	10.783	-1.14634	0.00435	0.0396727
mRNA	ENSSSCT00000026747	ENSSSCG00000021579	-	chr3:72452688-72556364	6.05851	11.5082	-0.92563	5e-05	0.00119245
mRNA	ENSSSCT00000026740	ENSSSCG00000021222	MCT7	GL896400.1:1358-2680	5.63051	39.5558	-2.81255	5e-05	0.00119245
mRNA	ENSSSCT00000024074	ENSSSCG00000023221	-	chr4:74304916-74315922	33.5783	53.4434	-0.670483	0.00275	0.0281588
mRNA	ENSSSCT00000024075	ENSSSCG00000027918	STAT1	chr15:106888872-106901999	40.4102	121.548	-1.58874	5e-05	0.00119245
mRNA	ENSSSCT00000024070	ENSSSCG00000023297	-	chr15:89580312-89586388	4.512	8.91876	-0.983077	5e-05	0.00119245
mRNA	ENSSSCT00000024078	ENSSSCG00000024266	-	GL895500.1:2481-11857	31.2927	53.6204	-0.776955	0.0009	0.0122346
mRNA	ENSSSCT00000008489	ENSSSCG00000007743	CHCHD2	chr3:17064653-17071903	387.928	147.288	1.39715	5e-05	0.00119245
mRNA	ENSSSCT00000010538	ENSSSCG00000009615	NUDT18	chr14:6814606-6817340	8.01928	4.93898	0.699261	0.00485	0.0429592
mRNA	ENSSSCT00000010288	ENSSSCG00000009389	TRIM13	JH118724.1:105847-117189	13.9391	22.0747	-0.663257	0.002	0.0222139
mRNA	ENSSSCT00000023099	ENSSSCG00000029685	-	chr17:57168363-57176550	2.36606	6.9676	-1.55817	0.00075	0.0106787
mRNA	ENSSSCT00000028973	ENSSSCG00000024391	EMC10	chr6:51159341-51173214	25.4586	15.7505	0.69276	0.0007	0.010104
mRNA	ENSSSCT00000028972	ENSSSCG00000030165	MAFF	chr5:6966173-6978549	12.4648	6.10427	1.02997	5e-05	0.00119245
mRNA	ENSSSCT00000023546	ENSSSCG00000022174	-	JH118523.1:5316-186855	14.0492	38.1528	-1.4413	5e-05	0.00119245
mRNA	ENSSSCT00000029733	ENSSSCG00000028092	GNG2	chr1:201891054-201920301	13.7744	24.8107	-0.848974	5e-05	0.00119245
mRNA	ENSSSCT00000004358	ENSSSCG00000003940	HYI	chr6:155177960-155210075	63.9846	23.9646	1.41682	5e-05	0.00119245
mRNA	ENSSSCT00000007918	ENSSSCG00000007237	-	chr17:40543086-40550572	3.70075	0.922302	2.00451	5e-05	0.00119245
mRNA	ENSSSCT00000005400	ENSSSCG00000004894	SERPINB5	chr1:175646719-175666858	1.03015	2.95699	-1.52127	5e-05	0.00119245
mRNA	ENSSSCT00000009189	ENSSSCG00000008392	BCL11A	chr3:85284283-85374450	7.28963	14.4551	-0.987661	5e-05	0.00119245
mRNA	ENSSSCT00000009185	ENSSSCG00000008388	REL	chr3:84967853-85003436	18.4312	51.4953	-1.48229	5e-05	0.00119245
mRNA	ENSSSCT00000009186	ENSSSCG00000008389	PAPOLG	chr3:85082447-85116899	11.255	19.1258	-0.764947	0.0004	0.00655605
mRNA	ENSSSCT00000027893	ENSSSCG00000027828	-	chr5:20696168-20702336	39.1879	72.5659	-0.888883	5e-05	0.00119245
mRNA	ENSSSCT00000027891	ENSSSCG00000025097	TMEM61	chr6:145505143-145514876	33.3806	13.9306	1.26075	5e-05	0.00119245
mRNA	ENSSSCT00000000447	ENSSSCG00000000413	-	chr5:24020661-24042927	70.0103	31.5243	1.1511	5e-05	0.00119245
mRNA	ENSSSCT00000034495	ENSSSCG00000010453	IFIT1	chr14:110223575-110235651	275.932	99.9487	1.46506	0.00015	0.00297337
mRNA	ENSSSCT00000017674	ENSSSCG00000016232	MRPL44	chr15:139167794-139175783	16.7522	8.65435	0.952857	5e-05	0.00119245
mRNA	ENSSSCT00000022943	ENSSSCG00000024458	PDXK	GL896280.1:6142-16328	29.2312	18.9834	0.622772	0.00595	0.0497612
mRNA	ENSSSCT00000025638	ENSSSCG00000029493	-	GL893248.2:11368-22632	2.48874	7.9448	-1.67459	5e-05	0.00119245
mRNA	ENSSSCT00000023706	ENSSSCG00000028840	EZH2	chr9:120322752-120388808	16.5332	26.5232	-0.681889	0.00095	0.0127118
mRNA	ENSSSCT00000023709	ENSSSCG00000023078	WDR4	chr13:216486410-216506233	5.62303	3.05487	0.880238	0.00075	0.0106787
mRNA	ENSSSCT00000027461	ENSSSCG00000023677	CHMP1A	chr6:467510-485467	40.2547	18.4736	1.12369	5e-05	0.00119245
mRNA	ENSSSCT00000017065	ENSSSCG00000015667	-	chr15:3354688-3361520	2.7968	4.54826	-0.701539	0.00515	0.0448588
mRNA	ENSSSCT00000017064	ENSSSCG00000015666	-	chr15:3344118-3346849	0.289674	1.39289	-2.26558	0.00175	0.0201145
mRNA	ENSSSCT00000017066	ENSSSCG00000015668	ORC4	chr15:3748133-3822904	21.972	35.3084	-0.684344	0.001	0.013215
mRNA	ENSSSCT00000027284	ENSSSCG00000022795	-	chr2:135004914-135008316	18.1949	7.06111	1.36557	5e-05	0.00119245
mRNA	ENSSSCT00000027285	ENSSSCG00000024972	CCDC25	chr14:12636345-12673718	17.4107	29.2526	-0.748596	0.00035	0.0058827
mRNA	ENSSSCT00000029534	ENSSSCG00000009242	LIN54	chr8:144625739-144693405	14.4968	21.7484	-0.585173	0.005	0.043935
mRNA	ENSSSCT00000029530	ENSSSCG00000027481	-	chr2:15885303-15887656	23.3676	38.2429	-0.710682	0.0015	0.0178968
mRNA	ENSSSCT00000029539	ENSSSCG00000022585	C1orf54	GL893333.2:19582-27231	5.80844	3.32688	0.80398	0.0044	0.0400203
mRNA	ENSSSCT00000004318	ENSSSCG00000003903	-	chr6:152603251-152613680	707.321	410.012	0.786699	0.00035	0.0058827
mRNA	ENSSSCT00000029285	ENSSSCG00000020674	DEPDC7	chr2:30336198-30344645	21.0342	5.07137	2.05229	5e-05	0.00119245
mRNA	ENSSSCT00000013741	ENSSSCG00000012566	-	chrX:102863075-102878828	8.1012	4.42973	0.870916	0.0002	0.003754
mRNA	ENSSSCT00000013746	ENSSSCG00000012571	COL4A6	chrX:103072683-103136037	3.10026	1.39026	1.15704	5e-05	0.00119245
mRNA	ENSSSCT00000013747	ENSSSCG00000012572	-	chrX:103660403-103682903	9.64423	1.90741	2.33805	5e-05	0.00119245
mRNA	ENSSSCT00000005011	ENSSSCG00000004537	TXNL1	chr1:116724200-116763493	73.4954	111.155	-0.596846	0.0037	0.0352729
mRNA	ENSSSCT00000008144	ENSSSCG00000007440	CD40	chr17:53931893-53943334	8.43052	18.8063	-1.15752	0.0047	0.0419265
mRNA	ENSSSCT00000005721	ENSSSCG00000005190	NFIB	chr1:231958096-232191301	11.425	21.7154	-0.926525	5e-05	0.00119245
mRNA	ENSSSCT00000012835	ENSSSCG00000011725	-	chr13:103869573-103885085	44.131	81.595	-0.886687	5e-05	0.00119245
mRNA	ENSSSCT00000010093	ENSSSCG00000009217	PKD2	chr8:140235496-140289084	12.164	7.08628	0.779516	0.00035	0.0058827
mRNA	ENSSSCT00000014572	ENSSSCG00000013344	ANO5	chr2:40382283-40466246	0.704181	0.254149	1.47027	0.0003	0.00520502
mRNA	ENSSSCT00000033625	ENSSSCG00000003225	-	chr6:51566846-51568741	368.043	181.024	1.02369	5e-05	0.00119245
mRNA	ENSSSCT00000011734	ENSSSCG00000010723	ACADSB	chr14:144174273-144190924	27.4479	15.9893	0.779582	0.00015	0.00297337
mRNA	ENSSSCT00000012067	ENSSSCG00000011025	-	chr10:46386235-46794724	4.27668	9.66038	-1.17559	0.00085	0.0116991
mRNA	ENSSSCT00000004254	ENSSSCG00000003842	TTC22	chr6:145620011-145643859	17.3985	11.0458	0.655455	0.00125	0.015631
mRNA	ENSSSCT00000002106	ENSSSCG00000001881	MAN2C1	chr7:62936862-62949430	12.167	7.05014	0.787248	0.00015	0.00297337
mRNA	ENSSSCT00000006498	ENSSSCG00000005918	DGAT1	chr4:599696-609272	100.024	52.6918	0.924688	5e-05	0.00119245
mRNA	ENSSSCT00000006492	ENSSSCG00000005912	-	chr4:767733-771314	20.0071	8.10522	1.30359	5e-05	0.00119245
mRNA	ENSSSCT00000006491	ENSSSCG00000005911	-	chr4:898409-904312	3.36842	1.58017	1.09199	0.00025	0.00449095
mRNA	ENSSSCT00000001612	ENSSSCG00000001455	SLA-DRB1	chr7:29113231-29125494	80.3148	51.2526	0.648042	0.00425	0.0390669
mRNA	ENSSSCT00000001616	ENSSSCG00000001456	SLA-DQA	chr7:29164955-29170803	306.986	587.691	-0.936887	0.0008	0.0111573
mRNA	ENSSSCT00000001619	ENSSSCG00000001459	-	chr7:29241939-29249407	3.61765	7.49183	-1.05027	0.0001	0.00214362
mRNA	ENSSSCT00000017514	ENSSSCG00000016086	-	chr15:114817411-114828082	5.89694	2.88344	1.03218	0.0004	0.00655605
mRNA	ENSSSCT00000007725	ENSSSCG00000027638	-	chr17:17402039-17412718	8.44508	3.46114	1.28686	5e-05	0.00119245
mRNA	ENSSSCT00000033156	ENSSSCG00000012591	AMOT	chrX:106946507-107012675	3.31108	5.89022	-0.831021	0.0043	0.0393907
mRNA	ENSSSCT00000010466	ENSSSCG00000009548	ANKRD10	GL893088.1:47292-76078	48.3443	25.0739	0.947158	5e-05	0.00119245
mRNA	ENSSSCT00000034076	ENSSSCG00000011877	CD86	chr13:148057107-148104960	6.89811	21.5431	-1.64296	0.0045	0.0405666
mRNA	ENSSSCT00000031749	ENSSSCG00000029451	-	JH118787.1:30354-56669	0.206424	0.841647	-2.0276	0.0029	0.0293426
mRNA	ENSSSCT00000024752	ENSSSCG00000027672	SUOX	GL893031.2:32675-36461	8.7627	4.11354	1.091	5e-05	0.00119245
mRNA	ENSSSCT00000032202	ENSSSCG00000021822	-	chr9:10202415-10229451	4.5866	8.08447	-0.817727	0.0004	0.00655605
mRNA	ENSSSCT00000022756	ENSSSCG00000023949	-	chr5:111031425-111032812	10.9667	3.12064	1.81322	5e-05	0.00119245
mRNA	ENSSSCT00000022755	ENSSSCG00000029228	ZNF276	chr6:425908-438903	11.0762	4.86813	1.18602	5e-05	0.00119245
mRNA	ENSSSCT00000006932	ENSSSCG00000006324	ALDH9A1	chr4:92685721-92713628	144.648	73.3115	0.980438	5e-05	0.00119245
mRNA	ENSSSCT00000012273	ENSSSCG00000011207	SGO1	chr13:8092438-8106544	13.0152	32.7236	-1.33013	5e-05	0.00119245
mRNA	ENSSSCT00000025401	ENSSSCG00000021530	-	chr13:44962405-44976187	16.9919	49.7884	-1.55096	0.00095	0.0127118
mRNA	ENSSSCT00000025408	ENSSSCG00000028310	DR1	chr4:135469860-135491375	26.7944	40.1137	-0.582164	0.00555	0.0473756
mRNA	ENSSSCT00000026279	ENSSSCG00000030180	-	chrX:49298041-49305169	1.29331	3.09271	-1.2578	0.0031	0.0308875
mRNA	ENSSSCT00000026275	ENSSSCG00000027668	-	JH118784.1:20513-79759	13.1096	22.3302	-0.768376	0.00055	0.00838524
mRNA	ENSSSCT00000026277	ENSSSCG00000029027	-	GL894348.2:9323-12183	11.1893	24.7282	-1.14404	5e-05	0.00119245
mRNA	ENSSSCT00000036000	ENSSSCG00000006375	LY9	chr4:97518819-97546359	11.4846	24.4902	-1.0925	5e-05	0.00119245
mRNA	ENSSSCT00000036004	ENSSSCG00000010056	GGT1	chr14:53061850-53079992	67.2595	23.5233	1.51565	0.00135	0.0165389
mRNA	ENSSSCT00000026187	ENSSSCG00000029547	-	chr15:106592222-106603711	12.5758	18.9525	-0.591742	0.0044	0.0400203
mRNA	ENSSSCT00000026184	ENSSSCG00000030030	FBXO18	chr10:71184191-71212375	12.9469	8.57263	0.594799	0.00345	0.0335647
mRNA	ENSSSCT00000026185	ENSSSCG00000024750	GFOD2	JH118995.1:474-13165	5.24886	2.20315	1.25244	5e-05	0.00119245
mRNA	ENSSSCT00000033988	ENSSSCG00000012336	GNL3L	chrX:53113292-53141323	34.6215	20.2778	0.771771	0.001	0.013215
mRNA	ENSSSCT00000023935	ENSSSCG00000029793	-	chr15:111548936-111555461	2.88674	8.81042	-1.60977	0.00095	0.0127118
mRNA	ENSSSCT00000027635	ENSSSCG00000026404	SERTAD4	chr9:145772684-145783675	0.734185	1.49022	-1.02131	0.00255	0.0266091
mRNA	ENSSSCT00000032580	ENSSSCG00000023296	CENPE	chr8:126761296-126838534	25.6671	40.9892	-0.675327	0.00355	0.034246
mRNA	ENSSSCT00000028056	ENSSSCG00000028735	-	chr14:24730044-24732878	7.87729	3.64469	1.1119	0.00045	0.00719494
mRNA	ENSSSCT00000028050	ENSSSCG00000024783	-	chr1:141594285-141617194	15.3652	26.8591	-0.805746	5e-05	0.00119245
mRNA	ENSSSCT00000028059	ENSSSCG00000024350	-	GL894998.2:38552-62637	0.522517	1.77044	-1.76056	5e-05	0.00119245
mRNA	ENSSSCT00000012265	ENSSSCG00000011199	TBC1D5	chr13:4512652-4870240	13.8293	28.8635	-1.06152	5e-05	0.00119245
mRNA	ENSSSCT00000012267	ENSSSCG00000011201	SATB1	chr13:6017143-6115611	3.65915	6.14418	-0.747712	0.00055	0.00838524
mRNA	ENSSSCT00000014319	ENSSSCG00000013099	MS4A2	chr2:10959669-10979661	1.96713	9.36177	-2.25069	5e-05	0.00119245
mRNA	ENSSSCT00000019098	ENSSSCG00000017544	ATP5G1	chr12:25066818-25069489	433.789	155.63	1.47887	5e-05	0.00119245
mRNA	ENSSSCT00000016211	ENSSSCG00000014859	-	chr9:10972132-10976532	196.372	113.032	0.796862	0.00025	0.00449095
mRNA	ENSSSCT00000016214	ENSSSCG00000014861	MOGAT2	chr9:11119061-11132962	57.6445	29.5007	0.966436	5e-05	0.00119245
mRNA	ENSSSCT00000004641	ENSSSCG00000004200	SMLR1	chr1:36035294-36041273	147.681	34.7824	2.08606	0.00015	0.00297337
mRNA	ENSSSCT00000004643	ENSSSCG00000004202	SAMD3	chr1:36583231-36629478	0.620679	2.36667	-1.93094	5e-05	0.00119245
mRNA	ENSSSCT00000018327	ENSSSCG00000016832	IL7R	chr16:22282646-22313804	7.04278	11.3822	-0.692568	0.00195	0.0218749
mRNA	ENSSSCT00000018324	ENSSSCG00000016829	AGXT2	chr16:21478634-21519015	0.8234	0.146771	2.48803	0.00055	0.00838524
mRNA	ENSSSCT00000010116	ENSSSCG00000009237	HPSE	chr8:144378354-144424495	11.4159	21.6948	-0.926306	5e-05	0.00119245
mRNA	ENSSSCT00000010112	ENSSSCG00000009233	GPAT3	chr8:144210506-144273732	12.7815	6.49954	0.975644	5e-05	0.00119245
mRNA	ENSSSCT00000015545	ENSSSCG00000014227	TNFAIP8	chr2:128722080-128722647	64.1629	111.533	-0.797658	0.0004	0.00655605
mRNA	ENSSSCT00000028877	ENSSSCG00000022516	-	chr6:38791094-38936249	182.172	74.5854	1.28834	5e-05	0.00119245
mRNA	ENSSSCT00000002729	ENSSSCG00000002458	TMEM251	chr7:121160138-121161888	30.0904	18.7624	0.681462	0.00105	0.0137227
mRNA	ENSSSCT00000001963	ENSSSCG00000001757	WDR61	chr7:53195103-53213366	58.7011	25.3706	1.21023	5e-05	0.00119245
mRNA	ENSSSCT00000003187	ENSSSCG00000002885	USF2	chr6:40194491-40203699	31.307	46.5229	-0.571456	0.00415	0.0383737
mRNA	ENSSSCT00000007608	ENSSSCG00000027546	-	chr4:143342626-143350463	5.27126	1.51959	1.79447	5e-05	0.00119245
mRNA	ENSSSCT00000032354	ENSSSCG00000025858	-	chr3:10929441-10935871	16.7759	4.50217	1.8977	5e-05	0.00119245
mRNA	ENSSSCT00000005932	ENSSSCG00000005389	TEX10	chr1:270442972-270480544	14.9076	32.8111	-1.13814	5e-05	0.00119245
mRNA	ENSSSCT00000005938	ENSSSCG00000005395	-	chr1:271709169-271710365	2844.87	788.236	1.85166	5e-05	0.00119245
mRNA	ENSSSCT00000018355	ENSSSCG00000016855	FYB	chr16:25516198-25621534	1.13112	2.65254	-1.22962	0.0021	0.0230209
mRNA	ENSSSCT00000027035	ENSSSCG00000022636	-	chr5:45738815-45778950	11.2485	21.0822	-0.906288	5e-05	0.00119245
mRNA	ENSSSCT00000027034	ENSSSCG00000025888	-	JH118667.1:57675-200708	0.398646	0.957005	-1.26342	0.00065	0.00953497
mRNA	ENSSSCT00000006353	ENSSSCG00000005777	TXNL4A	chr1:310124468-310140583	29.2736	17.3673	0.753227	0.0015	0.0178968
mRNA	ENSSSCT00000006352	ENSSSCG00000005776	-	chr1:310088014-310099565	39.6951	23.2114	0.774126	0.0008	0.0111573
mRNA	ENSSSCT00000006357	ENSSSCG00000005781	TARSL2	chr1:311022066-311077835	1.89079	0.827177	1.19272	0.00035	0.0058827
mRNA	ENSSSCT00000019255	ENSSSCG00000017691	MRM1	chr12:39742894-39748445	7.17139	3.20366	1.16253	5e-05	0.00119245
mRNA	ENSSSCT00000025308	ENSSSCG00000030456	-	GL893411.2:926-5997	2.99895	1.20088	1.32037	0.00125	0.015631
mRNA	ENSSSCT00000028866	ENSSSCG00000027567	-	GL894982.1:14774-42476	13.3918	21.3699	-0.674233	0.002	0.0222139
mRNA	ENSSSCT00000018126	ENSSSCG00000016648	-	chr18:36761508-36886999	2.8352	4.88724	-0.785571	0.0009	0.0122346
mRNA	ENSSSCT00000034703	ENSSSCG00000015116	MCAM	chr9:51548580-51557233	8.71489	4.42617	0.977425	0.00055	0.00838524
mRNA	ENSSSCT00000028863	ENSSSCG00000022758	PECR	chr15:131179806-131216819	33.9116	17.6829	0.939427	5e-05	0.00119245
mRNA	ENSSSCT00000028862	ENSSSCG00000030156	-	chr10:54365913-54403662	12.314	27.3375	-1.15058	5e-05	0.00119245
mRNA	ENSSSCT00000022652	ENSSSCG00000022549	-	chr11:71084179-71099507	21.5698	11.7925	0.871142	0.0016	0.018837
mRNA	ENSSSCT00000022651	ENSSSCG00000025662	-	chr13:167934088-167939768	364.136	241.858	0.590319	0.00405	0.0377656
mRNA	ENSSSCT00000032014	ENSSSCG00000024944	-	GL896131.1:238-3321	15.6696	3.07242	2.35052	5e-05	0.00119245
mRNA	ENSSSCT00000032016	ENSSSCG00000003603	-	chr6:82011452-82064725	7.36164	2.75503	1.41796	5e-05	0.00119245
mRNA	ENSSSCT00000032011	ENSSSCG00000021728	LGALS2	chr5:7795557-7811135	2387.65	1171.95	1.02668	0.00035	0.0058827
mRNA	ENSSSCT00000026025	ENSSSCG00000024791	CD59	chr2:29777109-29797698	19.6229	10.7633	0.86641	5e-05	0.00119245
mRNA	ENSSSCT00000026022	ENSSSCG00000023917	-	chr1:208474581-208486690	10.628	28.0494	-1.4001	5e-05	0.00119245
mRNA	ENSSSCT00000031310	ENSSSCG00000030224	-	chr17:49632038-49648316	8.31521	13.4641	-0.695296	0.0052	0.0451959
mRNA	ENSSSCT00000014922	ENSSSCG00000013658	S1PR2	chr2:69377717-69384593	23.3054	38.9505	-0.740977	0.001	0.013215
mRNA	ENSSSCT00000023013	ENSSSCG00000029309	-	GL896283.2:15743-25919	8.68051	4.08818	1.08632	0.00275	0.0281588
mRNA	ENSSSCT00000023017	ENSSSCG00000029802	-	GL894032.2:19022-22561	17.3912	29.3178	-0.753426	0.00225	0.0242293
mRNA	ENSSSCT00000016435	ENSSSCG00000015069	APOC3	chr9:49283445-49285806	348.728	140.421	1.31235	5e-05	0.00119245
mRNA	ENSSSCT00000016434	ENSSSCG00000015068	APOA4	chr9:49273814-49276432	842.661	150.352	2.48661	5e-05	0.00119245
mRNA	ENSSSCT00000016439	ENSSSCG00000015073	TAGLN	chr9:49631071-49636680	322.771	165.238	0.96597	0.0028	0.0285611
mRNA	ENSSSCT00000018976	ENSSSCG00000017430	EIF1	chr12:21278610-21281191	167.133	108.367	0.625069	0.004	0.0373974
mRNA	ENSSSCT00000018975	ENSSSCG00000017429	P3H4	chr12:21185690-21195355	5.22227	2.87464	0.861296	0.00055	0.00838524
mRNA	ENSSSCT00000012435	ENSSSCG00000011358	TREX1	chr13:34561815-34563334	9.66728	5.50956	0.811173	0.00115	0.01472
mRNA	ENSSSCT00000012430	ENSSSCG00000011353	PFKFB4	chr13:34459110-34500668	14.7403	8.65379	0.768358	0.0006	0.00895758
mRNA	ENSSSCT00000012432	ENSSSCG00000011355	COL7A1	chr13:34507196-34539117	4.36881	2.06289	1.08257	5e-05	0.00119245
mRNA	ENSSSCT00000028246	ENSSSCG00000008556	KHK	chr3:119019721-119030158	26.9309	8.01067	1.74927	5e-05	0.00119245
mRNA	ENSSSCT00000029113	ENSSSCG00000027645	-	JH118988.1:19743-44970	4.45233	1.4472	1.62129	5e-05	0.00119245
mRNA	ENSSSCT00000019014	ENSSSCG00000017466	CCR7	chr12:22140213-22152154	6.98468	3.82972	0.866955	0.0011	0.0142222
mRNA	ENSSSCT00000005484	ENSSSCG00000004972	-	chr1:185896829-185920615	2.58594	6.16633	-1.25372	5e-05	0.00119245
mRNA	ENSSSCT00000005481	ENSSSCG00000004969	KIF23	chr1:185212192-185303450	15.8073	27.1135	-0.778418	0.00015	0.00297337
mRNA	ENSSSCT00000014108	ENSSSCG00000012905	TMEM134	chr2:3775764-3782603	5.22072	3.02677	0.786472	0.00105	0.0137227
mRNA	ENSSSCT00000011166	ENSSSCG00000010200	CSGALNACT2	chr14:66203096-66246731	8.92521	17.25	-0.950639	5e-05	0.00119245
mRNA	ENSSSCT00000014680	ENSSSCG00000013436	-	chr2:78173438-78176456	322.241	74.3906	2.11495	5e-05	0.00119245
mRNA	ENSSSCT00000014686	ENSSSCG00000013442	ABHD17A	chr2:77148846-77157359	148.764	89.2892	0.736468	0.0005	0.00778241
mRNA	ENSSSCT00000013457	ENSSSCG00000012307	CCNB3	chrX:48854468-48916020	9.78517	16.5359	-0.756933	0.00015	0.00297337
mRNA	ENSSSCT00000032475	ENSSSCG00000029168	KIAA0430	GL895057.2:17822-53239	17.9021	37.5922	-1.0703	5e-05	0.00119245
mRNA	ENSSSCT00000032474	ENSSSCG00000025180	-	JH118655.1:20737-27862	30.5841	13.6311	1.16588	5e-05	0.00119245
mRNA	ENSSSCT00000002680	ENSSSCG00000002411	GTF2A1	chr7:109960915-109992497	21.0767	33.3679	-0.66281	0.0023	0.0246104
mRNA	ENSSSCT00000005302	ENSSSCG00000004803	ACTC1	chr1:152412333-152417610	5.37923	2.90094	0.890882	0.00445	0.0402804
mRNA	ENSSSCT00000014488	ENSSSCG00000013264	-	chr2:17721820-17731486	1.7225	9.81119	-2.50992	5e-05	0.00119245
mRNA	ENSSSCT00000005307	ENSSSCG00000004808	GREM1	chr1:152745850-152746405	47.0701	124.121	-1.39887	5e-05	0.00119245
mRNA	ENSSSCT00000031133	ENSSSCG00000024057	-	chr1:130700418-130733250	5.28529	1.29842	2.02523	0.00015	0.00297337
mRNA	ENSSSCT00000006760	ENSSSCG00000006166	-	chr4:63909844-63916702	160.077	103.931	0.623141	0.003	0.0300926
mRNA	ENSSSCT00000025142	ENSSSCG00000009779	MPHOSPH9	chr14:31362376-31416450	9.99992	21.4835	-1.10324	0.0001	0.00214362
mRNA	ENSSSCT00000025147	ENSSSCG00000021411	HIST1H2BD	chr7:22044566-22052982	353.117	127.548	1.4691	5e-05	0.00119245
mRNA	ENSSSCT00000025144	ENSSSCG00000024503	-	chr10:13874538-13877352	1.32632	0	inf	0.00035	0.0058827
mRNA	ENSSSCT00000004941	ENSSSCG00000004473	-	chr1:97888854-98015310	10.8367	16.2364	-0.583302	0.00385	0.0363562
mRNA	ENSSSCT00000030668	ENSSSCG00000029134	-	chr6:42596132-42598049	20.6529	12.5821	0.714978	0.00355	0.034246
mRNA	ENSSSCT00000030660	ENSSSCG00000022301	-	chr15:55557784-55560890	58.9041	39.0733	0.592186	0.0047	0.0419265
mRNA	ENSSSCT00000030662	ENSSSCG00000021729	-	chr2:43801676-43817086	19.6993	45.4532	-1.20624	5e-05	0.00119245
mRNA	ENSSSCT00000022497	ENSSSCG00000021008	-	chr6:14326350-14334251	21.8059	11.6683	0.90213	0.00415	0.0383737
mRNA	ENSSSCT00000007415	ENSSSCG00000006769	SLC16A1	chr4:117603633-117614944	27.2512	13.9158	0.969594	5e-05	0.00119245
mRNA	ENSSSCT00000026557	ENSSSCG00000029074	-	chr12:26474266-26477726	115.898	51.5004	1.1702	5e-05	0.00119245
mRNA	ENSSSCT00000016730	ENSSSCG00000029001	-	chr9:93546139-93566569	32.9822	14.2296	1.21279	0.0002	0.003754
mRNA	ENSSSCT00000016731	ENSSSCG00000015356	-	chr9:93226923-93307655	15.6717	8.353	0.907794	0.00255	0.0266091
mRNA	ENSSSCT00000007805	ENSSSCG00000007133	ACSS1	chr17:34950890-34988723	93.5208	51.2518	0.867684	5e-05	0.00119245
mRNA	ENSSSCT00000010367	ENSSSCG00000009457	-	chr11:48302560-48598619	10.1928	15.9466	-0.645703	0.0035	0.0339068
mRNA	ENSSSCT00000023197	ENSSSCG00000026311	-	JH118800.1:116416-272640	0.601765	1.33457	-1.1491	0.00455	0.0409193
mRNA	ENSSSCT00000023194	ENSSSCG00000024732	-	chr17:43881149-43896206	27.7674	3.50125	2.98745	0.00435	0.0396727
mRNA	ENSSSCT00000026613	ENSSSCG00000027147	CENPH	chr16:51246711-51272145	18.5625	32.6543	-0.814881	0.00015	0.00297337
mRNA	ENSSSCT00000026616	ENSSSCG00000026626	-	chr6:58704667-58721030	27.1171	9.18125	1.56244	5e-05	0.00119245
mRNA	ENSSSCT00000026615	ENSSSCG00000029036	-	GL893911.1:41456-71429	31.4664	18.3346	0.779244	0.00165	0.0192591
mRNA	ENSSSCT00000013957	ENSSSCG00000012767	HAUS7	chrX:141801421-141821573	10.2548	3.93166	1.38308	5e-05	0.00119245
mRNA	ENSSSCT00000015467	ENSSSCG00000014159	-	chr2:104437532-104541778	10.5893	18.116	-0.774655	0.00495	0.0436516
mRNA	ENSSSCT00000012603	ENSSSCG00000011516	EIF4E3	chr13:58776449-58817255	7.05004	17.3428	-1.29863	5e-05	0.00119245
mRNA	ENSSSCT00000012600	ENSSSCG00000011513	-	chr13:56593884-56594181	10.9939	28.327	-1.36547	0.0027	0.0277757
mRNA	ENSSSCT00000010605	ENSSSCG00000009672	SCARA5	chr14:12845866-12978045	15.2862	8.01493	0.931465	5e-05	0.00119245
mRNA	ENSSSCT00000010603	ENSSSCG00000009670	ESCO2	chr14:12674864-12711239	11.0312	16.4006	-0.572163	0.0056	0.0476499
mRNA	ENSSSCT00000030848	ENSSSCG00000022312	RHPN2	chr6:38328022-38417716	22.1826	14.5477	0.608638	0.0032	0.0317013
mRNA	ENSSSCT00000030598	ENSSSCG00000026876	ABHD12	GL896323.1:26915-49675	12.8532	8.10963	0.664423	0.00305	0.0305033
mRNA	ENSSSCT00000003692	ENSSSCG00000003326	PEG3	chr6:56621614-56629815	1.95788	0.908634	1.10752	5e-05	0.00119245
mRNA	ENSSSCT00000024429	ENSSSCG00000022730	-	chr10:56675330-56686585	6.14538	12.9071	-1.07059	0.0011	0.0142222
mRNA	ENSSSCT00000031077	ENSSSCG00000023172	-	chrX:4016052-4053447	44.8096	21.3677	1.06838	0.00095	0.0127118
mRNA	ENSSSCT00000000275	ENSSSCG00000000256	ZNF740	chr5:18823746-18826349	16.1192	7.65761	1.07381	0.00065	0.00953497
mRNA	ENSSSCT00000000279	ENSSSCG00000000260	SOAT2	chr5:18773957-18785719	53.7607	26.1469	1.03991	5e-05	0.00119245
mRNA	ENSSSCT00000022865	ENSSSCG00000022131	KCTD6	chr13:44223066-44230736	5.60843	9.17239	-0.7097	0.0013	0.0160896
mRNA	ENSSSCT00000007590	ENSSSCG00000006928	LMO4	chr4:141341708-141354291	27.0222	40.5516	-0.585616	0.0054	0.0464359
mRNA	ENSSSCT00000007592	ENSSSCG00000006930	SH3GLB1	chr4:141809640-141843397	46.2719	82.232	-0.829564	5e-05	0.00119245
mRNA	ENSSSCT00000022280	ENSSSCG00000030323	-	chr7:58374609-58379901	9.76267	25.0526	-1.35961	5e-05	0.00119245
mRNA	ENSSSCT00000017714	ENSSSCG00000016267	ITM2C	chr15:145293290-145307234	436.308	192.393	1.18129	5e-05	0.00119245
mRNA	ENSSSCT00000012540	ENSSSCG00000011459	SELK	chr13:39060224-39067676	55.1609	29.6301	0.89658	5e-05	0.00119245
mRNA	ENSSSCT00000031850	ENSSSCG00000030563	-	chr2:30324681-30326546	29.5109	52.9712	-0.843963	0.00395	0.0370382
mRNA	ENSSSCT00000023424	ENSSSCG00000022417	HNF1B	chr12:40788315-40846408	3.82378	6.46273	-0.757147	0.0043	0.0393907
mRNA	ENSSSCT00000027506	ENSSSCG00000025485	C1orf162	chr4:119057619-119064131	3.36699	12.6846	-1.91355	5e-05	0.00119245
mRNA	ENSSSCT00000032502	ENSSSCG00000021583	-	JH118908.1:63573-66574	0.247281	0.976166	-1.98097	0.00225	0.0242293
mRNA	ENSSSCT00000024852	ENSSSCG00000028784	C7H6orf12	chr7:25162941-25165784	0.790336	1.88446	-1.25362	0.0053	0.0458347
mRNA	ENSSSCT00000025817	ENSSSCG00000025106	-	chr3:60492722-60499741	2.88484	1.12854	1.35403	5e-05	0.00119245
mRNA	ENSSSCT00000019540	ENSSSCG00000017956	CD68	chr12:55296984-55299524	12.7907	33.3292	-1.38169	5e-05	0.00119245
mRNA	ENSSSCT00000018638	ENSSSCG00000017120	SLC6A19	chr16:85952484-85969528	118.879	66.2694	0.843085	0.00085	0.0116991
mRNA	ENSSSCT00000018632	ENSSSCG00000017114	NDUFS6	chr16:85609821-85615984	96.496	41.6661	1.2116	5e-05	0.00119245
mRNA	ENSSSCT00000016291	ENSSSCG00000014934	CHORDC1	chr9:26043363-26060761	36.6496	59.9105	-0.709011	0.00045	0.00719494
[truncated: 1,703 more rows]
