# Supplementary material for: Novel Insights reveal Anti-microbial Gene Regulation of Piglet Intestine Immune in response to Clostridium perfringens Infection
Source: Sci Rep. 2019 Feb 13;9:1963. doi: 10.1038/s41598-018-37898-5 (PMC6374412; doi:10.1038/s41598-018-37898-5)
Supplement: Supplementary file 5 — Supplementary Table S4 [file 41598_2018_37898_MOESM5_ESM.xlsx]

## Sheet: Supplementary Table S4
transcript_id	gene_id	gene_name	gene_location	IR_FPKM	IS_FPKM	log2(foldchange)	pvalue	qvalue	Status	Target_prediction_method	Target_gene_id	Target_official_symbol	Target_description	Target_GO_id	Target_GO_description	Target_KO_id	Target_KO_description
ALDBSSCT0000009442	ALDBSSCG0000005758	-	chr6:82227999-82233084	88.3719	182.547	-1.04661	0.00255	0.0266091	Annotated_lncRNA	cis	ENSSSCG00000023005	--	--	GO:0004930,GO:0007186,GO:0004888,GO:0038023,GO:0004872,GO:0004871,GO:0060089,GO:0007166,GO:0050896,GO:0016021,GO:0031224,GO:0007165,GO:0051716,GO:0044700,GO:0023052,GO:0044425,GO:0007154,GO:0050794,GO:0044707,GO:0016525,GO:0032501,GO:0050789,GO:0065007,GO:0016020,GO:0045765,GO:1901342,GO:0003674,GO:0005575,GO:0001525,GO:0048514,GO:0001568,GO:0001944,GO:0051093,GO:0044763,GO:0048519,GO:0009987,GO:…	G-protein coupled receptor activity,G-protein coupled receptor signaling pathway,transmembrane signaling receptor activity,signaling receptor activity,receptor activity,signal transducer activity,molecular transducer activity,cell surface receptor signaling pathway,response to stimulus,integral to membrane,intrinsic to membrane,signal transduction,cellular response to stimulus,single organism sig…	--	--
ALDBSSCT0000009442	ALDBSSCG0000005758	-	chr6:82227999-82233084	88.3719	182.547	-1.04661	0.00255	0.0266091	Annotated_lncRNA	cis	ENSSSCG00000003606	SPOCD1	SPOC domain containing 1 [Source:HGNC Symbol;Acc:HGNC:26338]	GO:0008270,GO:0046914,GO:0046872,GO:0043169,GO:0050794,GO:0010923,GO:0050789,GO:0010921,GO:0005623,GO:0035303,GO:0065007,GO:0003674,GO:0044464,GO:0005575,GO:0051346,GO:0043167,GO:0016311,GO:0043086,GO:0009987,GO:0018130,GO:0044271,GO:1901362,GO:0044092,GO:0051336,GO:0006351,GO:0008150,GO:0032774,GO:0044249,GO:0065009,GO:1901576,GO:0034645,GO:0009058,GO:0009059,GO:0034654,GO:0019438,GO:0016070,GO:…	zinc ion binding,transition metal ion binding,metal ion binding,cation binding,regulation of cellular process,negative regulation of phosphatase activity,regulation of biological process,regulation of phosphatase activity,cell,regulation of dephosphorylation,biological regulation,molecular_function,cell part,cellular_component,negative regulation of hydrolase activity,ion binding,dephosphorylatio…	--	--
ENSSSCT00000032859	ENSSSCG00000030767	TMP-SLA-5	chr7:24721025-24724165	7.59312	20.0681	-1.40214	5e-05	0.00119245	Annotated_lncRNA	cis	ENSSSCG00000001229	TMP-CH242-74M17.2	-	GO:0002376,GO:0032991,GO:0006955,GO:0043234,GO:0044464,GO:0005623,GO:0005575,GO:0005515,GO:0019882,GO:0002474,GO:0048002,GO:0003823,GO:0042611,GO:0042612,GO:0005488,GO:0008150,GO:0042277,GO:0033218,GO:0042605,GO:0050896,GO:0003674,GO:0016020,GO:0044425,GO:0044459,GO:0031224,GO:0016021,GO:0005886,GO:0071944	immune system process,macromolecular complex,immune response,protein complex,cell part,cell,cellular_component,protein binding,antigen processing and presentation,antigen processing and presentation of peptide antigen via MHC class I,antigen processing and presentation of peptide antigen,antigen binding,MHC protein complex,MHC class I protein complex,binding,biological_process,peptide binding,ami…	--	--
ENSSSCT00000032859	ENSSSCG00000030767	TMP-SLA-5	chr7:24721025-24724165	7.59312	20.0681	-1.40214	5e-05	0.00119245	Annotated_lncRNA	cis	ENSSSCG00000001232	CH242-196B23.2	-	GO:0008270,GO:0046914,GO:0046872,GO:0043169,GO:0005623,GO:0003674,GO:0044464,GO:0005575,GO:0043167,GO:0005488,GO:0005515,GO:0005622	zinc ion binding,transition metal ion binding,metal ion binding,cation binding,cell,molecular_function,cell part,cellular_component,ion binding,binding,protein binding,intracellular	--	--
ENSSSCT00000032859	ENSSSCG00000030767	TMP-SLA-5	chr7:24721025-24724165	7.59312	20.0681	-1.40214	5e-05	0.00119245	Annotated_lncRNA	cis	ENSSSCG00000001231	SLA-1	-	GO:0002376,GO:0032991,GO:0006955,GO:0043234,GO:0044464,GO:0005623,GO:0005575,GO:0005515,GO:0019882,GO:0002474,GO:0048002,GO:0003823,GO:0042611,GO:0042612,GO:0005488,GO:0008150,GO:0042277,GO:0033218,GO:0042605,GO:0050896,GO:0003674,GO:0016020,GO:0044425,GO:0044459,GO:0031224,GO:0016021,GO:0005886,GO:0071944	immune system process,macromolecular complex,immune response,protein complex,cell part,cell,cellular_component,protein binding,antigen processing and presentation,antigen processing and presentation of peptide antigen via MHC class I,antigen processing and presentation of peptide antigen,antigen binding,MHC protein complex,MHC class I protein complex,binding,biological_process,peptide binding,ami…	--	--
ENSSSCT00000032859	ENSSSCG00000030767	TMP-SLA-5	chr7:24721025-24724165	7.59312	20.0681	-1.40214	5e-05	0.00119245	Annotated_lncRNA	cis	ENSSSCG00000001233	TRIM26	tripartite motif containing 26 [Source:HGNC Symbol;Acc:HGNC:12962]	GO:0051701,GO:0050896,GO:0046597,GO:0008270,GO:1902187,GO:0046596,GO:0046914,GO:1902186,GO:0019076,GO:0046718,GO:0046872,GO:0030260,GO:0044409,GO:0051806,GO:0051828,GO:0052126,GO:0052192,GO:0044403,GO:0044419,GO:0043169,GO:0050794,GO:0048525,GO:0019067,GO:0043901,GO:0050789,GO:0005623,GO:0006955,GO:0050792,GO:0065007,GO:0043903,GO:0051091,GO:0019058,GO:0003674,GO:0044464,GO:0040013,GO:0005575,GO:…	interaction with host,response to stimulus,negative regulation of viral entry into host cell,zinc ion binding,negative regulation of viral release from host cell,regulation of viral entry into host cell,transition metal ion binding,regulation of viral release from host cell,viral release from host cell,viral entry into host cell,metal ion binding,entry into host cell,entry into host,entry into ce…	--	--
ALDBSSCT0000004597	ALDBSSCG0000002795	-	chr15:125123424-125136267	9.56995	6.10481	0.648565	0.00435	0.0396727	Annotated_lncRNA	cis	ENSSSCG00000016159	--	--	GO:0004087,GO:0004088,GO:0008716,GO:0006207,GO:0019856,GO:0006526,GO:0000050,GO:0019627,GO:0071941,GO:0006206,GO:0006525,GO:0046112,GO:0006541,GO:0009084,GO:0016884,GO:0046872,GO:0072528,GO:0009112,GO:0043169,GO:0043604,GO:0016881,GO:0072527,GO:0009064,GO:0016879,GO:1901607,GO:0008652,GO:0016874,GO:0005623,GO:0043603,GO:1901605,GO:0003674,GO:0044464,GO:0005575,GO:0016053,GO:0046394,GO:0044283,GO:…	carbamoyl-phosphate synthase (ammonia) activity,carbamoyl-phosphate synthase (glutamine-hydrolyzing) activity,D-alanine-D-alanine ligase activity,'de novo' pyrimidine nucleobase biosynthetic process,pyrimidine nucleobase biosynthetic process,arginine biosynthetic process,urea cycle,urea metabolic process,nitrogen cycle metabolic process,pyrimidine nucleobase metabolic process,arginine metabolic p…	ssc00910,ssc00250,ssc00330,ssc01230,ssc01200,ssc01100	Nitrogen metabolism,Alanine, aspartate and glutamate metabolism,Arginine and proline metabolism,Biosynthesis of amino acids,Carbon metabolism,Metabolic pathways
LNC_001186	XLOC_064823	-	chr3:142902784-142907208	1.68395	4.27736	-1.34487	0.0013	0.0160896	Novel_lncRNA	cis	ENSSSCG00000008662	--	--	GO:0003674,GO:0005488,GO:0005515	molecular_function,binding,protein binding	--	--
LNC_001186	XLOC_064823	-	chr3:142902784-142907208	1.68395	4.27736	-1.34487	0.0013	0.0160896	Novel_lncRNA	trans	ENSSSCG00000005629	PIP5KL1	phosphatidylinositol-4-phosphate 5-kinase like 1 [Source:HGNC Symbol;Acc:HGNC:28711]	GO:0016308,GO:0016307,GO:0016310,GO:0006796,GO:0006793,GO:0046854,GO:0046834,GO:0008152,GO:0071704,GO:0016773,GO:0016772,GO:0016301,GO:0044238,GO:0044237,GO:0019637,GO:0046488,GO:0030258,GO:0006650,GO:0046486,GO:0005488,GO:0044710,GO:0006644,GO:0016740,GO:0042995,GO:0005515,GO:0003674,GO:0008150,GO:0005575,GO:0006629,GO:0005622,GO:0009987,GO:0044255,GO:0003824,GO:0044424,GO:0005737,GO:0005623,GO:…	1-phosphatidylinositol-4-phosphate 5-kinase activity,phosphatidylinositol phosphate kinase activity,phosphorylation,phosphate-containing compound metabolic process,phosphorus metabolic process,phosphatidylinositol phosphorylation,lipid phosphorylation,metabolic process,organic substance metabolic process,phosphotransferase activity, alcohol group as acceptor,transferase activity, transferring pho…	ssc00562,ssc01100,ssc04144	Inositol phosphate metabolism,Metabolic pathways,Endocytosis
LNC_001186	XLOC_064823	-	chr3:142902784-142907208	1.68395	4.27736	-1.34487	0.0013	0.0160896	Novel_lncRNA	trans	ENSSSCG00000001239	--	--	GO:0008152,GO:0006363,GO:0009058,GO:0008150,GO:1901576,GO:0044249,GO:0006353,GO:0097159,GO:0001054,GO:0071704,GO:0005736,GO:1901363,GO:0044237,GO:0006360,GO:0005575,GO:0016740,GO:0003899,GO:0044238,GO:0034062,GO:0009059,GO:0043227,GO:0043226,GO:0003824,GO:0043170,GO:0044452,GO:0006807,GO:0005730,GO:0043167,GO:0043228,GO:0043232,GO:0034641,GO:0034645,GO:0000428,GO:0055029,GO:0030880,GO:0009987,GO:…	metabolic process,termination of RNA polymerase I transcription,biosynthetic process,biological_process,organic substance biosynthetic process,cellular biosynthetic process,DNA-dependent transcription, termination,organic cyclic compound binding,RNA polymerase I activity,organic substance metabolic process,DNA-directed RNA polymerase I complex,heterocyclic compound binding,cellular metabolic proc…	ssc01100,ssc00230,ssc00240,ssc03020	Metabolic pathways,Purine metabolism,Pyrimidine metabolism,RNA polymerase
LNC_001186	XLOC_064823	-	chr3:142902784-142907208	1.68395	4.27736	-1.34487	0.0013	0.0160896	Novel_lncRNA	trans	ENSSSCG00000026062	--	--	GO:0044093,GO:0019220,GO:0051174,GO:0043085,GO:0043547,GO:0019898,GO:0030695,GO:0006184,GO:0033124,GO:0043087,GO:0009203,GO:0009207,GO:1901069,GO:0009146,GO:0006152,GO:0046130,GO:0060589,GO:0009143,GO:0009154,GO:0042454,GO:0009261,GO:0009164,GO:0046039,GO:1901658,GO:0006796,GO:1901068,GO:0030811,GO:0033121,GO:0006793,GO:0009118,GO:0048583,GO:0006195,GO:0072523,GO:0009166,GO:0009205,GO:1901292,GO:…	positive regulation of molecular function,regulation of phosphate metabolic process,regulation of phosphorus metabolic process,positive regulation of catalytic activity,positive regulation of GTPase activity,extrinsic to membrane,GTPase regulator activity,GTP catabolic process,regulation of GTP catabolic process,regulation of GTPase activity,ribonucleoside triphosphate catabolic process,purine ri…	--	--
LNC_001186	XLOC_064823	-	chr3:142902784-142907208	1.68395	4.27736	-1.34487	0.0013	0.0160896	Novel_lncRNA	trans	ENSSSCG00000008662	--	--	GO:0003674,GO:0005488,GO:0005515	molecular_function,binding,protein binding	--	--
LNC_001186	XLOC_064823	-	chr3:142902784-142907208	1.68395	4.27736	-1.34487	0.0013	0.0160896	Novel_lncRNA	trans	ENSSSCG00000015732	TFCP2L1	transcription factor CP2-like 1 [Source:HGNC Symbol;Acc:HGNC:17925]	GO:0007028,GO:0008340,GO:0002070,GO:0003676,GO:0048469,GO:0010259,GO:0007431,GO:1901363,GO:0097159,GO:0035272,GO:0003677,GO:0030154,GO:0010467,GO:0021700,GO:0009059,GO:0060255,GO:0009058,GO:0043565,GO:0080090,GO:0044260,GO:0008152,GO:0048732,GO:0034645,GO:0060429,GO:0010468,GO:0019222,GO:0048869,GO:0048523,GO:0031323,GO:0071704,GO:0044249,GO:0002064,GO:1901576,GO:0019219,GO:0006351,GO:0032774,GO:…	cytoplasm organization,determination of adult lifespan,epithelial cell maturation,nucleic acid binding,cell maturation,multicellular organismal aging,salivary gland development,heterocyclic compound binding,organic cyclic compound binding,exocrine system development,DNA binding,cell differentiation,gene expression,developmental maturation,macromolecule biosynthetic process,regulation of macromole…	--	--
LNC_001186	XLOC_064823	-	chr3:142902784-142907208	1.68395	4.27736	-1.34487	0.0013	0.0160896	Novel_lncRNA	trans	ENSSSCG00000001906	CYP1A1	cytochrome P450 family 1 subfamily A member 1 [Source:HGNC Symbol;Acc:HGNC:2595]	GO:0072593,GO:0010033,GO:0014070,GO:0009308,GO:0070887,GO:0042743,GO:0071310,GO:0008152,GO:0070576,GO:0009058,GO:0070330,GO:0008150,GO:1901564,GO:0044710,GO:0009404,GO:0050665,GO:0044249,GO:0050896,GO:0097159,GO:0071704,GO:1901363,GO:0016712,GO:0019748,GO:0042221,GO:0044237,GO:0017144,GO:0005575,GO:0020037,GO:0046906,GO:0055114,GO:0043227,GO:0043226,GO:0009636,GO:0005789,GO:0042175,GO:0003824,GO:…	reactive oxygen species metabolic process,response to organic substance,response to organic cyclic compound,amine metabolic process,cellular response to chemical stimulus,hydrogen peroxide metabolic process,cellular response to organic substance,metabolic process,vitamin D 24-hydroxylase activity,biosynthetic process,aromatase activity,biological_process,organonitrogen compound metabolic process,…	ssc00980,ssc00140,ssc00830,ssc05204,ssc01100,ssc00380,ssc04913	Metabolism of xenobiotics by cytochrome P450,Steroid hormone biosynthesis,Retinol metabolism,Chemical carcinogenesis,Metabolic pathways,Tryptophan metabolism,Ovarian steroidogenesis
ALDBSSCT0000007865	ALDBSSCG0000004760	-	chr4:9144984-9146322	12.7032	33.9334	-1.41752	0.00015	0.00297337	Annotated_lncRNA	cis	ENSSSCG00000022257	--	--	--	--	--	--
ALDBSSCT0000007865	ALDBSSCG0000004760	-	chr4:9144984-9146322	12.7032	33.9334	-1.41752	0.00015	0.00297337	Annotated_lncRNA	cis	ENSSSCG00000005956	--	--	GO:0003674,GO:0005488	molecular_function,binding	--	--
ALDBSSCT0000007865	ALDBSSCG0000004760	-	chr4:9144984-9146322	12.7032	33.9334	-1.41752	0.00015	0.00297337	Annotated_lncRNA	cis	ENSSSCG00000005955	EFR3A	-	--	--	--	--
ALDBSSCT0000007865	ALDBSSCG0000004760	-	chr4:9144984-9146322	12.7032	33.9334	-1.41752	0.00015	0.00297337	Annotated_lncRNA	cis	ENSSSCG00000005954	OC90	-	GO:0004623,GO:0046872,GO:0043169,GO:0004620,GO:0052689,GO:0016298,GO:0003674,GO:0005575,GO:0016042,GO:0006644,GO:0043167,GO:0009987,GO:0044255,GO:0005509,GO:0016788,GO:1901575,GO:0006629,GO:0008150,GO:0009056,GO:0019637,GO:0016787,GO:0006796,GO:0006793,GO:0044710,GO:0003824,GO:0005488,GO:0005576,GO:0044237,GO:0044238,GO:0071704,GO:0008152	phospholipase A2 activity,metal ion binding,cation binding,phospholipase activity,carboxylic ester hydrolase activity,lipase activity,molecular_function,cellular_component,lipid catabolic process,phospholipid metabolic process,ion binding,cellular process,cellular lipid metabolic process,calcium ion binding,hydrolase activity, acting on ester bonds,organic substance catabolic process,lipid metabo…	--	--
ENSSSCT00000018610	ENSSSCG00000017092	GPX3	chr16:78282293-78290916	20.8123	36.2241	-0.799511	0.00015	0.00297337	Annotated_lncRNA	cis	ENSSSCG00000017094	2018-03-06	E3 ubiquitin-protein ligase MARCH6 [Source:RefSeq peptide;Acc:NP_001124007]	GO:0008270,GO:0016021,GO:0031224,GO:0046914,GO:0031624,GO:0044425,GO:0046872,GO:0044390,GO:0043169,GO:0070936,GO:0016881,GO:0016879,GO:0030176,GO:0031227,GO:0016874,GO:0005623,GO:0000209,GO:0016020,GO:0003674,GO:0044464,GO:0005575,GO:0031301,GO:0031300,GO:0004842,GO:0019787,GO:0043167,GO:0010498,GO:0005789,GO:0042175,GO:0044432,GO:0019899,GO:0051603,GO:0016567,GO:0044257,GO:0032446,GO:0009987,GO:…	zinc ion binding,integral to membrane,intrinsic to membrane,transition metal ion binding,ubiquitin conjugating enzyme binding,membrane part,metal ion binding,small protein conjugating enzyme binding,cation binding,protein K48-linked ubiquitination,acid-amino acid ligase activity,ligase activity, forming carbon-nitrogen bonds,integral to endoplasmic reticulum membrane,intrinsic to endoplasmic reti…	ssc04141	Protein processing in endoplasmic reticulum
ENSSSCT00000018610	ENSSSCG00000017092	GPX3	chr16:78282293-78290916	20.8123	36.2241	-0.799511	0.00015	0.00297337	Annotated_lncRNA	cis	ENSSSCG00000017091	TNIP1	TNFAIP3 interacting protein 1 [Source:HGNC Symbol;Acc:HGNC:16903]	GO:0044501,GO:0052027,GO:0052250,GO:0085032,GO:0051701,GO:0050896,GO:0044068,GO:0007165,GO:0051019,GO:0051716,GO:0044003,GO:0044700,GO:0023052,GO:0007154,GO:0043124,GO:0044403,GO:0044419,GO:0007159,GO:0070373,GO:0050794,GO:0051817,GO:0035821,GO:0050789,GO:0004843,GO:0019783,GO:0005623,GO:0043409,GO:0065007,GO:0008234,GO:0043122,GO:0010741,GO:0003674,GO:0007249,GO:0044464,GO:0070372,GO:0005575,GO:…	modulation of signal transduction in other organism,modulation by symbiont of host signal transduction pathway,modulation of signal transduction in other organism involved in symbiotic interaction,modulation by symbiont of host I-kappaB kinase/NF-kappaB cascade,interaction with host,response to stimulus,modulation by symbiont of host cellular process,signal transduction,mitogen-activated protein …	--	--
LNC_001415	XLOC_076543	-	chr6:3126229-3131829	0.396698	0.885284	-1.1581	0.0014	0.0169856	Novel_lncRNA	trans	ENSSSCG00000027743	--	--	GO:0044425,GO:0031224,GO:0016021,GO:0016020,GO:0005575	membrane part,intrinsic to membrane,integral to membrane,membrane,cellular_component	--	--
LNC_001066	XLOC_058106	-	chr2:120605886-120628118	1.38004	0.862734	0.67772	0.0029	0.0293426	Novel_lncRNA	trans	ENSSSCG00000000475	IRAK3	interleukin 1 receptor associated kinase 3 [Source:HGNC Symbol;Acc:HGNC:17020]	GO:0043226,GO:0043227,GO:0005622,GO:0044424,GO:0043229,GO:0043231,GO:0005737,GO:0008152,GO:0044237,GO:0071704,GO:0002682,GO:0006807,GO:0044238,GO:0002376,GO:0090304,GO:0034641,GO:0005634,GO:0046483,GO:0003824,GO:0009058,GO:0031324,GO:0051252,GO:0010467,GO:0006139,GO:2001141,GO:1901360,GO:1901576,GO:0018130,GO:0048583,GO:0006355,GO:0016070,GO:0071840,GO:1901362,GO:0034654,GO:0006725,GO:0009892,GO:…	organelle,membrane-bounded organelle,intracellular,intracellular part,intracellular organelle,intracellular membrane-bounded organelle,cytoplasm,metabolic process,cellular metabolic process,organic substance metabolic process,regulation of immune system process,nitrogen compound metabolic process,primary metabolic process,immune system process,nucleic acid metabolic process,cellular nitrogen comp…	ssc04210,ssc04722	Apoptosis,Neurotrophin signaling pathway
LNC_001066	XLOC_058106	-	chr2:120605886-120628118	1.38004	0.862734	0.67772	0.0029	0.0293426	Novel_lncRNA	trans	ENSSSCG00000015519	RASAL2	RAS protein activator like 2 [Source:HGNC Symbol;Acc:HGNC:9874]	GO:0005622,GO:0044424,GO:0005737,GO:0008152,GO:0044237,GO:0071704,GO:0006807,GO:0044238,GO:0034641,GO:0046483,GO:0006139,GO:1901360,GO:0048583,GO:0006725,GO:0019219,GO:0051171,GO:0048523,GO:0031323,GO:0009966,GO:0009056,GO:0044710,GO:0019222,GO:0080090,GO:1901575,GO:0048519,GO:0044464,GO:0005623,GO:0044248,GO:0048585,GO:0009968,GO:0023051,GO:0010646,GO:0044281,GO:0023057,GO:0010648,GO:0005575,GO:…	intracellular,intracellular part,cytoplasm,metabolic process,cellular metabolic process,organic substance metabolic process,nitrogen compound metabolic process,primary metabolic process,cellular nitrogen compound metabolic process,heterocycle metabolic process,nucleobase-containing compound metabolic process,organic cyclic compound metabolic process,regulation of response to stimulus,cellular aro…	ssc04014	Ras signaling pathway
LNC_001066	XLOC_058106	-	chr2:120605886-120628118	1.38004	0.862734	0.67772	0.0029	0.0293426	Novel_lncRNA	trans	ENSSSCG00000017006	LCP2	lymphocyte cytosolic protein 2 [Source:HGNC Symbol;Acc:HGNC:6529]	GO:0005622,GO:0044424,GO:0005737,GO:0008152,GO:0044444,GO:0044237,GO:0071704,GO:0002682,GO:0044238,GO:0002376,GO:0032991,GO:0048583,GO:0048584,GO:0002684,GO:0044260,GO:0006955,GO:0043234,GO:0060255,GO:0043170,GO:0048518,GO:0031323,GO:0010604,GO:0001816,GO:0019222,GO:0080090,GO:0050776,GO:0048522,GO:0044464,GO:0005623,GO:0002757,GO:0002764,GO:0009893,GO:0031325,GO:0050778,GO:0002253,GO:0050852,GO:…	intracellular,intracellular part,cytoplasm,metabolic process,cytoplasmic part,cellular metabolic process,organic substance metabolic process,regulation of immune system process,primary metabolic process,immune system process,macromolecular complex,regulation of response to stimulus,positive regulation of response to stimulus,positive regulation of immune system process,cellular macromolecule meta…	ssc04611,ssc04380,ssc04015,ssc04660,ssc04664,ssc04650	Platelet activation,Osteoclast differentiation,Rap1 signaling pathway,T cell receptor signaling pathway,Fc epsilon RI signaling pathway,Natural killer cell mediated cytotoxicity
LNC_001066	XLOC_058106	-	chr2:120605886-120628118	1.38004	0.862734	0.67772	0.0029	0.0293426	Novel_lncRNA	trans	ENSSSCG00000009473	MYCBP2	MYC binding protein 2, E3 ubiquitin protein ligase [Source:HGNC Symbol;Acc:HGNC:23386]	GO:0046914,GO:0008270,GO:0005488,GO:0046872,GO:0043169,GO:0016020,GO:0005515,GO:0043167,GO:0003674,GO:0005575	transition metal ion binding,zinc ion binding,binding,metal ion binding,cation binding,membrane,protein binding,ion binding,molecular_function,cellular_component	--	--
LNC_001066	XLOC_058106	-	chr2:120605886-120628118	1.38004	0.862734	0.67772	0.0029	0.0293426	Novel_lncRNA	trans	ENSSSCG00000006381	CD84	CD84 molecule [Source:HGNC Symbol;Acc:HGNC:1704]	GO:0043226,GO:0043227,GO:0070062,GO:0043230,GO:0065010,GO:0002682,GO:0002376,GO:0031982,GO:0031988,GO:0048583,GO:0002684,GO:0044421,GO:0006955,GO:0048523,GO:0048518,GO:0001816,GO:0050776,GO:0002697,GO:0048519,GO:0005576,GO:0001817,GO:0002252,GO:0005575,GO:0032621,GO:0002683,GO:0002694,GO:0002699,GO:0005515,GO:0032661,GO:0032387,GO:0050865,GO:0043300,GO:0051641,GO:0045055,GO:0045321,GO:0043299,GO:…	organelle,membrane-bounded organelle,extracellular vesicular exosome,extracellular organelle,extracellular membrane-bounded organelle,regulation of immune system process,immune system process,vesicle,membrane-bounded vesicle,regulation of response to stimulus,positive regulation of immune system process,extracellular region part,immune response,negative regulation of cellular process,positive reg…	--	--
LNC_001066	XLOC_058106	-	chr2:120605886-120628118	1.38004	0.862734	0.67772	0.0029	0.0293426	Novel_lncRNA	trans	ENSSSCG00000010497	ENTPD1	-	GO:0008152,GO:0071704,GO:0044238,GO:0003824,GO:0044710,GO:0016491,GO:0005575,GO:0055114,GO:0016787,GO:0005975,GO:0008150,GO:0016614,GO:0016616,GO:0003674,GO:0016020,GO:0044425,GO:0031224,GO:0016021	metabolic process,organic substance metabolic process,primary metabolic process,catalytic activity,single-organism metabolic process,oxidoreductase activity,cellular_component,oxidation-reduction process,hydrolase activity,carbohydrate metabolic process,biological_process,oxidoreductase activity, acting on CH-OH group of donors,oxidoreductase activity, acting on the CH-OH group of donors, NAD or …	ssc00230,ssc00240,ssc05169	Purine metabolism,Pyrimidine metabolism,Epstein-Barr virus infection
LNC_001066	XLOC_058106	-	chr2:120605886-120628118	1.38004	0.862734	0.67772	0.0029	0.0293426	Novel_lncRNA	trans	ENSSSCG00000012118	TLR8	toll like receptor 8 [Source:HGNC Symbol;Acc:HGNC:15632]	GO:0006955,GO:0006952,GO:0009607,GO:0002376,GO:0051707,GO:0006950,GO:0051239,GO:0045087,GO:0051704,GO:0002252,GO:0051607,GO:0009615,GO:0009605,GO:0002682,GO:0002684,GO:0008152,GO:0048584,GO:0048518,GO:0009058,GO:0048583,GO:0048522,GO:0031347,GO:0032677,GO:0008150,GO:0042108,GO:0045356,GO:0032637,GO:0006796,GO:0006793,GO:0045349,GO:0045354,GO:0045359,GO:0045416,GO:0031328,GO:0009891,GO:0045350,GO:…	immune response,defense response,response to biotic stimulus,immune system process,response to other organism,response to stress,regulation of multicellular organismal process,innate immune response,multi-organism process,immune effector process,defense response to virus,response to virus,response to external stimulus,regulation of immune system process,positive regulation of immune system proces…	ssc04620	Toll-like receptor signaling pathway
LNC_000231	XLOC_012453	-	JH118940.1:147819-149861	0	4.95443	#NAME?	5e-05	0.00119245	Novel_lncRNA	cis	ENSSSCG00000027889	--	--	GO:0050896,GO:0003756,GO:0016864,GO:0016862,GO:0051716,GO:0016860,GO:0050794,GO:0045454,GO:0050789,GO:0005623,GO:0065007,GO:0034976,GO:0016853,GO:0006457,GO:0003674,GO:0005575,GO:0019725,GO:0044763,GO:0009987,GO:0044699,GO:0008150,GO:0042592,GO:0033554,GO:0006950,GO:0065008,GO:0044260,GO:0003824,GO:0044237,GO:0019538,GO:0044238,GO:0071704,GO:0043170,GO:0044267,GO:0008152	response to stimulus,protein disulfide isomerase activity,intramolecular oxidoreductase activity, transposing S-S bonds,intramolecular oxidoreductase activity, interconverting keto- and enol-groups,cellular response to stimulus,intramolecular oxidoreductase activity,regulation of cellular process,cell redox homeostasis,regulation of biological process,cell,biological regulation,response to endopl…	--	--
LNC_000231	XLOC_012453	-	JH118940.1:147819-149861	0	4.95443	#NAME?	5e-05	0.00119245	Novel_lncRNA	cis	ENSSSCG00000007895	ZC3H7A	zinc finger CCCH-type containing 7A [Source:HGNC Symbol;Acc:HGNC:30959]	GO:0046872,GO:0043169,GO:0003674,GO:0043167,GO:0005488	metal ion binding,cation binding,molecular_function,ion binding,binding	--	--
LNC_000231	XLOC_012453	-	JH118940.1:147819-149861	0	4.95443	#NAME?	5e-05	0.00119245	Novel_lncRNA	trans	ENSSSCG00000009127	ALPK1	alpha kinase 1 [Source:HGNC Symbol;Acc:HGNC:20917]	GO:0051707,GO:0009607,GO:0051704,GO:0002376,GO:0002252,GO:0051607,GO:0006468,GO:0031347,GO:0009615,GO:0002697,GO:0006952,GO:1901363,GO:0016310,GO:0006796,GO:0097159,GO:0006793,GO:0048583,GO:0002682,GO:0044267,GO:0044260,GO:0008152,GO:0004674,GO:0071704,GO:0002230,GO:0016773,GO:0050691,GO:0043412,GO:0016772,GO:0043170,GO:0006464,GO:0036211,GO:0005524,GO:0019538,GO:0050688,GO:0032559,GO:0016301,GO:…	response to other organism,response to biotic stimulus,multi-organism process,immune system process,immune effector process,defense response to virus,protein phosphorylation,regulation of defense response,response to virus,regulation of immune effector process,defense response,heterocyclic compound binding,phosphorylation,phosphate-containing compound metabolic process,organic cyclic compound bin…	--	--
LNC_000231	XLOC_012453	-	JH118940.1:147819-149861	0	4.95443	#NAME?	5e-05	0.00119245	Novel_lncRNA	trans	ENSSSCG00000002862	WDR88	WD repeat domain 88 [Source:HGNC Symbol;Acc:HGNC:26999]	GO:0005488,GO:0005515,GO:0003674	binding,protein binding,molecular_function	--	--
LNC_000231	XLOC_012453	-	JH118940.1:147819-149861	0	4.95443	#NAME?	5e-05	0.00119245	Novel_lncRNA	trans	ENSSSCG00000024966	TRIM77	tripartite motif containing 77 [Source:HGNC Symbol;Acc:HGNC:34228]	GO:0046914,GO:0008270,GO:0005488,GO:0046872,GO:0043169,GO:0005515,GO:0043167,GO:0003674,GO:0005575,GO:0005622,GO:0005623,GO:0044464	transition metal ion binding,zinc ion binding,binding,metal ion binding,cation binding,protein binding,ion binding,molecular_function,cellular_component,intracellular,cell,cell part	--	--
LNC_000231	XLOC_012453	-	JH118940.1:147819-149861	0	4.95443	#NAME?	5e-05	0.00119245	Novel_lncRNA	trans	ENSSSCG00000030953	CH242-134A11.1	-	GO:0005488,GO:0005515,GO:0003674	binding,protein binding,molecular_function	--	--
LNC_000231	XLOC_012453	-	JH118940.1:147819-149861	0	4.95443	#NAME?	5e-05	0.00119245	Novel_lncRNA	trans	ENSSSCG00000015020	BTG4	BTG anti-proliferation factor 4 [Source:HGNC Symbol;Acc:HGNC:13862]	GO:0045930,GO:0048523,GO:0048519,GO:0045786,GO:0007346,GO:0051726,GO:0065007,GO:0050794,GO:0050789,GO:0008150,GO:0044763,GO:0000278,GO:0007049,GO:0009987,GO:0044699	negative regulation of mitotic cell cycle,negative regulation of cellular process,negative regulation of biological process,negative regulation of cell cycle,regulation of mitotic cell cycle,regulation of cell cycle,biological regulation,regulation of cellular process,regulation of biological process,biological_process,single-organism cellular process,mitotic cell cycle,cell cycle,cellular proces…	ssc03018	RNA degradation
LNC_000231	XLOC_012453	-	JH118940.1:147819-149861	0	4.95443	#NAME?	5e-05	0.00119245	Novel_lncRNA	trans	ENSSSCG00000020787	--	--	GO:0008152,GO:0003674,GO:0008150,GO:0003824	metabolic process,molecular_function,biological_process,catalytic activity	--	--
LNC_000231	XLOC_012453	-	JH118940.1:147819-149861	0	4.95443	#NAME?	5e-05	0.00119245	Novel_lncRNA	trans	ENSSSCG00000021498	--	--	--	--	--	--
LNC_000231	XLOC_012453	-	JH118940.1:147819-149861	0	4.95443	#NAME?	5e-05	0.00119245	Novel_lncRNA	trans	ENSSSCG00000004283	DPPA5	developmental pluripotency associated 5 [Source:HGNC Symbol;Acc:HGNC:19201]	GO:0003676,GO:1901363,GO:0003723,GO:0097159,GO:0005488,GO:0003674	nucleic acid binding,heterocyclic compound binding,RNA binding,organic cyclic compound binding,binding,molecular_function	--	--
LNC_000231	XLOC_012453	-	JH118940.1:147819-149861	0	4.95443	#NAME?	5e-05	0.00119245	Novel_lncRNA	trans	ENSSSCG00000012649	SMARCA1	SWI/SNF related, matrix associated, actin dependent regulator of chromatin, subfamily a, member 1 [Source:HGNC Symbol;Acc:HGNC:11097]	GO:0043226,GO:0043227,GO:0005622,GO:0044424,GO:0043229,GO:0044446,GO:0043231,GO:0044422,GO:0008152,GO:0031974,GO:0070013,GO:0043233,GO:0031981,GO:0044428,GO:0006996,GO:0005634,GO:0003824,GO:0071840,GO:0043228,GO:0043232,GO:0043044,GO:0016043,GO:0044464,GO:0005623,GO:0000228,GO:0005694,GO:0044454,GO:0044427,GO:0000790,GO:0000785,GO:0003677,GO:0051276,GO:0005575,GO:0006325,GO:1901363,GO:0097159,GO:…	organelle,membrane-bounded organelle,intracellular,intracellular part,intracellular organelle,intracellular organelle part,intracellular membrane-bounded organelle,organelle part,metabolic process,membrane-enclosed lumen,intracellular organelle lumen,organelle lumen,nuclear lumen,nuclear part,organelle organization,nucleus,catalytic activity,cellular component organization or biogenesis,non-membr…	--	--
LNC_000231	XLOC_012453	-	JH118940.1:147819-149861	0	4.95443	#NAME?	5e-05	0.00119245	Novel_lncRNA	trans	ENSSSCG00000004535	TCF4	transcription factor 4 [Source:HGNC Symbol;Acc:HGNC:11634]	GO:0043226,GO:0043227,GO:0005622,GO:0044424,GO:0043229,GO:0044446,GO:0043231,GO:0044422,GO:0008152,GO:0031974,GO:0070013,GO:0043233,GO:0031981,GO:0044237,GO:0044428,GO:0071704,GO:0006807,GO:0044238,GO:0006366,GO:0032991,GO:0090304,GO:0034641,GO:0005654,GO:0005634,GO:0006357,GO:0046483,GO:0000978,GO:0009058,GO:0000987,GO:0031324,GO:0001159,GO:0051252,GO:0010467,GO:0006139,GO:2001141,GO:1901360,GO:…	organelle,membrane-bounded organelle,intracellular,intracellular part,intracellular organelle,intracellular organelle part,intracellular membrane-bounded organelle,organelle part,metabolic process,membrane-enclosed lumen,intracellular organelle lumen,organelle lumen,nuclear lumen,cellular metabolic process,nuclear part,organic substance metabolic process,nitrogen compound metabolic process,primar…	--	--
LNC_000231	XLOC_012453	-	JH118940.1:147819-149861	0	4.95443	#NAME?	5e-05	0.00119245	Novel_lncRNA	trans	ENSSSCG00000010353	--	--	GO:0044093,GO:0019220,GO:0051174,GO:0043085,GO:0043547,GO:0030695,GO:0006184,GO:0033124,GO:0043087,GO:0009203,GO:0009207,GO:1901069,GO:0009146,GO:0006152,GO:0046130,GO:0060589,GO:0009143,GO:0009154,GO:0042454,GO:0009261,GO:0009164,GO:0046039,GO:1901658,GO:0006796,GO:1901068,GO:0030811,GO:0033121,GO:0006793,GO:0009118,GO:0006195,GO:0072523,GO:0009166,GO:0009205,GO:1901292,GO:0009199,GO:0009144,GO:…	positive regulation of molecular function,regulation of phosphate metabolic process,regulation of phosphorus metabolic process,positive regulation of catalytic activity,positive regulation of GTPase activity,GTPase regulator activity,GTP catabolic process,regulation of GTP catabolic process,regulation of GTPase activity,ribonucleoside triphosphate catabolic process,purine ribonucleoside triphosph…	--	--
LNC_000231	XLOC_012453	-	JH118940.1:147819-149861	0	4.95443	#NAME?	5e-05	0.00119245	Novel_lncRNA	trans	ENSSSCG00000012384	AWAT2	acyl-CoA wax alcohol acyltransferase 2 [Source:HGNC Symbol;Acc:HGNC:23251]	GO:0047196,GO:0050252,GO:0010025,GO:0010166,GO:0008374,GO:0009058,GO:0008152,GO:0005789,GO:0042175,GO:0044425,GO:0044432,GO:0031224,GO:0016747,GO:0012505,GO:0016021,GO:0016746,GO:0016740,GO:0016020,GO:0003674,GO:0043229,GO:0008150,GO:0005783,GO:0031090,GO:0005575,GO:0005622,GO:0044446,GO:0044422,GO:0043226,GO:0003824,GO:0044424,GO:0044444,GO:0043231,GO:0005737,GO:0005623,GO:0043227,GO:0044464	long-chain-alcohol O-fatty-acyltransferase activity,retinol O-fatty-acyltransferase activity,wax biosynthetic process,wax metabolic process,O-acyltransferase activity,biosynthetic process,metabolic process,endoplasmic reticulum membrane,nuclear outer membrane-endoplasmic reticulum membrane network,membrane part,endoplasmic reticulum part,intrinsic to membrane,transferase activity, transferring ac…	ssc00830,ssc04977	Retinol metabolism,Vitamin digestion and absorption
LNC_000231	XLOC_012453	-	JH118940.1:147819-149861	0	4.95443	#NAME?	5e-05	0.00119245	Novel_lncRNA	trans	ENSSSCG00000004204	TMEM244	transmembrane protein 244 [Source:HGNC Symbol;Acc:HGNC:21571]	GO:0044425,GO:0031224,GO:0016021,GO:0016020,GO:0005575	membrane part,intrinsic to membrane,integral to membrane,membrane,cellular_component	--	--
LNC_000231	XLOC_012453	-	JH118940.1:147819-149861	0	4.95443	#NAME?	5e-05	0.00119245	Novel_lncRNA	trans	ENSSSCG00000003303	--	--	GO:0046914,GO:0008270,GO:0005488,GO:0005634,GO:0046872,GO:0043169,GO:0005515,GO:0043167,GO:0003674,GO:0043229,GO:0005575,GO:0005622,GO:0043226,GO:0044424,GO:0043231,GO:0005737,GO:0005623,GO:0043227,GO:0044464	transition metal ion binding,zinc ion binding,binding,nucleus,metal ion binding,cation binding,protein binding,ion binding,molecular_function,intracellular organelle,cellular_component,intracellular,organelle,intracellular part,intracellular membrane-bounded organelle,cytoplasm,cell,membrane-bounded organelle,cell part	--	--
LNC_000231	XLOC_012453	-	JH118940.1:147819-149861	0	4.95443	#NAME?	5e-05	0.00119245	Novel_lncRNA	trans	ENSSSCG00000015618	LAMB3	laminin subunit beta 3 [Source:HGNC Symbol;Acc:HGNC:6490]	GO:0005610,GO:0043256,GO:0005605,GO:0001704,GO:0007369,GO:0050873,GO:0035987,GO:0030154,GO:0001706,GO:0005604,GO:0007492,GO:0048869,GO:0005578,GO:0032991,GO:0044420,GO:0032502,GO:0048856,GO:0048646,GO:0007275,GO:0045444,GO:0009888,GO:0031012,GO:0048598,GO:0009653,GO:0044767,GO:0005488,GO:0005576,GO:0043234,GO:0005515,GO:0044421,GO:0009790,GO:0003674,GO:0032501,GO:0044707,GO:0008150,GO:0044763,GO:…	laminin-5 complex,laminin complex,basal lamina,formation of primary germ layer,gastrulation,brown fat cell differentiation,endodermal cell differentiation,cell differentiation,endoderm formation,basement membrane,endoderm development,cellular developmental process,proteinaceous extracellular matrix,macromolecular complex,extracellular matrix part,developmental process,anatomical structure develop…	ssc05145,ssc04512,ssc05222,ssc05146,ssc04510,ssc05200,ssc04151	Toxoplasmosis,ECM-receptor interaction,Small cell lung cancer,Amoebiasis,Focal adhesion,Pathways in cancer,PI3K-Akt signaling pathway
LNC_000231	XLOC_012453	-	JH118940.1:147819-149861	0	4.95443	#NAME?	5e-05	0.00119245	Novel_lncRNA	trans	ENSSSCG00000003307	NLRP9	NLR family pyrin domain containing 9 [Source:HGNC Symbol;Acc:HGNC:22941]	GO:1901363,GO:0097159,GO:0005524,GO:0032559,GO:0030554,GO:0035639,GO:0001883,GO:0032550,GO:0032549,GO:0001882,GO:0032555,GO:0017076,GO:0032553,GO:0000166,GO:1901265,GO:0005488,GO:0036094,GO:0043167,GO:0043168,GO:0003674	heterocyclic compound binding,organic cyclic compound binding,ATP binding,adenyl ribonucleotide binding,adenyl nucleotide binding,purine ribonucleoside triphosphate binding,purine nucleoside binding,purine ribonucleoside binding,ribonucleoside binding,nucleoside binding,purine ribonucleotide binding,purine nucleotide binding,ribonucleotide binding,nucleotide binding,nucleoside phosphate binding,b…	--	--
LNC_000231	XLOC_012453	-	JH118940.1:147819-149861	0	4.95443	#NAME?	5e-05	0.00119245	Novel_lncRNA	trans	ENSSSCG00000017300	MRC2	mannose receptor C type 2 [Source:HGNC Symbol;Acc:HGNC:16875]	GO:0030574,GO:0044243,GO:0032963,GO:0044259,GO:0030154,GO:0044236,GO:0005518,GO:0008152,GO:0048869,GO:0071704,GO:0001503,GO:0043170,GO:0032502,GO:0001649,GO:0044425,GO:0031224,GO:0016021,GO:0005488,GO:0044710,GO:0005925,GO:0005924,GO:0030055,GO:0030054,GO:0016020,GO:0009056,GO:0005515,GO:0003674,GO:0032501,GO:0044707,GO:0008150,GO:0005912,GO:0070161,GO:0044763,GO:0005575,GO:0009987,GO:0044699	collagen catabolic process,multicellular organismal catabolic process,collagen metabolic process,multicellular organismal macromolecule metabolic process,cell differentiation,multicellular organismal metabolic process,collagen binding,metabolic process,cellular developmental process,organic substance metabolic process,ossification,macromolecule metabolic process,developmental process,osteoblast d…	ssc04145,ssc05152	Phagosome,Tuberculosis
LNC_000231	XLOC_012453	-	JH118940.1:147819-149861	0	4.95443	#NAME?	5e-05	0.00119245	Novel_lncRNA	trans	ENSSSCG00000027318	--	--	GO:0045053,GO:0019898,GO:0034067,GO:0006623,GO:0072666,GO:0072665,GO:0007034,GO:0032507,GO:0051651,GO:0045185,GO:0072594,GO:0044425,GO:0006605,GO:0044765,GO:0016482,GO:0051649,GO:0051235,GO:0051641,GO:0033365,GO:0071702,GO:0033036,GO:0016020,GO:0006810,GO:0051234,GO:0046907,GO:0015031,GO:0006886,GO:0065007,GO:0045184,GO:0008150,GO:0034613,GO:0070727,GO:0065008,GO:0044763,GO:0005575,GO:0008104,GO:…	protein retention in Golgi apparatus,extrinsic to membrane,protein localization to Golgi apparatus,protein targeting to vacuole,establishment of protein localization to vacuole,protein localization to vacuole,vacuolar transport,maintenance of protein location in cell,maintenance of location in cell,maintenance of protein location,establishment of protein localization to organelle,membrane part,pr…	--	--
LNC_000231	XLOC_012453	-	JH118940.1:147819-149861	0	4.95443	#NAME?	5e-05	0.00119245	Novel_lncRNA	trans	ENSSSCG00000025870	HEPACAM2	HEPACAM family member 2 [Source:HGNC Symbol;Acc:HGNC:27364]	GO:0051297,GO:0031023,GO:0043228,GO:0043232,GO:0030496,GO:0032991,GO:0000226,GO:0044425,GO:0005813,GO:0005819,GO:0031224,GO:0005856,GO:0005815,GO:0016021,GO:0005488,GO:0007017,GO:0016020,GO:0043234,GO:0005515,GO:0006996,GO:0003674,GO:0044430,GO:0005794,GO:0015630,GO:0016043,GO:0043229,GO:0008150,GO:0044763,GO:0007010,GO:0071840,GO:0005575,GO:0005622,GO:0044446,GO:0044422,GO:0043226,GO:0009987,GO:…	centrosome organization,microtubule organizing center organization,non-membrane-bounded organelle,intracellular non-membrane-bounded organelle,midbody,macromolecular complex,microtubule cytoskeleton organization,membrane part,centrosome,spindle,intrinsic to membrane,cytoskeleton,microtubule organizing center,integral to membrane,binding,microtubule-based process,membrane,protein complex,protein b…	--	--
LNC_000231	XLOC_012453	-	JH118940.1:147819-149861	0	4.95443	#NAME?	5e-05	0.00119245	Novel_lncRNA	trans	ENSSSCG00000005905	SLC39A4	solute carrier family 39 member 4 [Source:HGNC Symbol;Acc:HGNC:17129]	GO:0043227,GO:0043226,GO:0044424,GO:0005622,GO:0043231,GO:0043229,GO:0005737,GO:0044444,GO:0070062,GO:0043230,GO:0065010,GO:0031982,GO:0031988,GO:0006950,GO:0044464,GO:0005623,GO:0033554,GO:0005385,GO:0044421,GO:0005575,GO:0006829,GO:0006882,GO:0055069,GO:0009605,GO:0005576,GO:0046916,GO:0042592,GO:0046915,GO:0055076,GO:0000041,GO:0008150,GO:0031668,GO:0051179,GO:0071496,GO:0009991,GO:0072503,GO:…	membrane-bounded organelle,organelle,intracellular part,intracellular,intracellular membrane-bounded organelle,intracellular organelle,cytoplasm,cytoplasmic part,extracellular vesicular exosome,extracellular organelle,extracellular membrane-bounded organelle,vesicle,membrane-bounded vesicle,response to stress,cell part,cell,cellular response to stress,zinc ion transmembrane transporter activity,e…	ssc04978	Mineral absorption
LNC_000231	XLOC_012453	-	JH118940.1:147819-149861	0	4.95443	#NAME?	5e-05	0.00119245	Novel_lncRNA	trans	ENSSSCG00000027554	--	--	GO:0044425,GO:0031224,GO:0016021,GO:0016020,GO:0005575	membrane part,intrinsic to membrane,integral to membrane,membrane,cellular_component	--	--
LNC_000231	XLOC_012453	-	JH118940.1:147819-149861	0	4.95443	#NAME?	5e-05	0.00119245	Novel_lncRNA	trans	ENSSSCG00000014726	HBE1	hemoglobin subunit epsilon 1 [Source:HGNC Symbol;Acc:HGNC:4830]	GO:0015669,GO:0005833,GO:0005344,GO:0015671,GO:0044445,GO:0005506,GO:1901363,GO:0097159,GO:0020037,GO:0019825,GO:0046906,GO:0072562,GO:0046914,GO:0005829,GO:0032991,GO:0022892,GO:0044765,GO:0005215,GO:0005615,GO:0005488,GO:0005576,GO:0046872,GO:0043169,GO:0043234,GO:0006810,GO:0043167,GO:0051234,GO:0044421,GO:0003674,GO:0008150,GO:0005575,GO:0005622,GO:0044699,GO:0044424,GO:0051179,GO:0044444,GO:…	gas transport,hemoglobin complex,oxygen transporter activity,oxygen transport,cytosolic part,iron ion binding,heterocyclic compound binding,organic cyclic compound binding,heme binding,oxygen binding,tetrapyrrole binding,blood microparticle,transition metal ion binding,cytosol,macromolecular complex,substrate-specific transporter activity,single-organism transport,transporter activity,extracellul…	--	--
LNC_000231	XLOC_012453	-	JH118940.1:147819-149861	0	4.95443	#NAME?	5e-05	0.00119245	Novel_lncRNA	trans	ENSSSCG00000027407	--	--	GO:1901363,GO:0097159,GO:0008152,GO:0016459,GO:0043228,GO:0043232,GO:0005524,GO:0032559,GO:0030554,GO:0032991,GO:0003774,GO:0005856,GO:0035639,GO:0001883,GO:0032550,GO:0032549,GO:0001882,GO:0032555,GO:0017076,GO:0032553,GO:0000166,GO:1901265,GO:0005488,GO:0036094,GO:0015629,GO:0043234,GO:0016818,GO:0016817,GO:0005515,GO:0043167,GO:0043168,GO:0003674,GO:0044430,GO:0043229,GO:0008150,GO:0017111,GO:…	heterocyclic compound binding,organic cyclic compound binding,metabolic process,myosin complex,non-membrane-bounded organelle,intracellular non-membrane-bounded organelle,ATP binding,adenyl ribonucleotide binding,adenyl nucleotide binding,macromolecular complex,motor activity,cytoskeleton,purine ribonucleoside triphosphate binding,purine nucleoside binding,purine ribonucleoside binding,ribonucleo…	--	--
LNC_000231	XLOC_012453	-	JH118940.1:147819-149861	0	4.95443	#NAME?	5e-05	0.00119245	Novel_lncRNA	trans	ENSSSCG00000021084	S100A6	S100 calcium binding protein A6 [Source:HGNC Symbol;Acc:HGNC:10496]	GO:0044548,GO:0005523,GO:0019898,GO:0009898,GO:0048306,GO:0042803,GO:0042802,GO:0046914,GO:0001726,GO:0046983,GO:0031234,GO:0005829,GO:0048471,GO:0019897,GO:0044425,GO:0008270,GO:0044459,GO:0031252,GO:0012505,GO:0005488,GO:0005576,GO:0005634,GO:0046872,GO:0042995,GO:0005635,GO:0043169,GO:0016020,GO:0008092,GO:0005515,GO:0043167,GO:0005509,GO:0031967,GO:0031975,GO:0044421,GO:0003674,GO:0043229,GO:…	S100 protein binding,tropomyosin binding,extrinsic to membrane,internal side of plasma membrane,calcium-dependent protein binding,protein homodimerization activity,identical protein binding,transition metal ion binding,ruffle,protein dimerization activity,extrinsic to internal side of plasma membrane,cytosol,perinuclear region of cytoplasm,extrinsic to plasma membrane,membrane part,zinc ion bindi…	--	--
LNC_000231	XLOC_012453	-	JH118940.1:147819-149861	0	4.95443	#NAME?	5e-05	0.00119245	Novel_lncRNA	trans	ENSSSCG00000023618	--	--	GO:0043228,GO:0043232,GO:0005856,GO:0043229,GO:0005575,GO:0005622,GO:0043226,GO:0044424,GO:0005623,GO:0044464	non-membrane-bounded organelle,intracellular non-membrane-bounded organelle,cytoskeleton,intracellular organelle,cellular_component,intracellular,organelle,intracellular part,cell,cell part	--	--
LNC_000231	XLOC_012453	-	JH118940.1:147819-149861	0	4.95443	#NAME?	5e-05	0.00119245	Novel_lncRNA	trans	ENSSSCG00000015101	FOXR1	forkhead box R1 [Source:HGNC Symbol;Acc:HGNC:29980]	GO:0003676,GO:1901363,GO:0097159,GO:0003677,GO:0030154,GO:0010467,GO:0009059,GO:0060255,GO:0009058,GO:0043565,GO:0080090,GO:0044260,GO:0008152,GO:0034645,GO:0010468,GO:0019222,GO:0048869,GO:0031323,GO:0071704,GO:0044249,GO:1901576,GO:0019219,GO:0006351,GO:0032774,GO:0051171,GO:0043170,GO:0006366,GO:0034654,GO:0044238,GO:0044237,GO:0019438,GO:0032502,GO:0018130,GO:0010556,GO:0044271,GO:0000981,GO:…	nucleic acid binding,heterocyclic compound binding,organic cyclic compound binding,DNA binding,cell differentiation,gene expression,macromolecule biosynthetic process,regulation of macromolecule metabolic process,biosynthetic process,sequence-specific DNA binding,regulation of primary metabolic process,cellular macromolecule metabolic process,metabolic process,cellular macromolecule biosynthetic …	--	--
LNC_000231	XLOC_012453	-	JH118940.1:147819-149861	0	4.95443	#NAME?	5e-05	0.00119245	Novel_lncRNA	trans	ENSSSCG00000022379	--	--	GO:0008152,GO:0003674,GO:0008150,GO:0003824	metabolic process,molecular_function,biological_process,catalytic activity	ssc00280,ssc01100	Valine, leucine and isoleucine degradation,Metabolic pathways
LNC_000231	XLOC_012453	-	JH118940.1:147819-149861	0	4.95443	#NAME?	5e-05	0.00119245	Novel_lncRNA	trans	ENSSSCG00000003313	--	--	--	--	--	--
LNC_000231	XLOC_012453	-	JH118940.1:147819-149861	0	4.95443	#NAME?	5e-05	0.00119245	Novel_lncRNA	trans	ENSSSCG00000026131	--	--	GO:0008152,GO:0003674,GO:0008150,GO:0016787,GO:0003824	metabolic process,molecular_function,biological_process,hydrolase activity,catalytic activity	--	--
LNC_000231	XLOC_012453	-	JH118940.1:147819-149861	0	4.95443	#NAME?	5e-05	0.00119245	Novel_lncRNA	trans	ENSSSCG00000025759	OLAH	oleoyl-ACP hydrolase [Source:HGNC Symbol;Acc:HGNC:25625]	GO:0009058,GO:0008152,GO:0071704,GO:1901576,GO:0044238,GO:0044710,GO:0008610,GO:0016788,GO:0003674,GO:0008150,GO:0006629,GO:0016787,GO:0003824	biosynthetic process,metabolic process,organic substance metabolic process,organic substance biosynthetic process,primary metabolic process,single-organism metabolic process,lipid biosynthetic process,hydrolase activity, acting on ester bonds,molecular_function,biological_process,lipid metabolic process,hydrolase activity,catalytic activity	ssc00061,ssc01100	Fatty acid biosynthesis,Metabolic pathways
LNC_000231	XLOC_012453	-	JH118940.1:147819-149861	0	4.95443	#NAME?	5e-05	0.00119245	Novel_lncRNA	trans	ENSSSCG00000011644	ANAPC13	anaphase-promoting complex subunit 13 [Source:RefSeq peptide;Acc:NP_001171541]	GO:0070979,GO:0005680,GO:0000152,GO:0044267,GO:0044260,GO:0008152,GO:0071704,GO:0043412,GO:0043170,GO:0006464,GO:0036211,GO:0019538,GO:0032991,GO:0044238,GO:0044237,GO:0000209,GO:0031461,GO:0000151,GO:0005634,GO:0043234,GO:0043229,GO:0008150,GO:0016567,GO:0005575,GO:0032446,GO:0044428,GO:0005622,GO:0044446,GO:0044422,GO:0043226,GO:0009987,GO:0044424,GO:0070647,GO:0043231,GO:0005623,GO:0043227,GO:…	protein K11-linked ubiquitination,anaphase-promoting complex,nuclear ubiquitin ligase complex,cellular protein metabolic process,cellular macromolecule metabolic process,metabolic process,organic substance metabolic process,macromolecule modification,macromolecule metabolic process,cellular protein modification process,protein modification process,protein metabolic process,macromolecular complex,…	ssc04914,ssc04114,ssc04110,ssc04120	Progesterone-mediated oocyte maturation,Oocyte meiosis,Cell cycle,Ubiquitin mediated proteolysis
LNC_000231	XLOC_012453	-	JH118940.1:147819-149861	0	4.95443	#NAME?	5e-05	0.00119245	Novel_lncRNA	trans	ENSSSCG00000012327	HSD17B10	hydroxysteroid 17-beta dehydrogenase 10 [Source:HGNC Symbol;Acc:HGNC:4800]	GO:0003857,GO:0016616,GO:0016614,GO:0008152,GO:0005488,GO:0044710,GO:0016491,GO:0055114,GO:0005515,GO:0003674,GO:0008150,GO:0003824	3-hydroxyacyl-CoA dehydrogenase activity,oxidoreductase activity, acting on the CH-OH group of donors, NAD or NADP as acceptor,oxidoreductase activity, acting on CH-OH group of donors,metabolic process,binding,single-organism metabolic process,oxidoreductase activity,oxidation-reduction process,protein binding,molecular_function,biological_process,catalytic activity	ssc00280,ssc01100,ssc05010	Valine, leucine and isoleucine degradation,Metabolic pathways,Alzheimer's disease
LNC_000231	XLOC_012453	-	JH118940.1:147819-149861	0	4.95443	#NAME?	5e-05	0.00119245	Novel_lncRNA	trans	ENSSSCG00000006379	CD48	CD48 molecule [Source:HGNC Symbol;Acc:HGNC:1683]	GO:0001775,GO:0002376,GO:0045321,GO:0009897,GO:0042110,GO:0046649,GO:0009986,GO:0044425,GO:0031224,GO:0044459,GO:0016021,GO:0005488,GO:0016020,GO:0005515,GO:0007154,GO:0003674,GO:0050896,GO:0065007,GO:0050794,GO:0044700,GO:0023052,GO:0007165,GO:0050789,GO:0008150,GO:0044763,GO:0005886,GO:0005575,GO:0071944,GO:0009987,GO:0044699,GO:0004872,GO:0051716,GO:0005623,GO:0044464	cell activation,immune system process,leukocyte activation,external side of plasma membrane,T cell activation,lymphocyte activation,cell surface,membrane part,intrinsic to membrane,plasma membrane part,integral to membrane,binding,membrane,protein binding,cell communication,molecular_function,response to stimulus,biological regulation,regulation of cellular process,single organism signaling,signa…	ssc04650	Natural killer cell mediated cytotoxicity
LNC_000231	XLOC_012453	-	JH118940.1:147819-149861	0	4.95443	#NAME?	5e-05	0.00119245	Novel_lncRNA	trans	ENSSSCG00000006669	--	--	GO:0008152,GO:0009058,GO:0008150,GO:0048519,GO:0010605,GO:0009892,GO:0019222,GO:1901576,GO:0010629,GO:0044249,GO:0097159,GO:0009889,GO:0048523,GO:0071704,GO:0000786,GO:1901363,GO:0016458,GO:0031326,GO:0031323,GO:0000790,GO:0046983,GO:0060255,GO:0044237,GO:0032993,GO:0005575,GO:0080090,GO:0040029,GO:0044238,GO:0009059,GO:0043227,GO:0043226,GO:0043170,GO:0000785,GO:0051171,GO:0006342,GO:0006325,GO:…	metabolic process,biosynthetic process,biological_process,negative regulation of biological process,negative regulation of macromolecule metabolic process,negative regulation of metabolic process,regulation of metabolic process,organic substance biosynthetic process,negative regulation of gene expression,cellular biosynthetic process,organic cyclic compound binding,regulation of biosynthetic proc…	ssc05322,ssc05034	Systemic lupus erythematosus,Alcoholism
LNC_000231	XLOC_012453	-	JH118940.1:147819-149861	0	4.95443	#NAME?	5e-05	0.00119245	Novel_lncRNA	trans	ENSSSCG00000006901	--	--	GO:0044093,GO:0019220,GO:0051174,GO:0043085,GO:0043547,GO:0030695,GO:0006184,GO:0033124,GO:0043087,GO:0009203,GO:0009207,GO:1901069,GO:0009146,GO:0006152,GO:0046130,GO:0060589,GO:0009143,GO:0009154,GO:0042454,GO:0009261,GO:0009164,GO:0046039,GO:1901658,GO:0006796,GO:1901068,GO:0030811,GO:0033121,GO:0006793,GO:0009118,GO:0006195,GO:0072523,GO:0009166,GO:0009205,GO:1901292,GO:0009199,GO:0009144,GO:…	positive regulation of molecular function,regulation of phosphate metabolic process,regulation of phosphorus metabolic process,positive regulation of catalytic activity,positive regulation of GTPase activity,GTPase regulator activity,GTP catabolic process,regulation of GTP catabolic process,regulation of GTPase activity,ribonucleoside triphosphate catabolic process,purine ribonucleoside triphosph…	--	--
LNC_000231	XLOC_012453	-	JH118940.1:147819-149861	0	4.95443	#NAME?	5e-05	0.00119245	Novel_lncRNA	trans	ENSSSCG00000027923	--	--	GO:0008528,GO:0001653,GO:0044425,GO:0031224,GO:0044459,GO:0016021,GO:0016020,GO:0031226,GO:0007154,GO:0003674,GO:0050896,GO:0065007,GO:0005887,GO:0050794,GO:0044700,GO:0023052,GO:0007165,GO:0050789,GO:0008150,GO:0007166,GO:0044763,GO:0005886,GO:0005575,GO:0071944,GO:0009987,GO:0044699,GO:0004872,GO:0051716,GO:0005623,GO:0044464,GO:0004871,GO:0060089,GO:0004888,GO:0038023,GO:0004930,GO:0007186	G-protein coupled peptide receptor activity,peptide receptor activity,membrane part,intrinsic to membrane,plasma membrane part,integral to membrane,membrane,intrinsic to plasma membrane,cell communication,molecular_function,response to stimulus,biological regulation,integral to plasma membrane,regulation of cellular process,single organism signaling,signaling,signal transduction,regulation of bio…	--	--
LNC_000231	XLOC_012453	-	JH118940.1:147819-149861	0	4.95443	#NAME?	5e-05	0.00119245	Novel_lncRNA	trans	ENSSSCG00000013904	--	--	GO:0042795,GO:0009301,GO:0010467,GO:0006368,GO:0008023,GO:0009059,GO:0009058,GO:0006354,GO:0044260,GO:0008152,GO:0034645,GO:0071704,GO:0044249,GO:1901576,GO:0006351,GO:0032774,GO:0043170,GO:0006366,GO:0034654,GO:0032991,GO:0044238,GO:0044237,GO:0019438,GO:0018130,GO:0044271,GO:1901362,GO:0046483,GO:0016070,GO:0006139,GO:0044451,GO:0006725,GO:0005634,GO:0034641,GO:1901360,GO:0090304,GO:0006807,GO:…	snRNA transcription from RNA polymerase II promoter,snRNA transcription,gene expression,transcription elongation from RNA polymerase II promoter,transcription elongation factor complex,macromolecule biosynthetic process,biosynthetic process,DNA-dependent transcription, elongation,cellular macromolecule metabolic process,metabolic process,cellular macromolecule biosynthetic process,organic substan…	--	--
LNC_000231	XLOC_012453	-	JH118940.1:147819-149861	0	4.95443	#NAME?	5e-05	0.00119245	Novel_lncRNA	trans	ENSSSCG00000007916	--	--	GO:0003676,GO:1901363,GO:0003723,GO:0097159,GO:0005488,GO:0003674	nucleic acid binding,heterocyclic compound binding,RNA binding,organic cyclic compound binding,binding,molecular_function	ssc03018,ssc03015,ssc03013	RNA degradation,mRNA surveillance pathway,RNA transport
LNC_000231	XLOC_012453	-	JH118940.1:147819-149861	0	4.95443	#NAME?	5e-05	0.00119245	Novel_lncRNA	trans	ENSSSCG00000028617	--	--	GO:0003676,GO:1901363,GO:0097159,GO:0000166,GO:1901265,GO:0005488,GO:0036094,GO:0003674	nucleic acid binding,heterocyclic compound binding,organic cyclic compound binding,nucleotide binding,nucleoside phosphate binding,binding,small molecule binding,molecular_function	--	--
LNC_000231	XLOC_012453	-	JH118940.1:147819-149861	0	4.95443	#NAME?	5e-05	0.00119245	Novel_lncRNA	trans	ENSSSCG00000003746	RPSA	ribosomal protein SA [Source:HGNC Symbol;Acc:HGNC:6502]	GO:0005055,GO:0003735,GO:0006407,GO:0000461,GO:0022627,GO:0005840,GO:0051029,GO:0044445,GO:0005198,GO:0000447,GO:0000478,GO:0000479,GO:0015935,GO:0031125,GO:0043236,GO:0006412,GO:0000469,GO:0000028,GO:0000466,GO:0043628,GO:0000460,GO:0050840,GO:0030686,GO:0010467,GO:0022626,GO:0044267,GO:0000462,GO:0009059,GO:0090502,GO:0009058,GO:0030490,GO:0030529,GO:0044260,GO:0008152,GO:0006405,GO:0034645,GO:…	laminin receptor activity,structural constituent of ribosome,rRNA export from nucleus,endonucleolytic cleavage to generate mature 3'-end of SSU-rRNA from (SSU-rRNA, 5.8S rRNA, LSU-rRNA),cytosolic small ribosomal subunit,ribosome,rRNA transport,cytosolic part,structural molecule activity,endonucleolytic cleavage in ITS1 to separate SSU-rRNA from 5.8S rRNA and LSU-rRNA from tricistronic rRNA transc…	ssc03010	Ribosome
LNC_000231	XLOC_012453	-	JH118940.1:147819-149861	0	4.95443	#NAME?	5e-05	0.00119245	Novel_lncRNA	trans	ENSSSCG00000030473	--	--	GO:0003676,GO:1901363,GO:0097159,GO:0003677,GO:0005488,GO:0005634,GO:0003674,GO:0043229,GO:0005575,GO:0005622,GO:0043226,GO:0044424,GO:0043231,GO:0005623,GO:0043227,GO:0044464	nucleic acid binding,heterocyclic compound binding,organic cyclic compound binding,DNA binding,binding,nucleus,molecular_function,intracellular organelle,cellular_component,intracellular,organelle,intracellular part,intracellular membrane-bounded organelle,cell,membrane-bounded organelle,cell part	--	--
LNC_000231	XLOC_012453	-	JH118940.1:147819-149861	0	4.95443	#NAME?	5e-05	0.00119245	Novel_lncRNA	trans	ENSSSCG00000026200	PROK2	prokineticin 2 [Source:HGNC Symbol;Acc:HGNC:18455]	GO:0044093,GO:0048511,GO:0045987,GO:0045860,GO:0043405,GO:0019220,GO:0045933,GO:0051174,GO:0044702,GO:0043085,GO:0033674,GO:0045859,GO:0001932,GO:0006468,GO:0051347,GO:0007623,GO:0043549,GO:0048609,GO:0051247,GO:0019953,GO:0042325,GO:0032504,GO:0001934,GO:0042327,GO:0006940,GO:0016310,GO:0043406,GO:0006796,GO:0051338,GO:0006793,GO:0045765,GO:0048583,GO:1901342,GO:0010604,GO:0071900,GO:0032270,GO:…	positive regulation of molecular function,rhythmic process,positive regulation of smooth muscle contraction,positive regulation of protein kinase activity,regulation of MAP kinase activity,regulation of phosphate metabolic process,positive regulation of muscle contraction,regulation of phosphorus metabolic process,single organism reproductive process,positive regulation of catalytic activity,posi…	--	--
LNC_000231	XLOC_012453	-	JH118940.1:147819-149861	0	4.95443	#NAME?	5e-05	0.00119245	Novel_lncRNA	trans	ENSSSCG00000028362	--	--	GO:0003735,GO:0005840,GO:0005198,GO:0006412,GO:0010467,GO:0044267,GO:0006414,GO:0009059,GO:0009058,GO:0030529,GO:0044260,GO:0008152,GO:0034645,GO:0071704,GO:0044249,GO:0043228,GO:0043232,GO:1901576,GO:0043170,GO:0019538,GO:0032991,GO:0044238,GO:0044237,GO:0003674,GO:0043229,GO:0008150,GO:0005575,GO:0005622,GO:0043226,GO:0009987,GO:0044424,GO:0044444,GO:0005737,GO:0005623,GO:0044464	structural constituent of ribosome,ribosome,structural molecule activity,translation,gene expression,cellular protein metabolic process,translational elongation,macromolecule biosynthetic process,biosynthetic process,ribonucleoprotein complex,cellular macromolecule metabolic process,metabolic process,cellular macromolecule biosynthetic process,organic substance metabolic process,cellular biosynth…	ssc03010	Ribosome
LNC_000231	XLOC_012453	-	JH118940.1:147819-149861	0	4.95443	#NAME?	5e-05	0.00119245	Novel_lncRNA	trans	ENSSSCG00000023860	--	--	--	--	--	--
LNC_000231	XLOC_012453	-	JH118940.1:147819-149861	0	4.95443	#NAME?	5e-05	0.00119245	Novel_lncRNA	trans	ENSSSCG00000026999	--	--	--	--	--	--
LNC_000231	XLOC_012453	-	JH118940.1:147819-149861	0	4.95443	#NAME?	5e-05	0.00119245	Novel_lncRNA	trans	ENSSSCG00000003979	ZNF684	zinc finger protein 684 [Source:HGNC Symbol;Acc:HGNC:28418]	GO:0003676,GO:1901363,GO:0097159,GO:0010467,GO:0009059,GO:0060255,GO:0009058,GO:0080090,GO:0044260,GO:0008152,GO:0034645,GO:0010468,GO:0019222,GO:0031323,GO:0071704,GO:0044249,GO:1901576,GO:0019219,GO:0006351,GO:0032774,GO:0051171,GO:0043170,GO:0034654,GO:0044238,GO:0044237,GO:0019438,GO:0018130,GO:0010556,GO:0044271,GO:1901362,GO:0031326,GO:0006355,GO:2001141,GO:0009889,GO:2000112,GO:0051252,GO:…	nucleic acid binding,heterocyclic compound binding,organic cyclic compound binding,gene expression,macromolecule biosynthetic process,regulation of macromolecule metabolic process,biosynthetic process,regulation of primary metabolic process,cellular macromolecule metabolic process,metabolic process,cellular macromolecule biosynthetic process,regulation of gene expression,regulation of metabolic p…	--	--
LNC_000231	XLOC_012453	-	JH118940.1:147819-149861	0	4.95443	#NAME?	5e-05	0.00119245	Novel_lncRNA	trans	ENSSSCG00000022019	--	--	GO:0034515,GO:0044445,GO:0031597,GO:0008540,GO:0005838,GO:0022624,GO:0044267,GO:0044260,GO:0008152,GO:0000502,GO:0071704,GO:0043170,GO:0019538,GO:0005829,GO:0032991,GO:0044238,GO:0044237,GO:0005634,GO:0043161,GO:0009056,GO:0043234,GO:0010498,GO:0030163,GO:1901575,GO:0003674,GO:0006511,GO:0019941,GO:0043632,GO:0044248,GO:0043229,GO:0008150,GO:0009057,GO:0004175,GO:0051603,GO:0044257,GO:0005575,GO:…	proteasome storage granule,cytosolic part,cytosolic proteasome complex,proteasome regulatory particle, base subcomplex,proteasome regulatory particle,proteasome accessory complex,cellular protein metabolic process,cellular macromolecule metabolic process,metabolic process,proteasome complex,organic substance metabolic process,macromolecule metabolic process,protein metabolic process,cytosol,macro…	--	--
LNC_000231	XLOC_012453	-	JH118940.1:147819-149861	0	4.95443	#NAME?	5e-05	0.00119245	Novel_lncRNA	trans	ENSSSCG00000012198	MAGEB3	MAGE family member B3 [Source:HGNC Symbol;Acc:HGNC:6810]	--	--	--	--
LNC_000231	XLOC_012453	-	JH118940.1:147819-149861	0	4.95443	#NAME?	5e-05	0.00119245	Novel_lncRNA	trans	ENSSSCG00000016231	--	--	GO:0005003,GO:0006468,GO:1901363,GO:0048013,GO:0016310,GO:0006796,GO:0097159,GO:0006793,GO:0044267,GO:0044260,GO:0008152,GO:0004714,GO:0071704,GO:0007169,GO:0016773,GO:0043412,GO:0019199,GO:0016772,GO:0007167,GO:0043170,GO:0006464,GO:0036211,GO:0005524,GO:0019538,GO:0032559,GO:0004713,GO:0016301,GO:0030554,GO:0004672,GO:0044238,GO:0044237,GO:0044425,GO:0031224,GO:0035639,GO:0001883,GO:0032550,GO:…	ephrin receptor activity,protein phosphorylation,heterocyclic compound binding,ephrin receptor signaling pathway,phosphorylation,phosphate-containing compound metabolic process,organic cyclic compound binding,phosphorus metabolic process,cellular protein metabolic process,cellular macromolecule metabolic process,metabolic process,transmembrane receptor protein tyrosine kinase activity,organic sub…	ssc04360	Axon guidance
LNC_000231	XLOC_012453	-	JH118940.1:147819-149861	0	4.95443	#NAME?	5e-05	0.00119245	Novel_lncRNA	trans	ENSSSCG00000030671	DAZL	deleted in azoospermia like [Source:HGNC Symbol;Acc:HGNC:2685]	GO:2000241,GO:0007135,GO:0007147,GO:2000243,GO:0008494,GO:0045836,GO:0045948,GO:0090079,GO:0003676,GO:0044702,GO:0001556,GO:0048469,GO:0006412,GO:0048609,GO:0051247,GO:0045182,GO:0019953,GO:0007143,GO:0032504,GO:0040020,GO:1901363,GO:0003723,GO:0003729,GO:0003730,GO:0048599,GO:0097159,GO:0005844,GO:0009994,GO:0007281,GO:0051445,GO:0010604,GO:0030154,GO:0032270,GO:0010467,GO:0044267,GO:0021700,GO:…	regulation of reproductive process,meiosis II,female meiosis II,positive regulation of reproductive process,translation activator activity,positive regulation of meiosis,positive regulation of translational initiation,translation regulator activity, nucleic acid binding,nucleic acid binding,single organism reproductive process,oocyte maturation,cell maturation,translation,multicellular organismal…	--	--
LNC_000231	XLOC_012453	-	JH118940.1:147819-149861	0	4.95443	#NAME?	5e-05	0.00119245	Novel_lncRNA	trans	ENSSSCG00000010141	ZP4	Zona pellucida sperm-binding protein 4 Processed zona pellucida sperm-binding protein 4 [Source:UniProtKB/Swiss-Prot;Acc:Q07287]	GO:2000241,GO:0006955,GO:2000243,GO:2000359,GO:2000360,GO:0032190,GO:0060478,GO:2000344,GO:0002922,GO:0044093,GO:0060046,GO:0050776,GO:0050778,GO:0001775,GO:0002376,GO:0045956,GO:0045860,GO:0002684,GO:0019220,GO:0051174,GO:0044702,GO:0043085,GO:0033674,GO:0045859,GO:0046903,GO:0045321,GO:0002920,GO:0001932,GO:0070528,GO:0006959,GO:0006468,GO:0051347,GO:0010737,GO:0007340,GO:0043549,GO:0051247,GO:…	regulation of reproductive process,immune response,positive regulation of reproductive process,regulation of binding of sperm to zona pellucida,negative regulation of binding of sperm to zona pellucida,acrosin binding,acrosomal vesicle exocytosis,positive regulation of acrosome reaction,positive regulation of humoral immune response,positive regulation of molecular function,regulation of acrosome…	--	--
LNC_000231	XLOC_012453	-	JH118940.1:147819-149861	0	4.95443	#NAME?	5e-05	0.00119245	Novel_lncRNA	trans	ENSSSCG00000009704	HMGB2	Sus scrofa high mobility group box 2 (HMGB2), mRNA. [Source:RefSeq mRNA;Acc:NM_214063]	GO:0044421,GO:0005576,GO:0005615,GO:0006955,GO:0006952,GO:0009607,GO:0002376,GO:0050830,GO:0051707,GO:0009617,GO:0006950,GO:1901700,GO:0051239,GO:0032496,GO:0006954,GO:0033993,GO:0002237,GO:0042742,GO:0009611,GO:0050829,GO:0010033,GO:0051704,GO:0014070,GO:0008144,GO:0048869,GO:0009888,GO:0010941,GO:0042981,GO:0043067,GO:0007281,GO:2000026,GO:0009719,GO:0048468,GO:0008152,GO:0022412,GO:0048518,GO:…	extracellular region part,extracellular region,extracellular space,immune response,defense response,response to biotic stimulus,immune system process,defense response to Gram-positive bacterium,response to other organism,response to bacterium,response to stress,response to oxygen-containing compound,regulation of multicellular organismal process,response to lipopolysaccharide,inflammatory respons…	--	--
LNC_000231	XLOC_012453	-	JH118940.1:147819-149861	0	4.95443	#NAME?	5e-05	0.00119245	Novel_lncRNA	trans	ENSSSCG00000014228	FAM170A	family with sequence similarity 170 member A [Source:HGNC Symbol;Acc:HGNC:27963]	GO:0010604,GO:0010467,GO:0009059,GO:0060255,GO:0009058,GO:0009893,GO:0080090,GO:0044260,GO:0008152,GO:0034645,GO:0031325,GO:0010468,GO:0019222,GO:0031323,GO:0071704,GO:0044249,GO:1901576,GO:0019219,GO:0006351,GO:0032774,GO:0051171,GO:0043170,GO:0006366,GO:0034654,GO:0044238,GO:0044237,GO:0019438,GO:0018130,GO:0010556,GO:0010557,GO:0044271,GO:1901362,GO:0048518,GO:0031326,GO:0006355,GO:2001141,GO:…	positive regulation of macromolecule metabolic process,gene expression,macromolecule biosynthetic process,regulation of macromolecule metabolic process,biosynthetic process,positive regulation of metabolic process,regulation of primary metabolic process,cellular macromolecule metabolic process,metabolic process,cellular macromolecule biosynthetic process,positive regulation of cellular metabolic …	--	--
LNC_000231	XLOC_012453	-	JH118940.1:147819-149861	0	4.95443	#NAME?	5e-05	0.00119245	Novel_lncRNA	trans	ENSSSCG00000003594	FABP3	fatty acid-binding protein, heart [Source:RefSeq peptide;Acc:NP_001093401]	GO:0035727,GO:0036041,GO:0005504,GO:0033293,GO:0072358,GO:0072359,GO:0032502,GO:0031406,GO:0048856,GO:0048731,GO:0007275,GO:0007507,GO:0048513,GO:0044767,GO:0005488,GO:0043167,GO:0043168,GO:0003674,GO:0032501,GO:0008289,GO:0044707,GO:0008150,GO:0044699	lysophosphatidic acid binding,long-chain fatty acid binding,fatty acid binding,monocarboxylic acid binding,cardiovascular system development,circulatory system development,developmental process,carboxylic acid binding,anatomical structure development,system development,multicellular organismal development,heart development,organ development,single-organism developmental process,binding,ion bindin…	--	--
LNC_000231	XLOC_012453	-	JH118940.1:147819-149861	0	4.95443	#NAME?	5e-05	0.00119245	Novel_lncRNA	trans	ENSSSCG00000029749	--	--	GO:0043269,GO:0006811,GO:0022892,GO:0044425,GO:0044765,GO:0051049,GO:0031224,GO:0005244,GO:0022832,GO:0005215,GO:0016021,GO:0022838,GO:0034765,GO:0015267,GO:0022803,GO:0034762,GO:0032879,GO:0022857,GO:0016020,GO:0055085,GO:0006810,GO:0022836,GO:0022839,GO:0015075,GO:0051234,GO:0022891,GO:0034220,GO:0003674,GO:0065007,GO:0050794,GO:0005216,GO:0050789,GO:0008150,GO:0044763,GO:0005575,GO:0009987,GO:…	regulation of ion transport,ion transport,substrate-specific transporter activity,membrane part,single-organism transport,regulation of transport,intrinsic to membrane,voltage-gated ion channel activity,voltage-gated channel activity,transporter activity,integral to membrane,substrate-specific channel activity,regulation of ion transmembrane transport,channel activity,passive transmembrane transp…	--	--
LNC_000231	XLOC_012453	-	JH118940.1:147819-149861	0	4.95443	#NAME?	5e-05	0.00119245	Novel_lncRNA	trans	ENSSSCG00000029294	--	--	--	--	--	--
LNC_000231	XLOC_012453	-	JH118940.1:147819-149861	0	4.95443	#NAME?	5e-05	0.00119245	Novel_lncRNA	trans	ENSSSCG00000029506	--	--	--	--	--	--
LNC_000231	XLOC_012453	-	JH118940.1:147819-149861	0	4.95443	#NAME?	5e-05	0.00119245	Novel_lncRNA	trans	ENSSSCG00000028629	DEFB121	defensin beta 121 [Source:HGNC Symbol;Acc:HGNC:18101]	GO:0006955,GO:0051707,GO:0009607,GO:0051704,GO:0009617,GO:0002376,GO:0042742,GO:0006952,GO:0045087,GO:0009986,GO:0006950,GO:0005488,GO:0005576,GO:0005515,GO:0003674,GO:0050896,GO:0008150,GO:0005575,GO:0005623,GO:0044464	immune response,response to other organism,response to biotic stimulus,multi-organism process,response to bacterium,immune system process,defense response to bacterium,defense response,innate immune response,cell surface,response to stress,binding,extracellular region,protein binding,molecular_function,response to stimulus,biological_process,cellular_component,cell,cell part	--	--
LNC_000231	XLOC_012453	-	JH118940.1:147819-149861	0	4.95443	#NAME?	5e-05	0.00119245	Novel_lncRNA	trans	ENSSSCG00000028862	--	--	GO:0006955,GO:0051707,GO:0009607,GO:0043330,GO:0051704,GO:0014070,GO:0001775,GO:0002376,GO:0043331,GO:0002252,GO:0051607,GO:0019220,GO:0019221,GO:0051174,GO:0045321,GO:0001932,GO:0006959,GO:0006468,GO:0009615,GO:0051247,GO:0042325,GO:0006952,GO:0001934,GO:0042327,GO:0016310,GO:0071345,GO:0006796,GO:0006793,GO:0048583,GO:0010604,GO:0030154,GO:0032270,GO:0005132,GO:0044267,GO:0042110,GO:0033139,GO:…	immune response,response to other organism,response to biotic stimulus,response to exogenous dsRNA,multi-organism process,response to organic cyclic compound,cell activation,immune system process,response to dsRNA,immune effector process,defense response to virus,regulation of phosphate metabolic process,cytokine-mediated signaling pathway,regulation of phosphorus metabolic process,leukocyte acti…	--	--
LNC_000231	XLOC_012453	-	JH118940.1:147819-149861	0	4.95443	#NAME?	5e-05	0.00119245	Novel_lncRNA	trans	ENSSSCG00000016186	--	--	GO:0005575,GO:0016020,GO:0044425,GO:0031224,GO:0016021	cellular_component,membrane,membrane part,intrinsic to membrane,integral to membrane	--	--
LNC_000231	XLOC_012453	-	JH118940.1:147819-149861	0	4.95443	#NAME?	5e-05	0.00119245	Novel_lncRNA	trans	ENSSSCG00000012280	UXT	-	GO:0051297,GO:0031023,GO:0001106,GO:0001076,GO:0003714,GO:0001191,GO:0010467,GO:0009059,GO:0060255,GO:0009058,GO:0080090,GO:0044260,GO:0008152,GO:0034645,GO:0010468,GO:0019222,GO:0048523,GO:0031323,GO:0071704,GO:0044249,GO:0001104,GO:0043228,GO:0043232,GO:1901576,GO:0019219,GO:0006351,GO:0032774,GO:0051171,GO:0043170,GO:0006366,GO:0034654,GO:0048519,GO:0010629,GO:0044238,GO:0044237,GO:0019438,GO:…	centrosome organization,microtubule organizing center organization,RNA polymerase II transcription corepressor activity,RNA polymerase II transcription factor binding transcription factor activity,transcription corepressor activity,RNA polymerase II transcription factor binding transcription factor activity involved in negative regulation of transcription,gene expression,macromolecule biosyntheti…	--	--
LNC_000231	XLOC_012453	-	JH118940.1:147819-149861	0	4.95443	#NAME?	5e-05	0.00119245	Novel_lncRNA	trans	ENSSSCG00000017932	ASGR2	asialoglycoprotein receptor 2 [Source:HGNC Symbol;Acc:HGNC:743]	GO:0010467,GO:0060255,GO:0044260,GO:0008152,GO:0010468,GO:0019222,GO:0071704,GO:0055088,GO:0043170,GO:1901135,GO:0019538,GO:0044238,GO:0044237,GO:0009100,GO:0048878,GO:0031647,GO:0010608,GO:0044425,GO:0031224,GO:0042592,GO:0016021,GO:0005488,GO:0016020,GO:0005515,GO:0003674,GO:0065007,GO:0050789,GO:0008150,GO:0065008,GO:0005575,GO:0009987	gene expression,regulation of macromolecule metabolic process,cellular macromolecule metabolic process,metabolic process,regulation of gene expression,regulation of metabolic process,organic substance metabolic process,lipid homeostasis,macromolecule metabolic process,carbohydrate derivative metabolic process,protein metabolic process,primary metabolic process,cellular metabolic process,glycoprot…	ssc04918	Thyroid hormone synthesis
LNC_000231	XLOC_012453	-	JH118940.1:147819-149861	0	4.95443	#NAME?	5e-05	0.00119245	Novel_lncRNA	trans	ENSSSCG00000006603	--	--	GO:0001533,GO:0005198,GO:0018149,GO:0030154,GO:0044267,GO:0044260,GO:0008152,GO:0060429,GO:0030216,GO:0048869,GO:0071704,GO:0043412,GO:0043228,GO:0043232,GO:0043170,GO:0006464,GO:0036211,GO:0019538,GO:0009913,GO:0030855,GO:0044238,GO:0044237,GO:0032502,GO:0048856,GO:0048731,GO:0007275,GO:0008544,GO:0048513,GO:0009888,GO:0043588,GO:0005856,GO:0003674,GO:0032501,GO:0044707,GO:0043229,GO:0008150,GO:…	cornified envelope,structural molecule activity,peptide cross-linking,cell differentiation,cellular protein metabolic process,cellular macromolecule metabolic process,metabolic process,epithelium development,keratinocyte differentiation,cellular developmental process,organic substance metabolic process,macromolecule modification,non-membrane-bounded organelle,intracellular non-membrane-bounded or…	--	--
LNC_000231	XLOC_012453	-	JH118940.1:147819-149861	0	4.95443	#NAME?	5e-05	0.00119245	Novel_lncRNA	trans	ENSSSCG00000009651	GNRH1	gonadotropin releasing hormone 1 [Source:HGNC Symbol;Acc:HGNC:4419]	GO:0005183,GO:0031530,GO:2000241,GO:2000354,GO:2000194,GO:2001223,GO:0014070,GO:0048511,GO:0051428,GO:0005179,GO:0044702,GO:0046903,GO:0045471,GO:2001222,GO:0048609,GO:0008406,GO:0032504,GO:0033993,GO:0051046,GO:0032940,GO:0045137,GO:0001541,GO:0030154,GO:0010467,GO:0022414,GO:0048545,GO:0007548,GO:0046879,GO:0060255,GO:0009914,GO:0022602,GO:0048608,GO:0003006,GO:0061458,GO:0042698,GO:0008152,GO:…	gonadotropin hormone-releasing hormone activity,gonadotropin-releasing hormone receptor binding,regulation of reproductive process,regulation of ovarian follicle development,regulation of female gonad development,negative regulation of neuron migration,response to organic cyclic compound,rhythmic process,peptide hormone receptor binding,hormone activity,single organism reproductive process,secret…	ssc04912	GnRH signaling pathway
LNC_000231	XLOC_012453	-	JH118940.1:147819-149861	0	4.95443	#NAME?	5e-05	0.00119245	Novel_lncRNA	trans	ENSSSCG00000005063	OTX2	orthodenticle homeobox 2 [Source:HGNC Symbol;Acc:HGNC:8522]	GO:0003676,GO:0071542,GO:0000978,GO:0000987,GO:0001159,GO:1901363,GO:0097159,GO:0003677,GO:0010604,GO:0030154,GO:0030426,GO:0010467,GO:0001077,GO:0030427,GO:0009059,GO:0060255,GO:0009058,GO:0043565,GO:0000976,GO:0009893,GO:0080090,GO:0044260,GO:0008152,GO:0034645,GO:0031325,GO:0010468,GO:0019222,GO:0048869,GO:0031323,GO:0071704,GO:0044249,GO:0001228,GO:0000982,GO:1901576,GO:0019219,GO:0006351,GO:…	nucleic acid binding,dopaminergic neuron differentiation,RNA polymerase II core promoter proximal region sequence-specific DNA binding,core promoter proximal region sequence-specific DNA binding,core promoter proximal region DNA binding,heterocyclic compound binding,organic cyclic compound binding,DNA binding,positive regulation of macromolecule metabolic process,cell differentiation,growth cone,…	--	--
LNC_000231	XLOC_012453	-	JH118940.1:147819-149861	0	4.95443	#NAME?	5e-05	0.00119245	Novel_lncRNA	trans	ENSSSCG00000006581	S100A16	-	GO:0005488,GO:0046872,GO:0043169,GO:0043167,GO:0005509,GO:0003674	binding,metal ion binding,cation binding,ion binding,calcium ion binding,molecular_function	--	--
LNC_000231	XLOC_012453	-	JH118940.1:147819-149861	0	4.95443	#NAME?	5e-05	0.00119245	Novel_lncRNA	trans	ENSSSCG00000012262	KDM6A	lysine demethylase 6A [Source:HGNC Symbol;Acc:HGNC:12637]	GO:0003682,GO:0048570,GO:0071557,GO:0071558,GO:0031490,GO:0044666,GO:0032525,GO:0043566,GO:0030903,GO:0003676,GO:0001704,GO:0032452,GO:0070076,GO:0032451,GO:0003016,GO:0000578,GO:0016577,GO:0000978,GO:0006482,GO:0008214,GO:0006325,GO:0000987,GO:0048333,GO:0001159,GO:0007369,GO:1901363,GO:0097159,GO:0009880,GO:0003677,GO:0010604,GO:0009948,GO:0070988,GO:0007585,GO:0030154,GO:0010467,GO:0044267,GO:…	chromatin binding,notochord morphogenesis,histone H3-K27 demethylation,histone demethylase activity (H3-K27 specific),chromatin DNA binding,MLL3/4 complex,somite rostral/caudal axis specification,structure-specific DNA binding,notochord development,nucleic acid binding,formation of primary germ layer,histone demethylase activity,histone lysine demethylation,demethylase activity,respiratory system…	ssc05202	Transcriptional misregulation in cancer
LNC_000231	XLOC_012453	-	JH118940.1:147819-149861	0	4.95443	#NAME?	5e-05	0.00119245	Novel_lncRNA	trans	ENSSSCG00000014408	PLAC8L1	PLAC8 like 1 [Source:HGNC Symbol;Acc:HGNC:31746]	--	--	--	--
LNC_000231	XLOC_012453	-	JH118940.1:147819-149861	0	4.95443	#NAME?	5e-05	0.00119245	Novel_lncRNA	trans	ENSSSCG00000016855	FYB	FYN binding protein [Source:HGNC Symbol;Acc:HGNC:4036]	GO:0044464,GO:0005623,GO:0071840,GO:0005515,GO:0016043,GO:0005575,GO:0051641,GO:0033036,GO:0072657,GO:0008104,GO:0061024,GO:0070727,GO:0034613,GO:0072659,GO:0016044,GO:0005488,GO:0007009,GO:0008150,GO:0051179,GO:0009987,GO:0003674,GO:0044763,GO:0044699,GO:0016020,GO:0005886,GO:0071944	cell part,cell,cellular component organization or biogenesis,protein binding,cellular component organization,cellular_component,cellular localization,macromolecule localization,protein localization to membrane,protein localization,membrane organization,cellular macromolecule localization,cellular protein localization,protein localization to plasma membrane,cellular membrane organization,binding,p…	ssc04015	Rap1 signaling pathway
LNC_000231	XLOC_012453	-	JH118940.1:147819-149861	0	4.95443	#NAME?	5e-05	0.00119245	Novel_lncRNA	trans	ENSSSCG00000009409	--	--	--	--	--	--
LNC_000231	XLOC_012453	-	JH118940.1:147819-149861	0	4.95443	#NAME?	5e-05	0.00119245	Novel_lncRNA	trans	ENSSSCG00000028437	--	--	GO:0015669,GO:0035378,GO:0035379,GO:0072019,GO:0072020,GO:0072022,GO:0072032,GO:0072220,GO:0072229,GO:0072230,GO:0072232,GO:0085018,GO:0020003,GO:0072237,GO:0051458,GO:0072239,GO:0030430,GO:0033655,GO:0015670,GO:0070295,GO:0033646,GO:0043656,GO:0072014,GO:0072236,GO:0008519,GO:0016324,GO:0003091,GO:0003097,GO:0033363,GO:0033643,GO:0021670,GO:0051704,GO:0072070,GO:0072488,GO:0072224,GO:0018995,GO:…	gas transport,carbon dioxide transmembrane transport,carbon dioxide transmembrane transporter activity,proximal convoluted tubule development,proximal straight tubule development,descending thin limb development,proximal convoluted tubule segment 2 development,metanephric descending thin limb development,metanephric proximal convoluted tubule development,metanephric proximal straight tubule devel…	ssc04964,ssc04976	Proximal tubule bicarbonate reclamation,Bile secretion
LNC_000231	XLOC_012453	-	JH118940.1:147819-149861	0	4.95443	#NAME?	5e-05	0.00119245	Novel_lncRNA	trans	ENSSSCG00000012773	PNCK	pregnancy up-regulated nonubiquitous CaM kinase [Source:HGNC Symbol;Acc:HGNC:13415]	GO:0006468,GO:1901363,GO:0016310,GO:0006796,GO:0097159,GO:0006793,GO:0044267,GO:0044260,GO:0008152,GO:0004674,GO:0071704,GO:0016773,GO:0043412,GO:0016772,GO:0043170,GO:0006464,GO:0036211,GO:0005524,GO:0019538,GO:0032559,GO:0004713,GO:0016301,GO:0030554,GO:0004672,GO:0044238,GO:0044237,GO:0035639,GO:0001883,GO:0032550,GO:0032549,GO:0001882,GO:0032555,GO:0017076,GO:0032553,GO:0000166,GO:1901265,GO:…	protein phosphorylation,heterocyclic compound binding,phosphorylation,phosphate-containing compound metabolic process,organic cyclic compound binding,phosphorus metabolic process,cellular protein metabolic process,cellular macromolecule metabolic process,metabolic process,protein serine/threonine kinase activity,organic substance metabolic process,phosphotransferase activity, alcohol group as acc…	--	--
LNC_000231	XLOC_012453	-	JH118940.1:147819-149861	0	4.95443	#NAME?	5e-05	0.00119245	Novel_lncRNA	trans	ENSSSCG00000013403	GALNT18	polypeptide N-acetylgalactosaminyltransferase 18 [Source:HGNC Symbol;Acc:HGNC:30488]	GO:0044267,GO:0009059,GO:0009058,GO:0044260,GO:0008152,GO:0034645,GO:0071704,GO:0044249,GO:0043412,GO:1901576,GO:0043170,GO:0006464,GO:0036211,GO:1901135,GO:0019538,GO:0044238,GO:0044237,GO:0009100,GO:0030246,GO:0044425,GO:0031224,GO:0000139,GO:0006486,GO:0043413,GO:0070085,GO:0012505,GO:0016021,GO:0005488,GO:0016740,GO:0044431,GO:0009101,GO:0016757,GO:1901137,GO:0016020,GO:0005975,GO:0003674,GO:…	cellular protein metabolic process,macromolecule biosynthetic process,biosynthetic process,cellular macromolecule metabolic process,metabolic process,cellular macromolecule biosynthetic process,organic substance metabolic process,cellular biosynthetic process,macromolecule modification,organic substance biosynthetic process,macromolecule metabolic process,cellular protein modification process,pro…	ssc00512,ssc01100	Mucin type O-Glycan biosynthesis,Metabolic pathways
LNC_000231	XLOC_012453	-	JH118940.1:147819-149861	0	4.95443	#NAME?	5e-05	0.00119245	Novel_lncRNA	trans	ENSSSCG00000012944	PELI3	pellino E3 ubiquitin protein ligase family member 3 [Source:HGNC Symbol;Acc:HGNC:30010]	GO:2001237,GO:2001236,GO:2001234,GO:0008063,GO:0033209,GO:0010804,GO:0097191,GO:0010803,GO:0019221,GO:0071356,GO:0001960,GO:0060761,GO:0034612,GO:2001233,GO:0071345,GO:0097190,GO:0048583,GO:0034097,GO:0009968,GO:0001959,GO:0023057,GO:0010648,GO:0060759,GO:0048523,GO:0048585,GO:0009966,GO:0023051,GO:0010646,GO:0048519,GO:0010033,GO:0042981,GO:0043067,GO:0010941,GO:0071310,GO:0006915,GO:0012501,GO:…	negative regulation of extrinsic apoptotic signaling pathway,regulation of extrinsic apoptotic signaling pathway,negative regulation of apoptotic signaling pathway,Toll signaling pathway,tumor necrosis factor-mediated signaling pathway,negative regulation of tumor necrosis factor-mediated signaling pathway,extrinsic apoptotic signaling pathway,regulation of tumor necrosis factor-mediated signalin…	--	--
LNC_000231	XLOC_012453	-	JH118940.1:147819-149861	0	4.95443	#NAME?	5e-05	0.00119245	Novel_lncRNA	trans	ENSSSCG00000030857	LENG8	-	--	--	--	--
LNC_000231	XLOC_012453	-	JH118940.1:147819-149861	0	4.95443	#NAME?	5e-05	0.00119245	Novel_lncRNA	trans	ENSSSCG00000005779	--	--	GO:0044425,GO:0031224,GO:0016021,GO:0016020,GO:0005575	membrane part,intrinsic to membrane,integral to membrane,membrane,cellular_component	--	--
LNC_000231	XLOC_012453	-	JH118940.1:147819-149861	0	4.95443	#NAME?	5e-05	0.00119245	Novel_lncRNA	trans	ENSSSCG00000017616	--	--	--	--	--	--
LNC_000231	XLOC_012453	-	JH118940.1:147819-149861	0	4.95443	#NAME?	5e-05	0.00119245	Novel_lncRNA	trans	ENSSSCG00000004898	TNFRSF11A	TNF receptor superfamily member 11a [Source:HGNC Symbol;Acc:HGNC:11908]	GO:0008152,GO:0044237,GO:0071704,GO:0006807,GO:0044238,GO:0002376,GO:0090304,GO:0034641,GO:0046483,GO:0009058,GO:0051252,GO:0010467,GO:0006139,GO:2001141,GO:1901360,GO:1901576,GO:0018130,GO:0048583,GO:0006355,GO:0016070,GO:1901362,GO:0034654,GO:0006725,GO:0010556,GO:0032774,GO:0044271,GO:0006351,GO:0048584,GO:0019438,GO:2000112,GO:0044260,GO:0009059,GO:0044249,GO:0019219,GO:0051171,GO:0009889,GO:…	metabolic process,cellular metabolic process,organic substance metabolic process,nitrogen compound metabolic process,primary metabolic process,immune system process,nucleic acid metabolic process,cellular nitrogen compound metabolic process,heterocycle metabolic process,biosynthetic process,regulation of RNA metabolic process,gene expression,nucleobase-containing compound metabolic process,regula…	ssc05323,ssc04380,ssc04064,ssc04917,ssc04060	Rheumatoid arthritis,Osteoclast differentiation,NF-kappa B signaling pathway,Prolactin signaling pathway,Cytokine-cytokine receptor interaction
LNC_000231	XLOC_012453	-	JH118940.1:147819-149861	0	4.95443	#NAME?	5e-05	0.00119245	Novel_lncRNA	trans	ENSSSCG00000012794	TMEM187	transmembrane protein 187 [Source:HGNC Symbol;Acc:HGNC:13705]	GO:0030133,GO:0044425,GO:0031224,GO:0016021,GO:0016023,GO:0031410,GO:0016020,GO:0043229,GO:0005575,GO:0005622,GO:0043226,GO:0044424,GO:0044444,GO:0043231,GO:0005737,GO:0005623,GO:0031988,GO:0043227,GO:0031982,GO:0044464	transport vesicle,membrane part,intrinsic to membrane,integral to membrane,cytoplasmic membrane-bounded vesicle,cytoplasmic vesicle,membrane,intracellular organelle,cellular_component,intracellular,organelle,intracellular part,cytoplasmic part,intracellular membrane-bounded organelle,cytoplasm,cell,membrane-bounded vesicle,membrane-bounded organelle,vesicle,cell part	--	--
LNC_000231	XLOC_012453	-	JH118940.1:147819-149861	0	4.95443	#NAME?	5e-05	0.00119245	Novel_lncRNA	trans	ENSSSCG00000026173	ABCA1	-	GO:0043226,GO:0043227,GO:0005622,GO:0044424,GO:0043229,GO:0043231,GO:0008152,GO:0003824,GO:0071840,GO:0016043,GO:0044464,GO:0005623,GO:0005575,GO:1901363,GO:0097159,GO:0005515,GO:0033036,GO:0016787,GO:0016817,GO:0015399,GO:0015405,GO:0016818,GO:0071702,GO:0016820,GO:0016462,GO:0042626,GO:0036094,GO:0043691,GO:0017111,GO:0043168,GO:0016887,GO:0000166,GO:1901265,GO:0034186,GO:0043492,GO:0006810,GO:…	organelle,membrane-bounded organelle,intracellular,intracellular part,intracellular organelle,intracellular membrane-bounded organelle,metabolic process,catalytic activity,cellular component organization or biogenesis,cellular component organization,cell part,cell,cellular_component,heterocyclic compound binding,organic cyclic compound binding,protein binding,macromolecule localization,hydrolase …	--	--
LNC_000231	XLOC_012453	-	JH118940.1:147819-149861	0	4.95443	#NAME?	5e-05	0.00119245	Novel_lncRNA	trans	ENSSSCG00000008157	IL18RAP	interleukin 18 receptor accessory protein [Source:HGNC Symbol;Acc:HGNC:5989]	GO:0044425,GO:0031224,GO:0016021,GO:0005488,GO:0016020,GO:0005515,GO:0007154,GO:0003674,GO:0050896,GO:0065007,GO:0050794,GO:0044700,GO:0023052,GO:0007165,GO:0050789,GO:0008150,GO:0044763,GO:0005575,GO:0009987,GO:0044699,GO:0051716	membrane part,intrinsic to membrane,integral to membrane,binding,membrane,protein binding,cell communication,molecular_function,response to stimulus,biological regulation,regulation of cellular process,single organism signaling,signaling,signal transduction,regulation of biological process,biological_process,single-organism cellular process,cellular_component,cellular process,single-organism proc…	ssc05321,ssc04060	Inflammatory bowel disease (IBD),Cytokine-cytokine receptor interaction
LNC_000231	XLOC_012453	-	JH118940.1:147819-149861	0	4.95443	#NAME?	5e-05	0.00119245	Novel_lncRNA	trans	ENSSSCG00000001455	SLA-DRB1	-	GO:0002376,GO:0032991,GO:0006955,GO:0043234,GO:0044464,GO:0005623,GO:0005575,GO:0005515,GO:0019882,GO:0042611,GO:0005488,GO:0002504,GO:0042613,GO:0008150,GO:0050896,GO:0003674,GO:0016020,GO:0044425,GO:0044459,GO:0031224,GO:0016021,GO:0005886,GO:0071944	immune system process,macromolecular complex,immune response,protein complex,cell part,cell,cellular_component,protein binding,antigen processing and presentation,MHC protein complex,binding,antigen processing and presentation of peptide or polysaccharide antigen via MHC class II,MHC class II protein complex,biological_process,response to stimulus,molecular_function,membrane,membrane part,plasma …	ssc05332,ssc05166,ssc05322,ssc04940,ssc05323,ssc05150,ssc05168,ssc05140,ssc05310,ssc05330,ssc05152,ssc04514,ssc05320,ssc05321,ssc05416,ssc04612,ssc04672,ssc05145,ssc05164,ssc04145	Graft-versus-host disease,HTLV-I infection,Systemic lupus erythematosus,Type I diabetes mellitus,Rheumatoid arthritis,Staphylococcus aureus infection,Herpes simplex infection,Leishmaniasis,Asthma,Allograft rejection,Tuberculosis,Cell adhesion molecules (CAMs),Autoimmune thyroid disease,Inflammatory bowel disease (IBD),Viral myocarditis,Antigen processing and presentation,Intestinal immune network…
LNC_000231	XLOC_012453	-	JH118940.1:147819-149861	0	4.95443	#NAME?	5e-05	0.00119245	Novel_lncRNA	trans	ENSSSCG00000005941	CU151851.1	-	GO:0003676,GO:1901363,GO:0003723,GO:0097159,GO:0005488,GO:0003674	nucleic acid binding,heterocyclic compound binding,RNA binding,organic cyclic compound binding,binding,molecular_function	--	--
LNC_000231	XLOC_012453	-	JH118940.1:147819-149861	0	4.95443	#NAME?	5e-05	0.00119245	Novel_lncRNA	trans	ENSSSCG00000003431	NPPB	Natriuretic peptides B Brain natriuretic peptide 32 Brain natriuretic peptide 26 [Source:UniProtKB/Swiss-Prot;Acc:P07634]	GO:0007168,GO:0005179,GO:0006182,GO:0006796,GO:0006793,GO:0046068,GO:0009150,GO:0009259,GO:0019693,GO:0009058,GO:0006163,GO:0008152,GO:0072521,GO:0071704,GO:0044249,GO:0050880,GO:0035150,GO:1901576,GO:0009117,GO:0006753,GO:0007167,GO:0003018,GO:1901135,GO:0055086,GO:0034654,GO:0032991,GO:0044238,GO:0044237,GO:0019438,GO:0019637,GO:0018130,GO:0052652,GO:0044271,GO:0009190,GO:1901362,GO:0009187,GO:…	receptor guanylyl cyclase signaling pathway,hormone activity,cGMP biosynthetic process,phosphate-containing compound metabolic process,phosphorus metabolic process,cGMP metabolic process,purine ribonucleotide metabolic process,ribonucleotide metabolic process,ribose phosphate metabolic process,biosynthetic process,purine nucleotide metabolic process,metabolic process,purine-containing compound me…	ssc04022	cGMP-PKG signaling pathway
LNC_000231	XLOC_012453	-	JH118940.1:147819-149861	0	4.95443	#NAME?	5e-05	0.00119245	Novel_lncRNA	trans	ENSSSCG00000030849	RPL39	-	GO:0043226,GO:0005622,GO:0044424,GO:0043229,GO:0005737,GO:0008152,GO:0044444,GO:0044237,GO:0071704,GO:0044238,GO:0032991,GO:0009058,GO:0010467,GO:1901576,GO:0044260,GO:0009059,GO:0044249,GO:0034645,GO:0043228,GO:0043232,GO:0043170,GO:0044464,GO:0005623,GO:0005575,GO:0005840,GO:0003735,GO:0044267,GO:0005198,GO:0019538,GO:0030529,GO:0006412,GO:0008150,GO:0009987,GO:0003674	organelle,intracellular,intracellular part,intracellular organelle,cytoplasm,metabolic process,cytoplasmic part,cellular metabolic process,organic substance metabolic process,primary metabolic process,macromolecular complex,biosynthetic process,gene expression,organic substance biosynthetic process,cellular macromolecule metabolic process,macromolecule biosynthetic process,cellular biosynthetic p…	--	--
LNC_000231	XLOC_012453	-	JH118940.1:147819-149861	0	4.95443	#NAME?	5e-05	0.00119245	Novel_lncRNA	trans	ENSSSCG00000011591	--	--	GO:0031491,GO:0016584,GO:0003682,GO:0065004,GO:0031490,GO:0071824,GO:0044030,GO:0043566,GO:2000737,GO:0000786,GO:0006334,GO:0003676,GO:0031497,GO:0000785,GO:0034728,GO:0006333,GO:0006325,GO:0031492,GO:1901363,GO:0006323,GO:0032993,GO:0097159,GO:0003677,GO:0030154,GO:0006305,GO:0006306,GO:0010467,GO:0040029,GO:0071103,GO:0060255,GO:0044728,GO:0006304,GO:0080090,GO:0044260,GO:0008152,GO:0010468,GO:…	nucleosome binding,nucleosome positioning,chromatin binding,protein-DNA complex assembly,chromatin DNA binding,protein-DNA complex subunit organization,regulation of DNA methylation,structure-specific DNA binding,negative regulation of stem cell differentiation,nucleosome,nucleosome assembly,nucleic acid binding,chromatin assembly,chromatin,nucleosome organization,chromatin assembly or disassembl…	--	--
LNC_000231	XLOC_012453	-	JH118940.1:147819-149861	0	4.95443	#NAME?	5e-05	0.00119245	Novel_lncRNA	trans	ENSSSCG00000010908	--	--	GO:0006796,GO:0006793,GO:0044267,GO:0044260,GO:0008152,GO:0071704,GO:0043412,GO:0043170,GO:0006464,GO:0036211,GO:0019538,GO:0035335,GO:0004725,GO:0044238,GO:0044237,GO:0004721,GO:0006470,GO:0016791,GO:0016311,GO:0042578,GO:0016788,GO:0003674,GO:0008150,GO:0016787,GO:0009987,GO:0003824	phosphate-containing compound metabolic process,phosphorus metabolic process,cellular protein metabolic process,cellular macromolecule metabolic process,metabolic process,organic substance metabolic process,macromolecule modification,macromolecule metabolic process,cellular protein modification process,protein modification process,protein metabolic process,peptidyl-tyrosine dephosphorylation,prot…	ssc04514,ssc04660,ssc05340,ssc04666	Cell adhesion molecules (CAMs),T cell receptor signaling pathway,Primary immunodeficiency,Fc gamma R-mediated phagocytosis
LNC_000231	XLOC_012453	-	JH118940.1:147819-149861	0	4.95443	#NAME?	5e-05	0.00119245	Novel_lncRNA	trans	ENSSSCG00000002705	--	--	--	--	ssc00970	Aminoacyl-tRNA biosynthesis
LNC_000231	XLOC_012453	-	JH118940.1:147819-149861	0	4.95443	#NAME?	5e-05	0.00119245	Novel_lncRNA	trans	ENSSSCG00000015051	CLDN25	claudin 25 [Source:HGNC Symbol;Acc:HGNC:37218]	GO:0005198,GO:0005923,GO:0070160,GO:0043296,GO:0044425,GO:0031224,GO:0016021,GO:0005911,GO:0030054,GO:0016020,GO:0003674,GO:0005886,GO:0005575,GO:0071944,GO:0005623,GO:0044464	structural molecule activity,tight junction,occluding junction,apical junction complex,membrane part,intrinsic to membrane,integral to membrane,cell-cell junction,cell junction,membrane,molecular_function,plasma membrane,cellular_component,cell periphery,cell,cell part	ssc04514,ssc04670,ssc05160,ssc04530	Cell adhesion molecules (CAMs),Leukocyte transendothelial migration,Hepatitis C,Tight junction
LNC_000231	XLOC_012453	-	JH118940.1:147819-149861	0	4.95443	#NAME?	5e-05	0.00119245	Novel_lncRNA	trans	ENSSSCG00000009954	CRYBB3	crystallin beta B3 [Source:HGNC Symbol;Acc:HGNC:2400]	GO:0005488,GO:0005515,GO:0003674	binding,protein binding,molecular_function	--	--
LNC_000231	XLOC_012453	-	JH118940.1:147819-149861	0	4.95443	#NAME?	5e-05	0.00119245	Novel_lncRNA	trans	ENSSSCG00000007446	--	--	GO:0003676,GO:1901363,GO:0097159,GO:0010467,GO:0009059,GO:0060255,GO:0009058,GO:0080090,GO:0044260,GO:0008152,GO:0034645,GO:0010468,GO:0019222,GO:0031323,GO:0071704,GO:0044249,GO:1901576,GO:0019219,GO:0006351,GO:0032774,GO:0051171,GO:0043170,GO:0034654,GO:0044238,GO:0044237,GO:0019438,GO:0018130,GO:0010556,GO:0044271,GO:1901362,GO:0031326,GO:0001071,GO:0003700,GO:0006355,GO:2001141,GO:0009889,GO:…	nucleic acid binding,heterocyclic compound binding,organic cyclic compound binding,gene expression,macromolecule biosynthetic process,regulation of macromolecule metabolic process,biosynthetic process,regulation of primary metabolic process,cellular macromolecule metabolic process,metabolic process,cellular macromolecule biosynthetic process,regulation of gene expression,regulation of metabolic p…	--	--
LNC_000231	XLOC_012453	-	JH118940.1:147819-149861	0	4.95443	#NAME?	5e-05	0.00119245	Novel_lncRNA	trans	ENSSSCG00000027041	--	--	GO:0046916,GO:0005506,GO:0055076,GO:0000041,GO:0008199,GO:0006879,GO:0006826,GO:0055072,GO:0046914,GO:0055082,GO:0030001,GO:0006875,GO:0006811,GO:0048878,GO:0019725,GO:0055065,GO:0030003,GO:0006873,GO:0044765,GO:0055080,GO:0006812,GO:0042592,GO:0050801,GO:0005488,GO:0046872,GO:0043169,GO:0006810,GO:0043167,GO:0051234,GO:0003674,GO:0065007,GO:0008150,GO:0065008,GO:0044763,GO:0005575,GO:0009987,GO:…	cellular transition metal ion homeostasis,iron ion binding,transition metal ion homeostasis,transition metal ion transport,ferric iron binding,cellular iron ion homeostasis,iron ion transport,iron ion homeostasis,transition metal ion binding,cellular chemical homeostasis,metal ion transport,cellular metal ion homeostasis,ion transport,chemical homeostasis,cellular homeostasis,metal ion homeostasi…	--	--
LNC_000231	XLOC_012453	-	JH118940.1:147819-149861	0	4.95443	#NAME?	5e-05	0.00119245	Novel_lncRNA	trans	ENSSSCG00000023345	--	--	--	--	--	--
LNC_000231	XLOC_012453	-	JH118940.1:147819-149861	0	4.95443	#NAME?	5e-05	0.00119245	Novel_lncRNA	trans	ENSSSCG00000000296	--	--	--	--	--	--
LNC_000231	XLOC_012453	-	JH118940.1:147819-149861	0	4.95443	#NAME?	5e-05	0.00119245	Novel_lncRNA	trans	ENSSSCG00000014261	--	--	GO:0044425,GO:0031224,GO:0016021,GO:0016020,GO:0005575	membrane part,intrinsic to membrane,integral to membrane,membrane,cellular_component	--	--
LNC_000231	XLOC_012453	-	JH118940.1:147819-149861	0	4.95443	#NAME?	5e-05	0.00119245	Novel_lncRNA	trans	ENSSSCG00000007607	KPNA7	karyopherin subunit alpha 7 [Source:HGNC Symbol;Acc:HGNC:21839]	GO:0008565,GO:0006913,GO:0051169,GO:0022892,GO:0006605,GO:0044765,GO:0016482,GO:0051649,GO:0006606,GO:0044744,GO:0051170,GO:0005215,GO:0051641,GO:0017038,GO:0034504,GO:0005488,GO:0033365,GO:0005634,GO:0071702,GO:0033036,GO:0006810,GO:0005515,GO:0051234,GO:0046907,GO:0015031,GO:0006886,GO:0003674,GO:0045184,GO:0043229,GO:0008150,GO:0034613,GO:0070727,GO:0044763,GO:0005575,GO:0008104,GO:0005622,GO:…	protein transporter activity,nucleocytoplasmic transport,nuclear transport,substrate-specific transporter activity,protein targeting,single-organism transport,cytoplasmic transport,establishment of localization in cell,protein import into nucleus,protein targeting to nucleus,nuclear import,transporter activity,cellular localization,protein import,protein localization to nucleus,binding,protein lo…	--	--
LNC_000231	XLOC_012453	-	JH118940.1:147819-149861	0	4.95443	#NAME?	5e-05	0.00119245	Novel_lncRNA	trans	ENSSSCG00000028919	--	--	GO:0003735,GO:0022627,GO:0005840,GO:0044445,GO:0005198,GO:0003676,GO:0015935,GO:0006412,GO:1901363,GO:0003723,GO:0003729,GO:0097159,GO:0010467,GO:0022626,GO:0044267,GO:0009059,GO:0009058,GO:0030529,GO:0044260,GO:0008152,GO:0034645,GO:0071704,GO:0044391,GO:0044249,GO:0043228,GO:0043232,GO:1901576,GO:0043170,GO:0019538,GO:0005829,GO:0032991,GO:0044238,GO:0044237,GO:0005488,GO:0003674,GO:0043229,GO:…	structural constituent of ribosome,cytosolic small ribosomal subunit,ribosome,cytosolic part,structural molecule activity,nucleic acid binding,small ribosomal subunit,translation,heterocyclic compound binding,RNA binding,mRNA binding,organic cyclic compound binding,gene expression,cytosolic ribosome,cellular protein metabolic process,macromolecule biosynthetic process,biosynthetic process,ribonuc…	--	--
LNC_000231	XLOC_012453	-	JH118940.1:147819-149861	0	4.95443	#NAME?	5e-05	0.00119245	Novel_lncRNA	trans	ENSSSCG00000004623	BCL2L10	BCL2 like 10 [Source:HGNC Symbol;Acc:HGNC:993]	GO:2001237,GO:2001236,GO:2001234,GO:0097191,GO:0046982,GO:1901099,GO:2001240,GO:2001233,GO:0097190,GO:2001239,GO:0048583,GO:0042803,GO:0009968,GO:0042802,GO:0023057,GO:0010648,GO:0038034,GO:0097192,GO:2001243,GO:0048523,GO:0035556,GO:0008630,GO:0048585,GO:0009966,GO:0046983,GO:0005741,GO:0023051,GO:0010646,GO:0031968,GO:0019867,GO:2001242,GO:0048519,GO:0042981,GO:0043067,GO:0048518,GO:0010941,GO:…	negative regulation of extrinsic apoptotic signaling pathway,regulation of extrinsic apoptotic signaling pathway,negative regulation of apoptotic signaling pathway,extrinsic apoptotic signaling pathway,protein heterodimerization activity,negative regulation of signal transduction in absence of ligand,negative regulation of extrinsic apoptotic signaling pathway in absence of ligand,regulation of a…	--	--
