# Supplementary material for: Novel Insights reveal Anti-microbial Gene Regulation of Piglet Intestine Immune in response to Clostridium perfringens Infection
Source: Sci Rep. 2019 Feb 13;9:1963. doi: 10.1038/s41598-018-37898-5 (PMC6374412; doi:10.1038/s41598-018-37898-5)
Supplement: Supplementary file 6 — Supplementary Table S5 [file 41598_2018_37898_MOESM6_ESM.xlsx]

## Sheet: Supplementary Table S5
GO_accession	Description	Term_type	Over_represented_pValue	DEG_item	DEG_list	Bg_item	Bg_list	Gene_names	Gene_description	function type
GO:0042612	MHC class I protein complex	cellular_component	2.21e-05	2	14	10	19222	ENSSSCG00000001231,ENSSSCG00000001229	SLA-1|TMP-CH242-74M17.2|	cis
GO:0042605	peptide antigen binding	molecular_function	3.24e-05	2	14	12	19222	ENSSSCG00000001231,ENSSSCG00000001229	SLA-1|TMP-CH242-74M17.2|	cis
GO:0042611	MHC protein complex	cellular_component	9.29e-05	2	14	20	19222	ENSSSCG00000001231,ENSSSCG00000001229	SLA-1|TMP-CH242-74M17.2|	cis
GO:0002474	antigen processing and presentation of peptide antigen via MHC class I	biological_process	0.0001347	2	14	24	19222	ENSSSCG00000001231,ENSSSCG00000001229	SLA-1|TMP-CH242-74M17.2|	cis
GO:0048002	antigen processing and presentation of peptide antigen	biological_process	0.00022629	2	14	31	19222	ENSSSCG00000001229,ENSSSCG00000001231	TMP-CH242-74M17.2|SLA-1|	cis
GO:0003823	antigen binding	molecular_function	0.00024127	2	14	32	19222	ENSSSCG00000001229,ENSSSCG00000001231	TMP-CH242-74M17.2|SLA-1|	cis
GO:0051701	interaction with host	biological_process	0.00071552	2	14	55	19222	ENSSSCG00000001233,ENSSSCG00000017091	TRIM26|TNIP1|	cis
GO:0044501	modulation of signal transduction in other organism	biological_process	0.00072832	1	14	1	19222	ENSSSCG00000017091	TNIP1|	cis
GO:0052027	modulation by symbiont of host signal transduction pathway	biological_process	0.00072832	1	14	1	19222	ENSSSCG00000017091	TNIP1|	cis
GO:0052250	modulation of signal transduction in other organism involved in symbiotic interaction	biological_process	0.00072832	1	14	1	19222	ENSSSCG00000017091	TNIP1|	cis
GO:0085032	modulation by symbiont of host I-kappaB kinase/NF-kappaB cascade	biological_process	0.00072832	1	14	1	19222	ENSSSCG00000017091	TNIP1|	cis
GO:0019882	antigen processing and presentation	biological_process	0.00090847	2	14	62	19222	ENSSSCG00000001231,ENSSSCG00000001229	SLA-1|TMP-CH242-74M17.2|	cis
GO:0046872	metal ion binding	molecular_function	0.0019992	7	14	2838	19222	ENSSSCG00000016159,ENSSSCG00000001232,ENSSSCG00000001233,ENSSSCG00000003606,ENSSSCG00000007895,ENSSSCG00000005954,ENSSSCG00000017094	|CH242-196B23.2|TRIM26|SPOCD1|ZC3H7A|OC90|MARCH6|	cis
GO:0043169	cation binding	molecular_function	0.0023746	7	14	2921	19222	ENSSSCG00000001233,ENSSSCG00000003606,ENSSSCG00000007895,ENSSSCG00000016159,ENSSSCG00000001232,ENSSSCG00000017094,ENSSSCG00000005954	TRIM26|SPOCD1|ZC3H7A||CH242-196B23.2|MARCH6|OC90|	cis
GO:0004087	carbamoyl-phosphate synthase (ammonia) activity	molecular_function	0.0029103	1	14	4	19222	ENSSSCG00000016159	|	cis
GO:0004088	carbamoyl-phosphate synthase (glutamine-hydrolyzing) activity	molecular_function	0.0029103	1	14	4	19222	ENSSSCG00000016159	|	cis
GO:0008716	D-alanine-D-alanine ligase activity	molecular_function	0.0036367	1	14	5	19222	ENSSSCG00000016159	|	cis
GO:0008270	zinc ion binding	molecular_function	0.0046544	4	14	992	19222	ENSSSCG00000001232,ENSSSCG00000003606,ENSSSCG00000001233,ENSSSCG00000017094	CH242-196B23.2|SPOCD1|TRIM26|MARCH6|	cis
GO:0042277	peptide binding	molecular_function	0.0049108	2	14	146	19222	ENSSSCG00000001231,ENSSSCG00000001229	SLA-1|TMP-CH242-74M17.2|	cis
GO:0046597	negative regulation of viral entry into host cell	biological_process	0.0050879	1	14	7	19222	ENSSSCG00000001233	TRIM26|	cis
GO:0033218	amide binding	molecular_function	0.0055858	2	14	156	19222	ENSSSCG00000001229,ENSSSCG00000001231	TMP-CH242-74M17.2|SLA-1|	cis
GO:0006207	'de novo' pyrimidine nucleobase biosynthetic process	biological_process	0.0058127	1	14	8	19222	ENSSSCG00000016159	|	cis
GO:0006526	arginine biosynthetic process	biological_process	0.0058127	1	14	8	19222	ENSSSCG00000016159	|	cis
GO:0019856	pyrimidine nucleobase biosynthetic process	biological_process	0.0058127	1	14	8	19222	ENSSSCG00000016159	|	cis
GO:0044068	modulation by symbiont of host cellular process	biological_process	0.0058127	1	14	8	19222	ENSSSCG00000017091	TNIP1|	cis
GO:1902187	negative regulation of viral release from host cell	biological_process	0.0065371	1	14	9	19222	ENSSSCG00000001233	TRIM26|	cis
GO:1990381	ubiquitin-specific protease binding	molecular_function	0.0065371	1	14	9	19222	ENSSSCG00000017094	MARCH6|	cis
GO:0000050	urea cycle	biological_process	0.007261	1	14	10	19222	ENSSSCG00000016159	|	cis
GO:0019627	urea metabolic process	biological_process	0.0079844	1	14	11	19222	ENSSSCG00000016159	|	cis
GO:0046596	regulation of viral entry into host cell	biological_process	0.0094298	1	14	13	19222	ENSSSCG00000001233	TRIM26|	cis
GO:0071941	nitrogen cycle metabolic process	biological_process	0.0094298	1	14	13	19222	ENSSSCG00000016159	|	cis
GO:0046914	transition metal ion binding	molecular_function	0.010004	4	14	1232	19222	ENSSSCG00000001232,ENSSSCG00000001233,ENSSSCG00000003606,ENSSSCG00000017094	CH242-196B23.2|TRIM26|SPOCD1|MARCH6|	cis
GO:0006206	pyrimidine nucleobase metabolic process	biological_process	0.010873	1	14	15	19222	ENSSSCG00000016159	|	cis
GO:0006525	arginine metabolic process	biological_process	0.010873	1	14	15	19222	ENSSSCG00000016159	|	cis
GO:0044403	symbiosis, encompassing mutualism through parasitism	biological_process	0.010933	2	14	221	19222	ENSSSCG00000017091,ENSSSCG00000001233	TNIP1|TRIM26|	cis
GO:0044419	interspecies interaction between organisms	biological_process	0.010933	2	14	221	19222	ENSSSCG00000017091,ENSSSCG00000001233	TNIP1|TRIM26|	cis
GO:0051019	mitogen-activated protein kinase binding	molecular_function	0.011594	1	14	16	19222	ENSSSCG00000017091	TNIP1|	cis
GO:0003756	protein disulfide isomerase activity	molecular_function	0.012315	1	14	17	19222	ENSSSCG00000027889	|	cis
GO:0016864	intramolecular oxidoreductase activity, transposing S-S bonds	molecular_function	0.012315	1	14	17	19222	ENSSSCG00000027889	|	cis
GO:0046112	nucleobase biosynthetic process	biological_process	0.012315	1	14	17	19222	ENSSSCG00000016159	|	cis
GO:0044003	modification by symbiont of host morphology or physiology	biological_process	0.014473	1	14	20	19222	ENSSSCG00000017091	TNIP1|	cis
GO:0004623	phospholipase A2 activity	molecular_function	0.015154	1	14	21	19222	ENSSSCG00000005954	OC90|	cis
GO:0006541	glutamine metabolic process	biological_process	0.015192	1	14	21	19222	ENSSSCG00000016159	|	cis
GO:0009084	glutamine family amino acid biosynthetic process	biological_process	0.015192	1	14	21	19222	ENSSSCG00000016159	|	cis
GO:0016884	carbon-nitrogen ligase activity, with glutamine as amido-N-donor	molecular_function	0.015192	1	14	21	19222	ENSSSCG00000016159	|	cis
GO:1902186	regulation of viral release from host cell	biological_process	0.016627	1	14	23	19222	ENSSSCG00000001233	TRIM26|	cis
GO:0016881	acid-amino acid ligase activity	molecular_function	0.017344	1	14	24	19222	ENSSSCG00000016159	|	cis
GO:0019076	viral release from host cell	biological_process	0.017344	1	14	24	19222	ENSSSCG00000001233	TRIM26|	cis
GO:0031624	ubiquitin conjugating enzyme binding	molecular_function	0.018061	1	14	25	19222	ENSSSCG00000017094	MARCH6|	cis
GO:0046718	viral entry into host cell	biological_process	0.018061	1	14	25	19222	ENSSSCG00000001233	TRIM26|	cis
GO:0072528	pyrimidine-containing compound biosynthetic process	biological_process	0.019493	1	14	27	19222	ENSSSCG00000016159	|	cis
GO:0006955	immune response	biological_process	0.019667	3	14	818	19222	ENSSSCG00000001233,ENSSSCG00000001229,ENSSSCG00000001231	TRIM26|TMP-CH242-74M17.2|SLA-1|	cis
GO:0030260	entry into host cell	biological_process	0.020208	1	14	28	19222	ENSSSCG00000001233	TRIM26|	cis
GO:0044390	ubiquitin-like protein conjugating enzyme binding	molecular_function	0.020208	1	14	28	19222	ENSSSCG00000017094	MARCH6|	cis
GO:0044409	entry into host	biological_process	0.020208	1	14	28	19222	ENSSSCG00000001233	TRIM26|	cis
GO:0051806	entry into cell of other organism involved in symbiotic interaction	biological_process	0.020208	1	14	28	19222	ENSSSCG00000001233	TRIM26|	cis
GO:0051828	entry into other organism involved in symbiotic interaction	biological_process	0.020208	1	14	28	19222	ENSSSCG00000001233	TRIM26|	cis
GO:0052126	movement in host environment	biological_process	0.020208	1	14	28	19222	ENSSSCG00000001233	TRIM26|	cis
GO:0052192	movement in environment of other organism involved in symbiotic interaction	biological_process	0.020208	1	14	28	19222	ENSSSCG00000001233	TRIM26|	cis
GO:0009112	nucleobase metabolic process	biological_process	0.020922	1	14	29	19222	ENSSSCG00000016159	|	cis
GO:0070936	protein K48-linked ubiquitination	biological_process	0.023776	1	14	33	19222	ENSSSCG00000017094	MARCH6|	cis
GO:0043124	negative regulation of I-kappaB kinase/NF-kappaB signaling	biological_process	0.024488	1	14	34	19222	ENSSSCG00000017091	TNIP1|	cis
GO:0010563	negative regulation of phosphorus metabolic process	biological_process	0.025486	2	14	346	19222	ENSSSCG00000003606,ENSSSCG00000017091	SPOCD1|TNIP1|	cis
GO:0045936	negative regulation of phosphate metabolic process	biological_process	0.025486	2	14	346	19222	ENSSSCG00000017091,ENSSSCG00000003606	TNIP1|SPOCD1|	cis
GO:0016860	intramolecular oxidoreductase activity	molecular_function	0.026622	1	14	37	19222	ENSSSCG00000027889	|	cis
GO:0070373	negative regulation of ERK1 and ERK2 cascade	biological_process	0.026622	1	14	37	19222	ENSSSCG00000017091	TNIP1|	cis
GO:0031400	negative regulation of protein modification process	biological_process	0.031059	2	14	385	19222	ENSSSCG00000017091,ENSSSCG00000003606	TNIP1|SPOCD1|	cis
GO:0098797	plasma membrane protein complex	cellular_component	0.031656	2	14	389	19222	ENSSSCG00000001231,ENSSSCG00000001229	SLA-1|TMP-CH242-74M17.2|	cis
GO:0072527	pyrimidine-containing compound metabolic process	biological_process	0.032291	1	14	45	19222	ENSSSCG00000016159	|	cis
GO:0010923	negative regulation of phosphatase activity	biological_process	0.032997	1	14	46	19222	ENSSSCG00000003606	SPOCD1|	cis
GO:0048525	negative regulation of viral process	biological_process	0.034409	1	14	48	19222	ENSSSCG00000001233	TRIM26|	cis
GO:1903901	negative regulation of viral life cycle	biological_process	0.034409	1	14	48	19222	ENSSSCG00000001233	TRIM26|	cis
GO:0016525	negative regulation of angiogenesis	biological_process	0.035114	1	14	49	19222	ENSSSCG00000023005	|	cis
GO:0035308	negative regulation of protein dephosphorylation	biological_process	0.035818	1	14	50	19222	ENSSSCG00000003606	SPOCD1|	cis
GO:2000181	negative regulation of blood vessel morphogenesis	biological_process	0.035818	1	14	50	19222	ENSSSCG00000023005	|	cis
GO:0035305	negative regulation of dephosphorylation	biological_process	0.036522	1	14	51	19222	ENSSSCG00000003606	SPOCD1|	cis
GO:1901343	negative regulation of vasculature development	biological_process	0.037226	1	14	52	19222	ENSSSCG00000023005	|	cis
GO:0043167	ion binding	molecular_function	0.037823	7	14	4796	19222	ENSSSCG00000017094,ENSSSCG00000005954,ENSSSCG00000007895,ENSSSCG00000003606,ENSSSCG00000001233,ENSSSCG00000001232,ENSSSCG00000016159	MARCH6|OC90|ZC3H7A|SPOCD1|TRIM26|CH242-196B23.2||	cis
GO:0009064	glutamine family amino acid metabolic process	biological_process	0.039334	1	14	55	19222	ENSSSCG00000016159	|	cis
GO:0051817	modification of morphology or physiology of other organism involved in symbiotic interaction	biological_process	0.040036	1	14	56	19222	ENSSSCG00000017091	TNIP1|	cis
GO:0045454	cell redox homeostasis	biological_process	0.041437	1	14	58	19222	ENSSSCG00000027889	|	cis
GO:0035821	modification of morphology or physiology of other organism	biological_process	0.042138	1	14	59	19222	ENSSSCG00000017091	TNIP1|	cis
GO:0016879	ligase activity, forming carbon-nitrogen bonds	molecular_function	0.043537	1	14	61	19222	ENSSSCG00000016159	|	cis
GO:0002020	protease binding	molecular_function	0.045632	1	14	64	19222	ENSSSCG00000017094	MARCH6|	cis
GO:1901607	alpha-amino acid biosynthetic process	biological_process	0.046329	1	14	65	19222	ENSSSCG00000016159	|	cis
GO:0008652	cellular amino acid biosynthetic process	biological_process	0.047723	1	14	67	19222	ENSSSCG00000016159	|	cis
GO:0015669	gas transport	biological_process	0.001637	2	98	12	19222	ENSSSCG00000028437,ENSSSCG00000014726	|HBE1|	trans
GO:2001237	negative regulation of extrinsic apoptotic signaling pathway	biological_process	0.0033964	3	98	59	19222	ENSSSCG00000009704,ENSSSCG00000004623,ENSSSCG00000012944	HMGB2|BCL2L10|PELI3|	trans
GO:0005183	gonadotropin hormone-releasing hormone activity	molecular_function	0.004918	1	98	1	19222	ENSSSCG00000009651	GNRH1|	trans
GO:0031530	gonadotropin-releasing hormone receptor binding	molecular_function	0.004918	1	98	1	19222	ENSSSCG00000009651	GNRH1|	trans
GO:0035378	carbon dioxide transmembrane transport	biological_process	0.0050749	1	98	1	19222	ENSSSCG00000028437	|	trans
GO:0035379	carbon dioxide transmembrane transporter activity	molecular_function	0.0050749	1	98	1	19222	ENSSSCG00000028437	|	trans
GO:0072019	proximal convoluted tubule development	biological_process	0.0050749	1	98	1	19222	ENSSSCG00000028437	|	trans
GO:0072020	proximal straight tubule development	biological_process	0.0050749	1	98	1	19222	ENSSSCG00000028437	|	trans
GO:0072022	descending thin limb development	biological_process	0.0050749	1	98	1	19222	ENSSSCG00000028437	|	trans
GO:0072032	proximal convoluted tubule segment 2 development	biological_process	0.0050749	1	98	1	19222	ENSSSCG00000028437	|	trans
GO:0072220	metanephric descending thin limb development	biological_process	0.0050749	1	98	1	19222	ENSSSCG00000028437	|	trans
GO:0072229	metanephric proximal convoluted tubule development	biological_process	0.0050749	1	98	1	19222	ENSSSCG00000028437	|	trans
GO:0072230	metanephric proximal straight tubule development	biological_process	0.0050749	1	98	1	19222	ENSSSCG00000028437	|	trans
GO:0072232	metanephric proximal convoluted tubule segment 2 development	biological_process	0.0050749	1	98	1	19222	ENSSSCG00000028437	|	trans
GO:0085018	maintenance of symbiont-containing vacuole by host	biological_process	0.0050749	1	98	1	19222	ENSSSCG00000028437	|	trans
GO:0047196	long-chain-alcohol O-fatty-acyltransferase activity	molecular_function	0.0050955	1	98	1	19222	ENSSSCG00000012384	AWAT2|	trans
GO:0050252	retinol O-fatty-acyltransferase activity	molecular_function	0.0050955	1	98	1	19222	ENSSSCG00000012384	AWAT2|	trans
GO:0010931	macrophage tolerance induction	biological_process	0.0050985	1	98	1	19222	ENSSSCG00000000475	IRAK3|	trans
GO:0010932	regulation of macrophage tolerance induction	biological_process	0.0050985	1	98	1	19222	ENSSSCG00000000475	IRAK3|	trans
GO:0010933	positive regulation of macrophage tolerance induction	biological_process	0.0050985	1	98	1	19222	ENSSSCG00000000475	IRAK3|	trans
GO:0001011	transcription factor activity, sequence-specific DNA binding, RNA polymerase recruiting	molecular_function	0.0050992	1	98	1	19222	ENSSSCG00000004535	TCF4|	trans
GO:0001087	transcription factor activity, TFIIB-class binding	molecular_function	0.0050992	1	98	1	19222	ENSSSCG00000004535	TCF4|	trans
GO:0001093	TFIIB-class transcription factor binding	molecular_function	0.0050992	1	98	1	19222	ENSSSCG00000004535	TCF4|	trans
GO:0032685	negative regulation of granulocyte macrophage colony-stimulating factor production	biological_process	0.0050992	1	98	1	19222	ENSSSCG00000006381	CD84|	trans
GO:0032701	negative regulation of interleukin-18 production	biological_process	0.0050992	1	98	1	19222	ENSSSCG00000006381	CD84|	trans
GO:0060086	circadian temperature homeostasis	biological_process	0.0050992	1	98	1	19222	ENSSSCG00000004898	TNFRSF11A|	trans
GO:0006955	immune response	biological_process	0.0088292	10	98	818	19222	ENSSSCG00000010141,ENSSSCG00000004898,ENSSSCG00000001455,ENSSSCG00000009704,ENSSSCG00000017006,ENSSSCG00000000475,ENSSSCG00000006381,ENSSSCG00000028862,ENSSSCG00000012118,ENSSSCG00000028629	ZP4|TNFRSF11A|SLA-DRB1|HMGB2|LCP2|IRAK3|CD84||TLR8|DEFB121|	trans
GO:0045576	mast cell activation	biological_process	0.0095512	2	98	29	19222	ENSSSCG00000006381,ENSSSCG00000017006	CD84|LCP2|	trans
GO:0006363	termination of RNA polymerase I transcription	biological_process	0.010135	1	98	2	19222	ENSSSCG00000001239	|	trans
GO:0020003	symbiont-containing vacuole	cellular_component	0.010148	1	98	2	19222	ENSSSCG00000028437	|	trans
GO:0072237	metanephric proximal tubule development	biological_process	0.010148	1	98	2	19222	ENSSSCG00000028437	|	trans
GO:0005055	laminin receptor activity	molecular_function	0.010172	1	98	2	19222	ENSSSCG00000003746	RPSA|	trans
GO:0007147	female meiosis II	biological_process	0.010172	1	98	2	19222	ENSSSCG00000030671	DAZL|	trans
GO:0032661	regulation of interleukin-18 production	biological_process	0.010172	1	98	2	19222	ENSSSCG00000006381	CD84|	trans
GO:0044378	non-sequence-specific DNA binding, bending	molecular_function	0.010172	1	98	2	19222	ENSSSCG00000009704	HMGB2|	trans
GO:0071810	regulation of fever generation by regulation of prostaglandin secretion	biological_process	0.010172	1	98	2	19222	ENSSSCG00000004898	TNFRSF11A|	trans
GO:0071812	positive regulation of fever generation by positive regulation of prostaglandin secretion	biological_process	0.010172	1	98	2	19222	ENSSSCG00000004898	TNFRSF11A|	trans
GO:0071848	positive regulation of ERK1 and ERK2 cascade via TNFSF11-mediated signaling	biological_process	0.010172	1	98	2	19222	ENSSSCG00000004898	TNFRSF11A|	trans
GO:0100009	regulation of fever generation by prostaglandin secretion	biological_process	0.010172	1	98	2	19222	ENSSSCG00000004898	TNFRSF11A|	trans
GO:0100011	positive regulation of fever generation by prostaglandin secretion	biological_process	0.010172	1	98	2	19222	ENSSSCG00000004898	TNFRSF11A|	trans
GO:0001083	transcription factor activity, RNA polymerase II basal transcription factor binding	molecular_function	0.010172	1	98	2	19222	ENSSSCG00000004535	TCF4|	trans
GO:0005610	laminin-5 complex	cellular_component	0.010172	1	98	2	19222	ENSSSCG00000015618	LAMB3|	trans
GO:0034224	cellular response to zinc ion starvation	biological_process	0.010172	1	98	2	19222	ENSSSCG00000005905	SLC39A4|	trans
GO:0070576	vitamin D 24-hydroxylase activity	molecular_function	0.010172	1	98	2	19222	ENSSSCG00000001906	CYP1A1|	trans
GO:0031491	nucleosome binding	molecular_function	0.012258	2	98	33	19222	ENSSSCG00000011591,ENSSSCG00000012649	|SMARCA1|	trans
GO:0051707	response to other organism	biological_process	0.012936	7	98	492	19222	ENSSSCG00000012118,ENSSSCG00000000475,ENSSSCG00000004898,ENSSSCG00000028862,ENSSSCG00000028629,ENSSSCG00000009127,ENSSSCG00000009704	TLR8|IRAK3|TNFRSF11A||DEFB121|ALPK1|HMGB2|	trans
GO:0043207	response to external biotic stimulus	biological_process	0.013069	7	98	493	19222	ENSSSCG00000000475,ENSSSCG00000004898,ENSSSCG00000028862,ENSSSCG00000012118,ENSSSCG00000009127,ENSSSCG00000009704,ENSSSCG00000028629	IRAK3|TNFRSF11A||TLR8|ALPK1|HMGB2|DEFB121|	trans
GO:2000354	regulation of ovarian follicle development	biological_process	0.01504	1	98	3	19222	ENSSSCG00000009651	GNRH1|	trans
GO:0051458	corticotropin secretion	biological_process	0.015195	1	98	3	19222	ENSSSCG00000028437	|	trans
GO:0072239	metanephric glomerulus vasculature development	biological_process	0.015195	1	98	3	19222	ENSSSCG00000028437	|	trans
GO:0010025	wax biosynthetic process	biological_process	0.015215	1	98	3	19222	ENSSSCG00000012384	AWAT2|	trans
GO:0010166	wax metabolic process	biological_process	0.015215	1	98	3	19222	ENSSSCG00000012384	AWAT2|	trans
GO:0032494	response to peptidoglycan	biological_process	0.015218	1	98	3	19222	ENSSSCG00000000475	IRAK3|	trans
GO:0031620	regulation of fever generation	biological_process	0.015219	1	98	3	19222	ENSSSCG00000004898	TNFRSF11A|	trans
GO:0031622	positive regulation of fever generation	biological_process	0.015219	1	98	3	19222	ENSSSCG00000004898	TNFRSF11A|	trans
GO:0032190	acrosin binding	molecular_function	0.015219	1	98	3	19222	ENSSSCG00000010141	ZP4|	trans
GO:0033004	negative regulation of mast cell activation	biological_process	0.015219	1	98	3	19222	ENSSSCG00000006381	CD84|	trans
GO:0033007	negative regulation of mast cell activation involved in immune response	biological_process	0.015219	1	98	3	19222	ENSSSCG00000006381	CD84|	trans
GO:0036398	TCR signalosome	cellular_component	0.015219	1	98	3	19222	ENSSSCG00000017006	LCP2|	trans
GO:0043305	negative regulation of mast cell degranulation	biological_process	0.015219	1	98	3	19222	ENSSSCG00000006381	CD84|	trans
GO:0070330	aromatase activity	molecular_function	0.015219	1	98	3	19222	ENSSSCG00000001906	CYP1A1|	trans
GO:0097100	supercoiled DNA binding	molecular_function	0.015219	1	98	3	19222	ENSSSCG00000009704	HMGB2|	trans
GO:2000359	regulation of binding of sperm to zona pellucida	biological_process	0.015219	1	98	3	19222	ENSSSCG00000010141	ZP4|	trans
GO:2000360	negative regulation of binding of sperm to zona pellucida	biological_process	0.015219	1	98	3	19222	ENSSSCG00000010141	ZP4|	trans
GO:2001236	regulation of extrinsic apoptotic signaling pathway	biological_process	0.01698	3	98	106	19222	ENSSSCG00000004623,ENSSSCG00000012944,ENSSSCG00000009704	BCL2L10|PELI3|HMGB2|	trans
GO:0009607	response to biotic stimulus	biological_process	0.018368	7	98	528	19222	ENSSSCG00000012118,ENSSSCG00000000475,ENSSSCG00000004898,ENSSSCG00000028862,ENSSSCG00000028629,ENSSSCG00000009127,ENSSSCG00000009704	TLR8|IRAK3|TNFRSF11A||DEFB121|ALPK1|HMGB2|	trans
GO:0098542	defense response to other organism	biological_process	0.018742	5	98	300	19222	ENSSSCG00000028629,ENSSSCG00000009704,ENSSSCG00000009127,ENSSSCG00000012118,ENSSSCG00000028862	DEFB121|HMGB2|ALPK1|TLR8||	trans
GO:0015670	carbon dioxide transport	biological_process	0.020217	1	98	4	19222	ENSSSCG00000028437	|	trans
GO:0030430	host cell cytoplasm	cellular_component	0.020217	1	98	4	19222	ENSSSCG00000028437	|	trans
GO:0033655	host cell cytoplasm part	cellular_component	0.020217	1	98	4	19222	ENSSSCG00000028437	|	trans
GO:0034515	proteasome storage granule	cellular_component	0.020231	1	98	4	19222	ENSSSCG00000022019	|	trans
GO:0010936	negative regulation of macrophage cytokine production	biological_process	0.02024	1	98	4	19222	ENSSSCG00000000475	IRAK3|	trans
GO:0016584	nucleosome positioning	biological_process	0.020241	1	98	4	19222	ENSSSCG00000011591	|	trans
GO:0016308	1-phosphatidylinositol-4-phosphate 5-kinase activity	molecular_function	0.020241	1	98	4	19222	ENSSSCG00000005629	PIP5KL1|	trans
GO:0031652	positive regulation of heat generation	biological_process	0.020241	1	98	4	19222	ENSSSCG00000004898	TNFRSF11A|	trans
GO:0032621	interleukin-18 production	biological_process	0.020241	1	98	4	19222	ENSSSCG00000006381	CD84|	trans
GO:0034186	apolipoprotein A-I binding	molecular_function	0.020241	1	98	4	19222	ENSSSCG00000026173	ABCA1|	trans
GO:0043256	laminin complex	cellular_component	0.020241	1	98	4	19222	ENSSSCG00000015618	LAMB3|	trans
GO:0045356	positive regulation of interferon-alpha biosynthetic process	biological_process	0.020241	1	98	4	19222	ENSSSCG00000012118	TLR8|	trans
GO:0060467	negative regulation of fertilization	biological_process	0.020241	1	98	4	19222	ENSSSCG00000010141	ZP4|	trans
GO:0060478	acrosomal vesicle exocytosis	biological_process	0.020241	1	98	4	19222	ENSSSCG00000010141	ZP4|	trans
GO:0071847	TNFSF11-mediated signaling pathway	biological_process	0.020241	1	98	4	19222	ENSSSCG00000004898	TNFRSF11A|	trans
GO:0051704	multi-organism process	biological_process	0.023394	11	98	1094	19222	ENSSSCG00000028437,ENSSSCG00000009704,ENSSSCG00000004898,ENSSSCG00000010141,ENSSSCG00000028629,ENSSSCG00000030671,ENSSSCG00000009127,ENSSSCG00000012118,ENSSSCG00000026200,ENSSSCG00000028862,ENSSSCG00000000475	|HMGB2|TNFRSF11A|ZP4|DEFB121|DAZL|ALPK1|TLR8|PROK2||IRAK3|	trans
GO:0042795	snRNA transcription from RNA polymerase II promoter	biological_process	0.024598	1	98	5	19222	ENSSSCG00000013904	|	trans
GO:0044853	plasma membrane raft	cellular_component	0.024924	2	98	48	19222	ENSSSCG00000028437,ENSSSCG00000017006	|LCP2|	trans
GO:0033646	host intracellular part	cellular_component	0.025213	1	98	5	19222	ENSSSCG00000028437	|	trans
GO:0043656	intracellular region of host	cellular_component	0.025213	1	98	5	19222	ENSSSCG00000028437	|	trans
GO:0070295	renal water absorption	biological_process	0.025213	1	98	5	19222	ENSSSCG00000028437	|	trans
GO:0072014	proximal tubule development	biological_process	0.025213	1	98	5	19222	ENSSSCG00000028437	|	trans
GO:0072236	metanephric loop of Henle development	biological_process	0.025213	1	98	5	19222	ENSSSCG00000028437	|	trans
GO:0008494	translation activator activity	molecular_function	0.025237	1	98	5	19222	ENSSSCG00000030671	DAZL|	trans
GO:0002887	negative regulation of myeloid leukocyte mediated immunity	biological_process	0.025237	1	98	5	19222	ENSSSCG00000006381	CD84|	trans
GO:0031650	regulation of heat generation	biological_process	0.025237	1	98	5	19222	ENSSSCG00000004898	TNFRSF11A|	trans
GO:0032306	regulation of prostaglandin secretion	biological_process	0.025237	1	98	5	19222	ENSSSCG00000004898	TNFRSF11A|	trans
GO:0032308	positive regulation of prostaglandin secretion	biological_process	0.025237	1	98	5	19222	ENSSSCG00000004898	TNFRSF11A|	trans
GO:0043301	negative regulation of leukocyte degranulation	biological_process	0.025237	1	98	5	19222	ENSSSCG00000006381	CD84|	trans
GO:0045349	interferon-alpha biosynthetic process	biological_process	0.025237	1	98	5	19222	ENSSSCG00000012118	TLR8|	trans
GO:0045354	regulation of interferon-alpha biosynthetic process	biological_process	0.025237	1	98	5	19222	ENSSSCG00000012118	TLR8|	trans
GO:0045359	positive regulation of interferon-beta biosynthetic process	biological_process	0.025237	1	98	5	19222	ENSSSCG00000012118	TLR8|	trans
GO:0045416	positive regulation of interleukin-8 biosynthetic process	biological_process	0.025237	1	98	5	19222	ENSSSCG00000012118	TLR8|	trans
GO:1903306	negative regulation of regulated secretory pathway	biological_process	0.025237	1	98	5	19222	ENSSSCG00000006381	CD84|	trans
GO:0016324	apical plasma membrane	cellular_component	0.027749	3	98	128	19222	ENSSSCG00000005905,ENSSSCG00000028437,ENSSSCG00000026173	SLC39A4||ABCA1|	trans
GO:0065004	protein-DNA complex assembly	biological_process	0.027751	3	98	128	19222	ENSSSCG00000011591,ENSSSCG00000004535,ENSSSCG00000009704	|TCF4|HMGB2|	trans
GO:0003682	chromatin binding	molecular_function	0.029104	5	98	337	19222	ENSSSCG00000009704,ENSSSCG00000012649,ENSSSCG00000004535,ENSSSCG00000012262,ENSSSCG00000011591	HMGB2|SMARCA1|TCF4|KDM6A||	trans
GO:0003735	structural constituent of ribosome	molecular_function	0.029266	4	98	228	19222	ENSSSCG00000003746,ENSSSCG00000030849,ENSSSCG00000028362,ENSSSCG00000028919	RPSA|RPL39|||	trans
GO:2001234	negative regulation of apoptotic signaling pathway	biological_process	0.02944	3	98	131	19222	ENSSSCG00000009704,ENSSSCG00000012944,ENSSSCG00000004623	HMGB2|PELI3|BCL2L10|	trans
GO:0009301	snRNA transcription	biological_process	0.029572	1	98	6	19222	ENSSSCG00000013904	|	trans
GO:2000194	regulation of female gonad development	biological_process	0.030031	1	98	6	19222	ENSSSCG00000009651	GNRH1|	trans
GO:0005833	hemoglobin complex	cellular_component	0.030127	1	98	6	19222	ENSSSCG00000014726	HBE1|	trans
GO:0003091	renal water homeostasis	biological_process	0.030184	1	98	6	19222	ENSSSCG00000028437	|	trans
GO:0003097	renal water transport	biological_process	0.030184	1	98	6	19222	ENSSSCG00000028437	|	trans
GO:0002645	positive regulation of tolerance induction	biological_process	0.030207	1	98	6	19222	ENSSSCG00000000475	IRAK3|	trans
GO:0008063	Toll signaling pathway	biological_process	0.030208	1	98	6	19222	ENSSSCG00000012944	PELI3|	trans
GO:0009404	toxin metabolic process	biological_process	0.030208	1	98	6	19222	ENSSSCG00000001906	CYP1A1|	trans
GO:0032303	regulation of icosanoid secretion	biological_process	0.030208	1	98	6	19222	ENSSSCG00000004898	TNFRSF11A|	trans
GO:0032305	positive regulation of icosanoid secretion	biological_process	0.030208	1	98	6	19222	ENSSSCG00000004898	TNFRSF11A|	trans
GO:0045350	interferon-beta biosynthetic process	biological_process	0.030208	1	98	6	19222	ENSSSCG00000012118	TLR8|	trans
GO:0045357	regulation of interferon-beta biosynthetic process	biological_process	0.030208	1	98	6	19222	ENSSSCG00000012118	TLR8|	trans
GO:0048570	notochord morphogenesis	biological_process	0.030208	1	98	6	19222	ENSSSCG00000012262	KDM6A|	trans
GO:0050665	hydrogen peroxide biosynthetic process	biological_process	0.030208	1	98	6	19222	ENSSSCG00000001906	CYP1A1|	trans
GO:0051103	DNA ligation involved in DNA repair	biological_process	0.030208	1	98	6	19222	ENSSSCG00000009704	HMGB2|	trans
GO:0071557	histone H3-K27 demethylation	biological_process	0.030208	1	98	6	19222	ENSSSCG00000012262	KDM6A|	trans
GO:0071558	histone demethylase activity (H3-K27 specific)	molecular_function	0.030208	1	98	6	19222	ENSSSCG00000012262	KDM6A|	trans
GO:2000193	positive regulation of fatty acid transport	biological_process	0.030208	1	98	6	19222	ENSSSCG00000004898	TNFRSF11A|	trans
GO:2000344	positive regulation of acrosome reaction	biological_process	0.030208	1	98	6	19222	ENSSSCG00000010141	ZP4|	trans
GO:0033209	tumor necrosis factor-mediated signaling pathway	biological_process	0.03101	2	98	54	19222	ENSSSCG00000004898,ENSSSCG00000012944	TNFRSF11A|PELI3|	trans
GO:0043330	response to exogenous dsRNA	biological_process	0.034236	2	98	57	19222	ENSSSCG00000000475,ENSSSCG00000028862	IRAK3||	trans
GO:0002698	negative regulation of immune effector process	biological_process	0.034248	2	98	57	19222	ENSSSCG00000000475,ENSSSCG00000006381	IRAK3|CD84|	trans
GO:0031490	chromatin DNA binding	molecular_function	0.034248	2	98	57	19222	ENSSSCG00000011591,ENSSSCG00000012262	|KDM6A|	trans
GO:0035727	lysophosphatidic acid binding	molecular_function	0.034546	1	98	7	19222	ENSSSCG00000003594	FABP3|	trans
GO:2001223	negative regulation of neuron migration	biological_process	0.034978	1	98	7	19222	ENSSSCG00000009651	GNRH1|	trans
GO:0021670	lateral ventricle development	biological_process	0.03513	1	98	7	19222	ENSSSCG00000028437	|	trans
GO:0033643	host cell part	cellular_component	0.03513	1	98	7	19222	ENSSSCG00000028437	|	trans
GO:0010935	regulation of macrophage cytokine production	biological_process	0.035153	1	98	7	19222	ENSSSCG00000000475	IRAK3|	trans
GO:0006407	rRNA export from nucleus	biological_process	0.035154	1	98	7	19222	ENSSSCG00000003746	RPSA|	trans
GO:0007135	meiosis II	biological_process	0.035154	1	98	7	19222	ENSSSCG00000030671	DAZL|	trans
GO:0001660	fever generation	biological_process	0.035154	1	98	7	19222	ENSSSCG00000004898	TNFRSF11A|	trans
GO:0007028	cytoplasm organization	biological_process	0.035154	1	98	7	19222	ENSSSCG00000015732	TFCP2L1|	trans
GO:0032310	prostaglandin secretion	biological_process	0.035154	1	98	7	19222	ENSSSCG00000004898	TNFRSF11A|	trans
GO:0042118	endothelial cell activation	biological_process	0.035154	1	98	7	19222	ENSSSCG00000004535	TCF4|	trans
GO:0044666	MLL3/4 complex	cellular_component	0.035154	1	98	7	19222	ENSSSCG00000012262	KDM6A|	trans
GO:0044445	cytosolic part	cellular_component	0.035774	4	98	243	19222	ENSSSCG00000014726,ENSSSCG00000003746,ENSSSCG00000022019,ENSSSCG00000028919	HBE1|RPSA|||	trans
GO:0071824	protein-DNA complex subunit organization	biological_process	0.038709	3	98	146	19222	ENSSSCG00000009704,ENSSSCG00000004535,ENSSSCG00000011591	HMGB2|TCF4||	trans
GO:0070555	response to interleukin-1	biological_process	0.03876	2	98	61	19222	ENSSSCG00000004898,ENSSSCG00000000475	TNFRSF11A|IRAK3|	trans
GO:0044548	S100 protein binding	molecular_function	0.039709	1	98	8	19222	ENSSSCG00000021084	S100A6|	trans
GO:0005344	oxygen transporter activity	molecular_function	0.039994	1	98	8	19222	ENSSSCG00000014726	HBE1|	trans
GO:0015671	oxygen transport	biological_process	0.039994	1	98	8	19222	ENSSSCG00000014726	HBE1|	trans
GO:0018995	host	cellular_component	0.040051	1	98	8	19222	ENSSSCG00000028437	|	trans
GO:0043657	host cell	cellular_component	0.040051	1	98	8	19222	ENSSSCG00000028437	|	trans
GO:0072070	loop of Henle development	biological_process	0.040051	1	98	8	19222	ENSSSCG00000028437	|	trans
GO:0072224	metanephric glomerulus development	biological_process	0.040051	1	98	8	19222	ENSSSCG00000028437	|	trans
GO:0003857	3-hydroxyacyl-CoA dehydrogenase activity	molecular_function	0.040071	1	98	8	19222	ENSSSCG00000012327	HSD17B10|	trans
GO:0032695	negative regulation of interleukin-12 production	biological_process	0.040074	1	98	8	19222	ENSSSCG00000000475	IRAK3|	trans
GO:0000461	endonucleolytic cleavage to generate mature 3'-end of SSU-rRNA from (SSU-rRNA, 5.8S rRNA, LSU-rRNA)	biological_process	0.040075	1	98	8	19222	ENSSSCG00000003746	RPSA|	trans
GO:0001091	RNA polymerase II basal transcription factor binding	molecular_function	0.040075	1	98	8	19222	ENSSSCG00000004535	TCF4|	trans
GO:0002922	positive regulation of humoral immune response	biological_process	0.040075	1	98	8	19222	ENSSSCG00000010141	ZP4|	trans
GO:0006265	DNA topological change	biological_process	0.040075	1	98	8	19222	ENSSSCG00000009704	HMGB2|	trans
GO:0032525	somite rostral/caudal axis specification	biological_process	0.040075	1	98	8	19222	ENSSSCG00000012262	KDM6A|	trans
GO:0032604	granulocyte macrophage colony-stimulating factor production	biological_process	0.040075	1	98	8	19222	ENSSSCG00000006381	CD84|	trans
GO:0032645	regulation of granulocyte macrophage colony-stimulating factor production	biological_process	0.040075	1	98	8	19222	ENSSSCG00000006381	CD84|	trans
GO:0032892	positive regulation of organic acid transport	biological_process	0.040075	1	98	8	19222	ENSSSCG00000004898	TNFRSF11A|	trans
GO:0045078	positive regulation of interferon-gamma biosynthetic process	biological_process	0.040075	1	98	8	19222	ENSSSCG00000012118	TLR8|	trans
GO:0045351	type I interferon biosynthetic process	biological_process	0.040075	1	98	8	19222	ENSSSCG00000012118	TLR8|	trans
GO:0045414	regulation of interleukin-8 biosynthetic process	biological_process	0.040075	1	98	8	19222	ENSSSCG00000012118	TLR8|	trans
GO:0060046	regulation of acrosome reaction	biological_process	0.040075	1	98	8	19222	ENSSSCG00000010141	ZP4|	trans
GO:0046916	cellular transition metal ion homeostasis	biological_process	0.041063	2	98	63	19222	ENSSSCG00000005905,ENSSSCG00000027041	SLC39A4||	trans
GO:0050776	regulation of immune response	biological_process	0.041719	5	98	372	19222	ENSSSCG00000012118,ENSSSCG00000006381,ENSSSCG00000010141,ENSSSCG00000000475,ENSSSCG00000017006	TLR8|CD84|ZP4|IRAK3|LCP2|	trans
GO:0022627	cytosolic small ribosomal subunit	cellular_component	0.042219	2	98	64	19222	ENSSSCG00000003746,ENSSSCG00000028919	RPSA||	trans
GO:0048511	rhythmic process	biological_process	0.043404	3	98	153	19222	ENSSSCG00000026200,ENSSSCG00000004898,ENSSSCG00000009651	PROK2|TNFRSF11A|GNRH1|	trans
GO:0005840	ribosome	cellular_component	0.043486	4	98	259	19222	ENSSSCG00000028919,ENSSSCG00000028362,ENSSSCG00000030849,ENSSSCG00000003746	||RPL39|RPSA|	trans
GO:0070293	renal absorption	biological_process	0.044948	1	98	9	19222	ENSSSCG00000028437	|	trans
GO:0007168	receptor guanylyl cyclase signaling pathway	biological_process	0.044959	1	98	9	19222	ENSSSCG00000003431	NPPB|	trans
GO:0010934	macrophage cytokine production	biological_process	0.04497	1	98	9	19222	ENSSSCG00000000475	IRAK3|	trans
GO:0051029	rRNA transport	biological_process	0.044971	1	98	9	19222	ENSSSCG00000003746	RPSA|	trans
GO:0044030	regulation of DNA methylation	biological_process	0.044971	1	98	9	19222	ENSSSCG00000011591	|	trans
GO:0008340	determination of adult lifespan	biological_process	0.044971	1	98	9	19222	ENSSSCG00000015732	TFCP2L1|	trans
GO:0015732	prostaglandin transport	biological_process	0.044971	1	98	9	19222	ENSSSCG00000004898	TNFRSF11A|	trans
GO:0032727	positive regulation of interferon-alpha production	biological_process	0.044971	1	98	9	19222	ENSSSCG00000012118	TLR8|	trans
GO:0034185	apolipoprotein binding	molecular_function	0.044971	1	98	9	19222	ENSSSCG00000026173	ABCA1|	trans
GO:0042228	interleukin-8 biosynthetic process	biological_process	0.044971	1	98	9	19222	ENSSSCG00000012118	TLR8|	trans
GO:0045072	regulation of interferon-gamma biosynthetic process	biological_process	0.044971	1	98	9	19222	ENSSSCG00000012118	TLR8|	trans
GO:2000191	regulation of fatty acid transport	biological_process	0.044971	1	98	9	19222	ENSSSCG00000004898	TNFRSF11A|	trans
GO:2001256	regulation of store-operated calcium entry	biological_process	0.044971	1	98	9	19222	ENSSSCG00000006381	CD84|	trans
GO:0044093	positive regulation of molecular function	biological_process	0.045982	10	98	1070	19222	ENSSSCG00000004898,ENSSSCG00000010141,ENSSSCG00000026062,ENSSSCG00000010353,ENSSSCG00000009704,ENSSSCG00000017006,ENSSSCG00000006901,ENSSSCG00000026200,ENSSSCG00000000475,ENSSSCG00000015519	TNFRSF11A|ZP4|||HMGB2|LCP2||PROK2|IRAK3|RASAL2|	trans
GO:0032496	response to lipopolysaccharide	biological_process	0.047066	3	98	158	19222	ENSSSCG00000000475,ENSSSCG00000004898,ENSSSCG00000009704	IRAK3|TNFRSF11A|HMGB2|	trans
GO:0014070	response to organic cyclic compound	biological_process	0.047544	5	98	386	19222	ENSSSCG00000001906,ENSSSCG00000028862,ENSSSCG00000000475,ENSSSCG00000009704,ENSSSCG00000009651	CYP1A1||IRAK3|HMGB2|GNRH1|	trans
GO:0009617	response to bacterium	biological_process	0.047769	4	98	267	19222	ENSSSCG00000000475,ENSSSCG00000004898,ENSSSCG00000009704,ENSSSCG00000028629	IRAK3|TNFRSF11A|HMGB2|DEFB121|	trans
GO:0031349	positive regulation of defense response	biological_process	0.047799	3	98	159	19222	ENSSSCG00000012118,ENSSSCG00000000475,ENSSSCG00000004898	TLR8|IRAK3|TNFRSF11A|	trans
GO:0036041	long-chain fatty acid binding	molecular_function	0.049244	1	98	10	19222	ENSSSCG00000003594	FABP3|	trans
GO:0005523	tropomyosin binding	molecular_function	0.04948	1	98	10	19222	ENSSSCG00000021084	S100A6|	trans
GO:0001533	cornified envelope	cellular_component	0.049572	1	98	10	19222	ENSSSCG00000006603	|	trans
GO:2000241	regulation of reproductive process	biological_process	0.04963	2	98	70	19222	ENSSSCG00000009651,ENSSSCG00000010141	GNRH1|ZP4|	trans
GO:0051428	peptide hormone receptor binding	molecular_function	0.049669	1	98	10	19222	ENSSSCG00000009651	GNRH1|	trans
GO:0006353	DNA-templated transcription, termination	biological_process	0.049807	1	98	10	19222	ENSSSCG00000001239	|	trans
GO:0044215	other organism	cellular_component	0.049819	1	98	10	19222	ENSSSCG00000028437	|	trans
GO:0044216	other organism cell	cellular_component	0.049819	1	98	10	19222	ENSSSCG00000028437	|	trans
GO:0044217	other organism part	cellular_component	0.049819	1	98	10	19222	ENSSSCG00000028437	|	trans
GO:0042613	MHC class II protein complex	cellular_component	0.04984	1	98	10	19222	ENSSSCG00000001455	SLA-DRB1|	trans
GO:0045836	positive regulation of meiotic nuclear division	biological_process	0.049842	1	98	10	19222	ENSSSCG00000030671	DAZL|	trans
GO:0008301	DNA binding, bending	molecular_function	0.049842	1	98	10	19222	ENSSSCG00000009704	HMGB2|	trans
GO:0010804	negative regulation of tumor necrosis factor-mediated signaling pathway	biological_process	0.049842	1	98	10	19222	ENSSSCG00000012944	PELI3|	trans
GO:0002070	epithelial cell maturation	biological_process	0.049842	1	98	10	19222	ENSSSCG00000015732	TFCP2L1|	trans
GO:0042095	interferon-gamma biosynthetic process	biological_process	0.049842	1	98	10	19222	ENSSSCG00000012118	TLR8|	trans
GO:1900746	regulation of vascular endothelial growth factor signaling pathway	biological_process	0.049842	1	98	10	19222	ENSSSCG00000004535	TCF4|	trans
