# Supplementary material for: Novel Insights reveal Anti-microbial Gene Regulation of Piglet Intestine Immune in response to Clostridium perfringens Infection
Source: Sci Rep. 2019 Feb 13;9:1963. doi: 10.1038/s41598-018-37898-5 (PMC6374412; doi:10.1038/s41598-018-37898-5)
Supplement: Supplementary file 7 — Supplementary Table S6 [file 41598_2018_37898_MOESM7_ESM.xlsx]

## Sheet: Supplementary Table S6
#Term	Database	ID	Input number	Background number	P-Value	Corrected P-Value	Input	KO	Entrez_ID	KO_name	Hyperlink
Valine, leucine and isoleucine degradation	KEGG PATHWAY	ssc00280	2	46	0.0200511	0.481117	ENSSSCG00000012327|ENSSSCG00000022379	ssc:100524293|ssc:100142669|	100524293|100142669|	HSD17B10|BCKDHB|	http://www.genome.jp/kegg-bin/show_pathway?ssc00280/ssc:100524293%09red/ssc:100142669%09red
Retinol metabolism	KEGG PATHWAY	ssc00830	2	54	0.026743	0.481117	ENSSSCG00000001906|ENSSSCG00000012384	ssc:403103|ssc:100151799|	403103|100151799|	CYP1A1|AWAT2|	http://www.genome.jp/kegg-bin/show_pathway?ssc00830/ssc:403103%09red/ssc:100151799%09red
Cell adhesion molecules (CAMs)	KEGG PATHWAY	ssc04514	3	146	0.0303803	0.481117	ENSSSCG00000015051|ENSSSCG00000010908|ENSSSCG00000001455	ssc:100519437|ssc:100522631|ssc:100153386|	100519437|100522631|100153386|	CLDN25|PTPRC|SLA-DRB1, DRB1, LA-DRB-d, SLA-DRB|	http://www.genome.jp/kegg-bin/show_pathway?ssc04514/ssc:100522631%09red/ssc:100519437%09red/ssc:100153386%09red
Inflammatory bowel disease (IBD)	KEGG PATHWAY	ssc05321	2	62	0.0342035	0.481117	ENSSSCG00000001455|ENSSSCG00000008157	ssc:100153386|ssc:100517818|	100153386|100517818|	SLA-DRB1, DRB1, LA-DRB-d, SLA-DRB|IL18RAP|	http://www.genome.jp/kegg-bin/show_pathway?ssc05321/ssc:100517818%09red/ssc:100153386%09red
RNA degradation	KEGG PATHWAY	ssc03018	2	71	0.0434376	0.481117	ENSSSCG00000007916|ENSSSCG00000015020	ssc:100515840|ssc:100514308|	100515840|100514308|	PABPC4|BTG4|	http://www.genome.jp/kegg-bin/show_pathway?ssc03018/ssc:100515840%09red/ssc:100514308%09red
Fatty acid biosynthesis	KEGG PATHWAY	ssc00061	1	13	0.0616462	0.481117	ENSSSCG00000025759	ssc:100627446|	100627446|	OLAH|	http://www.genome.jp/kegg-bin/show_pathway?ssc00061/ssc:100627446%09red
Rheumatoid arthritis	KEGG PATHWAY	ssc05323	2	87	0.0618042	0.481117	ENSSSCG00000004898|ENSSSCG00000001455	ssc:100521706|ssc:100153386|	100521706|100153386|	TNFRSF11A|SLA-DRB1, DRB1, LA-DRB-d, SLA-DRB|	http://www.genome.jp/kegg-bin/show_pathway?ssc05323/ssc:100521706%09red/ssc:100153386%09red
Pyrimidine metabolism	KEGG PATHWAY	ssc00240	2	101	0.0796387	0.481117	ENSSSCG00000001239|ENSSSCG00000010497	ssc:100152094|ssc:397298|	100152094|397298|	ZNRD1|ENTPD1, CD39|	http://www.genome.jp/kegg-bin/show_pathway?ssc00240/ssc:100152094%09red/ssc:397298%09red
Systemic lupus erythematosus	KEGG PATHWAY	ssc05322	2	102	0.0809681	0.481117	ENSSSCG00000006669|ENSSSCG00000001455	ssc:100624086|ssc:100153386|	100624086|100153386|	|SLA-DRB1, DRB1, LA-DRB-d, SLA-DRB|	http://www.genome.jp/kegg-bin/show_pathway?ssc05322/ssc:100624086%09red/ssc:100153386%09red
T cell receptor signaling pathway	KEGG PATHWAY	ssc04660	2	107	0.0877168	0.481117	ENSSSCG00000017006|ENSSSCG00000010908	ssc:100511843|ssc:100522631|	100511843|100522631|	LCP2|PTPRC|	http://www.genome.jp/kegg-bin/show_pathway?ssc04660/ssc:100522631%09red/ssc:100511843%09red
Natural killer cell mediated cytotoxicity	KEGG PATHWAY	ssc04650	2	108	0.0890864	0.481117	ENSSSCG00000017006|ENSSSCG00000006379	ssc:100511843|ssc:100511130|	100511843|100511130|	LCP2|CD48|	http://www.genome.jp/kegg-bin/show_pathway?ssc04650/ssc:100511843%09red/ssc:100511130%09red
Toxoplasmosis	KEGG PATHWAY	ssc05145	2	115	0.0988472	0.481117	ENSSSCG00000015618|ENSSSCG00000001455	ssc:100513489|ssc:100153386|	100513489|100153386|	LAMB3|SLA-DRB1, DRB1, LA-DRB-d, SLA-DRB|	http://www.genome.jp/kegg-bin/show_pathway?ssc05145/ssc:100153386%09red/ssc:100513489%09red
Vitamin digestion and absorption	KEGG PATHWAY	ssc04977	1	22	0.0992724	0.481117	ENSSSCG00000012384	ssc:100151799|	100151799|	AWAT2|	http://www.genome.jp/kegg-bin/show_pathway?ssc04977/ssc:100151799%09red
Proximal tubule bicarbonate reclamation	KEGG PATHWAY	ssc04964	1	22	0.0992724	0.481117	ENSSSCG00000028437	ssc:407773|	407773|	AQP1|	http://www.genome.jp/kegg-bin/show_pathway?ssc04964/ssc:407773%09red
Asthma	KEGG PATHWAY	ssc05310	1	24	0.107429	0.481117	ENSSSCG00000001455	ssc:100153386|	100153386|	SLA-DRB1, DRB1, LA-DRB-d, SLA-DRB|	http://www.genome.jp/kegg-bin/show_pathway?ssc05310/ssc:100153386%09red
Mucin type O-Glycan biosynthesis	KEGG PATHWAY	ssc00512	1	28	0.123522	0.481117	ENSSSCG00000013403	ssc:100519410|	100519410|	GALNT18, GALNTL4|	http://www.genome.jp/kegg-bin/show_pathway?ssc00512/ssc:100519410%09red
Osteoclast differentiation	KEGG PATHWAY	ssc04380	2	133	0.12519	0.481117	ENSSSCG00000017006|ENSSSCG00000004898	ssc:100511843|ssc:100521706|	100511843|100521706|	LCP2|TNFRSF11A|	http://www.genome.jp/kegg-bin/show_pathway?ssc04380/ssc:100521706%09red/ssc:100511843%09red
Ribosome	KEGG PATHWAY	ssc03010	2	143	0.140475	0.481117	ENSSSCG00000003746|ENSSSCG00000028362	ssc:641351|ssc:100170119|	641351|100170119|	RPSA, LAMR1|RPLP1|	http://www.genome.jp/kegg-bin/show_pathway?ssc03010/ssc:100170119%09red/ssc:641351%09red
Phagosome	KEGG PATHWAY	ssc04145	2	147	0.146699	0.481117	ENSSSCG00000017300|ENSSSCG00000001455	ssc:100516106|ssc:100153386|	100516106|100153386|	MRC2|SLA-DRB1, DRB1, LA-DRB-d, SLA-DRB|	http://www.genome.jp/kegg-bin/show_pathway?ssc04145/ssc:100516106%09red/ssc:100153386%09red
RNA polymerase	KEGG PATHWAY	ssc03020	1	34	0.147126	0.481117	ENSSSCG00000001239	ssc:100152094|	100152094|	ZNRD1|	http://www.genome.jp/kegg-bin/show_pathway?ssc03020/ssc:100152094%09red
Graft-versus-host disease	KEGG PATHWAY	ssc05332	1	35	0.150998	0.481117	ENSSSCG00000001455	ssc:100153386|	100153386|	SLA-DRB1, DRB1, LA-DRB-d, SLA-DRB|	http://www.genome.jp/kegg-bin/show_pathway?ssc05332/ssc:100153386%09red
Primary immunodeficiency	KEGG PATHWAY	ssc05340	1	37	0.15869	0.481117	ENSSSCG00000010908	ssc:100522631|	100522631|	PTPRC|	http://www.genome.jp/kegg-bin/show_pathway?ssc05340/ssc:100522631%09red
Allograft rejection	KEGG PATHWAY	ssc05330	1	38	0.16251	0.481117	ENSSSCG00000001455	ssc:100153386|	100153386|	SLA-DRB1, DRB1, LA-DRB-d, SLA-DRB|	http://www.genome.jp/kegg-bin/show_pathway?ssc05330/ssc:100153386%09red
Tryptophan metabolism	KEGG PATHWAY	ssc00380	1	41	0.173868	0.481117	ENSSSCG00000001906	ssc:403103|	403103|	CYP1A1|	http://www.genome.jp/kegg-bin/show_pathway?ssc00380/ssc:403103%09red
Mineral absorption	KEGG PATHWAY	ssc04978	1	42	0.17762	0.481117	ENSSSCG00000005905	ssc:100156896|	100156896|	SLC39A4, ZIP4|	http://www.genome.jp/kegg-bin/show_pathway?ssc04978/ssc:100156896%09red
Type I diabetes mellitus	KEGG PATHWAY	ssc04940	1	42	0.17762	0.481117	ENSSSCG00000001455	ssc:100153386|	100153386|	SLA-DRB1, DRB1, LA-DRB-d, SLA-DRB|	http://www.genome.jp/kegg-bin/show_pathway?ssc04940/ssc:100153386%09red
Intestinal immune network for IgA production	KEGG PATHWAY	ssc04672	1	44	0.185073	0.481117	ENSSSCG00000001455	ssc:100153386|	100153386|	SLA-DRB1, DRB1, LA-DRB-d, SLA-DRB|	http://www.genome.jp/kegg-bin/show_pathway?ssc04672/ssc:100153386%09red
Tuberculosis	KEGG PATHWAY	ssc05152	2	174	0.189986	0.481117	ENSSSCG00000017300|ENSSSCG00000001455	ssc:100516106|ssc:100153386|	100516106|100153386|	MRC2|SLA-DRB1, DRB1, LA-DRB-d, SLA-DRB|	http://www.genome.jp/kegg-bin/show_pathway?ssc05152/ssc:100516106%09red/ssc:100153386%09red
Staphylococcus aureus infection	KEGG PATHWAY	ssc05150	1	47	0.196127	0.481117	ENSSSCG00000001455	ssc:100153386|	100153386|	SLA-DRB1, DRB1, LA-DRB-d, SLA-DRB|	http://www.genome.jp/kegg-bin/show_pathway?ssc05150/ssc:100153386%09red
Metabolism of xenobiotics by cytochrome P450	KEGG PATHWAY	ssc00980	1	49	0.203415	0.481117	ENSSSCG00000001906	ssc:403103|	403103|	CYP1A1|	http://www.genome.jp/kegg-bin/show_pathway?ssc00980/ssc:403103%09red
Purine metabolism	KEGG PATHWAY	ssc00230	2	183	0.204788	0.481117	ENSSSCG00000001239|ENSSSCG00000010497	ssc:100152094|ssc:397298|	100152094|397298|	ZNRD1|ENTPD1, CD39|	http://www.genome.jp/kegg-bin/show_pathway?ssc00230/ssc:100152094%09red/ssc:397298%09red
Ovarian steroidogenesis	KEGG PATHWAY	ssc04913	1	51	0.210636	0.481117	ENSSSCG00000001906	ssc:403103|	403103|	CYP1A1|	http://www.genome.jp/kegg-bin/show_pathway?ssc04913/ssc:403103%09red
Steroid hormone biosynthesis	KEGG PATHWAY	ssc00140	1	51	0.210636	0.481117	ENSSSCG00000001906	ssc:403103|	403103|	CYP1A1|	http://www.genome.jp/kegg-bin/show_pathway?ssc00140/ssc:403103%09red
Autoimmune thyroid disease	KEGG PATHWAY	ssc05320	1	51	0.210636	0.481117	ENSSSCG00000001455	ssc:100153386|	100153386|	SLA-DRB1, DRB1, LA-DRB-d, SLA-DRB|	http://www.genome.jp/kegg-bin/show_pathway?ssc05320/ssc:100153386%09red
Inositol phosphate metabolism	KEGG PATHWAY	ssc00562	1	57	0.231914	0.481117	ENSSSCG00000005629	ssc:100523714|	100523714|	PIP5KL1|	http://www.genome.jp/kegg-bin/show_pathway?ssc00562/ssc:100523714%09red
Chemical carcinogenesis	KEGG PATHWAY	ssc05204	1	60	0.242339	0.481117	ENSSSCG00000001906	ssc:403103|	403103|	CYP1A1|	http://www.genome.jp/kegg-bin/show_pathway?ssc05204/ssc:403103%09red
Rap1 signaling pathway	KEGG PATHWAY	ssc04015	2	208	0.246455	0.481117	ENSSSCG00000017006|ENSSSCG00000016855	ssc:100511843|ssc:100520112|	100511843|100520112|	LCP2|FYB|	http://www.genome.jp/kegg-bin/show_pathway?ssc04015/ssc:100511843%09red/ssc:100520112%09red
Viral myocarditis	KEGG PATHWAY	ssc05416	1	63	0.252624	0.481117	ENSSSCG00000001455	ssc:100153386|	100153386|	SLA-DRB1, DRB1, LA-DRB-d, SLA-DRB|	http://www.genome.jp/kegg-bin/show_pathway?ssc05416/ssc:100153386%09red
Leishmaniasis	KEGG PATHWAY	ssc05140	1	63	0.252624	0.481117	ENSSSCG00000001455	ssc:100153386|	100153386|	SLA-DRB1, DRB1, LA-DRB-d, SLA-DRB|	http://www.genome.jp/kegg-bin/show_pathway?ssc05140/ssc:100153386%09red
Fc epsilon RI signaling pathway	KEGG PATHWAY	ssc04664	1	63	0.252624	0.481117	ENSSSCG00000017006	ssc:100511843|	100511843|	LCP2|	http://www.genome.jp/kegg-bin/show_pathway?ssc04664/ssc:100511843%09red
Prolactin signaling pathway	KEGG PATHWAY	ssc04917	1	67	0.266122	0.481117	ENSSSCG00000004898	ssc:100521706|	100521706|	TNFRSF11A|	http://www.genome.jp/kegg-bin/show_pathway?ssc04917/ssc:100521706%09red
Antigen processing and presentation	KEGG PATHWAY	ssc04612	1	68	0.269459	0.481117	ENSSSCG00000001455	ssc:100153386|	100153386|	SLA-DRB1, DRB1, LA-DRB-d, SLA-DRB|	http://www.genome.jp/kegg-bin/show_pathway?ssc04612/ssc:100153386%09red
Aminoacyl-tRNA biosynthesis	KEGG PATHWAY	ssc00970	1	68	0.269459	0.481117	ENSSSCG00000002705	ssc:100521452|	100521452|	KARS|	http://www.genome.jp/kegg-bin/show_pathway?ssc00970/ssc:100521452%09red
Cytokine-cytokine receptor interaction	KEGG PATHWAY	ssc04060	2	223	0.271636	0.481117	ENSSSCG00000004898|ENSSSCG00000008157	ssc:100521706|ssc:100517818|	100521706|100517818|	TNFRSF11A|IL18RAP|	http://www.genome.jp/kegg-bin/show_pathway?ssc04060/ssc:100521706%09red/ssc:100517818%09red
Bile secretion	KEGG PATHWAY	ssc04976	1	69	0.272781	0.481117	ENSSSCG00000028437	ssc:407773|	407773|	AQP1|	http://www.genome.jp/kegg-bin/show_pathway?ssc04976/ssc:407773%09red
Metabolic pathways	KEGG PATHWAY	ssc01100	7	1166	0.282499	0.481117	ENSSSCG00000005629|ENSSSCG00000012327|ENSSSCG00000013403|ENSSSCG00000025759|ENSSSCG00000001239|ENSSSCG00000022379|ENSSSCG00000001906	ssc:100523714|ssc:100524293|ssc:100519410|ssc:100627446|ssc:100152094|ssc:100142669|ssc:403103|	100523714|100524293|100519410|100627446|100152094|100142669|403103|	PIP5KL1|HSD17B10|GALNT18, GALNTL4|OLAH|ZNRD1|BCKDHB|CYP1A1|	http://www.genome.jp/kegg-bin/show_pathway?ssc01100/ssc:100524293%09red/ssc:100523714%09red/ssc:100152094%09red/ssc:100519410%09red/ssc:100142669%09red/ssc:403103%09red/ssc:100627446%09red
Thyroid hormone synthesis	KEGG PATHWAY	ssc04918	1	72	0.282656	0.481117	ENSSSCG00000017932	ssc:100739379|	100739379|	ASGR2|	http://www.genome.jp/kegg-bin/show_pathway?ssc04918/ssc:100739379%09red
Fc gamma R-mediated phagocytosis	KEGG PATHWAY	ssc04666	1	81	0.311493	0.497728	ENSSSCG00000010908	ssc:100522631|	100522631|	PTPRC|	http://www.genome.jp/kegg-bin/show_pathway?ssc04666/ssc:100522631%09red
ECM-receptor interaction	KEGG PATHWAY	ssc04512	1	82	0.314625	0.497728	ENSSSCG00000015618	ssc:100513489|	100513489|	LAMB3|	http://www.genome.jp/kegg-bin/show_pathway?ssc04512/ssc:100513489%09red
mRNA surveillance pathway	KEGG PATHWAY	ssc03015	1	84	0.320847	0.497728	ENSSSCG00000007916	ssc:100515840|	100515840|	PABPC4|	http://www.genome.jp/kegg-bin/show_pathway?ssc03015/ssc:100515840%09red
Progesterone-mediated oocyte maturation	KEGG PATHWAY	ssc04914	1	85	0.323937	0.497728	ENSSSCG00000011644	ssc:100415776|	100415776|	ANAPC13|	http://www.genome.jp/kegg-bin/show_pathway?ssc04914/ssc:100415776%09red
GnRH signaling pathway	KEGG PATHWAY	ssc04912	1	86	0.327014	0.497728	ENSSSCG00000009651	ssc:397516|	397516|	GNRH1, LHRH|	http://www.genome.jp/kegg-bin/show_pathway?ssc04912/ssc:397516%09red
Small cell lung cancer	KEGG PATHWAY	ssc05222	1	88	0.333124	0.497728	ENSSSCG00000015618	ssc:100513489|	100513489|	LAMB3|	http://www.genome.jp/kegg-bin/show_pathway?ssc05222/ssc:100513489%09red
NF-kappa B signaling pathway	KEGG PATHWAY	ssc04064	1	90	0.33918	0.497728	ENSSSCG00000004898	ssc:100521706|	100521706|	TNFRSF11A|	http://www.genome.jp/kegg-bin/show_pathway?ssc04064/ssc:100521706%09red
Apoptosis	KEGG PATHWAY	ssc04210	1	91	0.342188	0.497728	ENSSSCG00000000475	ssc:100514645|	100514645|	IRAK3|	http://www.genome.jp/kegg-bin/show_pathway?ssc04210/ssc:100514645%09red
Toll-like receptor signaling pathway	KEGG PATHWAY	ssc04620	1	101	0.371527	0.530753	ENSSSCG00000012118	ssc:397384|	397384|	TLR8|	http://www.genome.jp/kegg-bin/show_pathway?ssc04620/ssc:397384%09red
Amoebiasis	KEGG PATHWAY	ssc05146	1	107	0.388505	0.535868	ENSSSCG00000015618	ssc:100513489|	100513489|	LAMB3|	http://www.genome.jp/kegg-bin/show_pathway?ssc05146/ssc:100513489%09red
Oocyte meiosis	KEGG PATHWAY	ssc04114	1	107	0.388505	0.535868	ENSSSCG00000011644	ssc:100415776|	100415776|	ANAPC13|	http://www.genome.jp/kegg-bin/show_pathway?ssc04114/ssc:100415776%09red
Cell cycle	KEGG PATHWAY	ssc04110	1	115	0.410436	0.543366	ENSSSCG00000011644	ssc:100415776|	100415776|	ANAPC13|	http://www.genome.jp/kegg-bin/show_pathway?ssc04110/ssc:100415776%09red
Neurotrophin signaling pathway	KEGG PATHWAY	ssc04722	1	118	0.418458	0.543366	ENSSSCG00000000475	ssc:100514645|	100514645|	IRAK3|	http://www.genome.jp/kegg-bin/show_pathway?ssc04722/ssc:100514645%09red
Axon guidance	KEGG PATHWAY	ssc04360	1	119	0.421108	0.543366	ENSSSCG00000016231	ssc:100188979|	100188979|	EPHA4|	http://www.genome.jp/kegg-bin/show_pathway?ssc04360/ssc:100188979%09red
Leukocyte transendothelial migration	KEGG PATHWAY	ssc04670	1	119	0.421108	0.543366	ENSSSCG00000015051	ssc:100519437|	100519437|	CLDN25|	http://www.genome.jp/kegg-bin/show_pathway?ssc04670/ssc:100519437%09red
Hepatitis C	KEGG PATHWAY	ssc05160	1	127	0.441881	0.556911	ENSSSCG00000015051	ssc:100519437|	100519437|	CLDN25|	http://www.genome.jp/kegg-bin/show_pathway?ssc05160/ssc:100519437%09red
Tight junction	KEGG PATHWAY	ssc04530	1	129	0.446958	0.556911	ENSSSCG00000015051	ssc:100519437|	100519437|	CLDN25|	http://www.genome.jp/kegg-bin/show_pathway?ssc04530/ssc:100519437%09red
Platelet activation	KEGG PATHWAY	ssc04611	1	132	0.454488	0.556911	ENSSSCG00000017006	ssc:100511843|	100511843|	LCP2|	http://www.genome.jp/kegg-bin/show_pathway?ssc04611/ssc:100511843%09red
Ubiquitin mediated proteolysis	KEGG PATHWAY	ssc04120	1	134	0.459451	0.556911	ENSSSCG00000011644	ssc:100415776|	100415776|	ANAPC13|	http://www.genome.jp/kegg-bin/show_pathway?ssc04120/ssc:100415776%09red
Alcoholism	KEGG PATHWAY	ssc05034	1	143	0.481238	0.574613	ENSSSCG00000006669	ssc:100624086|	100624086|	|	http://www.genome.jp/kegg-bin/show_pathway?ssc05034/ssc:100624086%09red
RNA transport	KEGG PATHWAY	ssc03013	1	149	0.495277	0.582679	ENSSSCG00000007916	ssc:100515840|	100515840|	PABPC4|	http://www.genome.jp/kegg-bin/show_pathway?ssc03013/ssc:100515840%09red
Transcriptional misregulation in cancer	KEGG PATHWAY	ssc05202	1	156	0.511181	0.592674	ENSSSCG00000012262	ssc:100154376|	100154376|	KDM6A|	http://www.genome.jp/kegg-bin/show_pathway?ssc05202/ssc:100154376%09red
cGMP-PKG signaling pathway	KEGG PATHWAY	ssc04022	1	167	0.535175	0.605406	ENSSSCG00000003431	ssc:396844|	396844|	BNP, BNP1, NPPB|	http://www.genome.jp/kegg-bin/show_pathway?ssc04022/ssc:396844%09red
Influenza A	KEGG PATHWAY	ssc05164	1	168	0.537298	0.605406	ENSSSCG00000001455	ssc:100153386|	100153386|	SLA-DRB1, DRB1, LA-DRB-d, SLA-DRB|	http://www.genome.jp/kegg-bin/show_pathway?ssc05164/ssc:100153386%09red
Alzheimer's disease	KEGG PATHWAY	ssc05010	1	175	0.55189	0.613211	ENSSSCG00000012327	ssc:100524293|	100524293|	HSD17B10|	http://www.genome.jp/kegg-bin/show_pathway?ssc05010/ssc:100524293%09red
Herpes simplex infection	KEGG PATHWAY	ssc05168	1	182	0.566025	0.620302	ENSSSCG00000001455	ssc:100153386|	100153386|	SLA-DRB1, DRB1, LA-DRB-d, SLA-DRB|	http://www.genome.jp/kegg-bin/show_pathway?ssc05168/ssc:100153386%09red
Epstein-Barr virus infection	KEGG PATHWAY	ssc05169	1	189	0.579719	0.626724	ENSSSCG00000010497	ssc:397298|	397298|	ENTPD1, CD39|	http://www.genome.jp/kegg-bin/show_pathway?ssc05169/ssc:397298%09red
Focal adhesion	KEGG PATHWAY	ssc04510	1	194	0.589238	0.62852	ENSSSCG00000015618	ssc:100513489|	100513489|	LAMB3|	http://www.genome.jp/kegg-bin/show_pathway?ssc04510/ssc:100513489%09red
Endocytosis	KEGG PATHWAY	ssc04144	1	206	0.61122	0.643389	ENSSSCG00000005629	ssc:100523714|	100523714|	PIP5KL1|	http://www.genome.jp/kegg-bin/show_pathway?ssc04144/ssc:100523714%09red
Ras signaling pathway	KEGG PATHWAY	ssc04014	1	223	0.64038	0.66533	ENSSSCG00000015519	ssc:100522392|	100522392|	RASAL2|	http://www.genome.jp/kegg-bin/show_pathway?ssc04014/ssc:100522392%09red
HTLV-I infection	KEGG PATHWAY	ssc05166	1	253	0.686651	0.704257	ENSSSCG00000001455	ssc:100153386|	100153386|	SLA-DRB1, DRB1, LA-DRB-d, SLA-DRB|	http://www.genome.jp/kegg-bin/show_pathway?ssc05166/ssc:100153386%09red
Pathways in cancer	KEGG PATHWAY	ssc05200	1	319	0.768709	0.778105	ENSSSCG00000015618	ssc:100513489|	100513489|	LAMB3|	http://www.genome.jp/kegg-bin/show_pathway?ssc05200/ssc:100513489%09red
PI3K-Akt signaling pathway	KEGG PATHWAY	ssc04151	1	328	0.778105	0.778105	ENSSSCG00000015618	ssc:100513489|	100513489|	LAMB3|	http://www.genome.jp/kegg-bin/show_pathway?ssc04151/ssc:100513489%09red
