# Supplementary material for: Novel Insights reveal Anti-microbial Gene Regulation of Piglet Intestine Immune in response to Clostridium perfringens Infection
Source: Sci Rep. 2019 Feb 13;9:1963. doi: 10.1038/s41598-018-37898-5 (PMC6374412; doi:10.1038/s41598-018-37898-5)
Supplement: Supplementary file 8 — Supplementary Table S7 [file 41598_2018_37898_MOESM8_ESM.xlsx]

## Sheet: Supplementary Table S6
GO_accession	Description	Term_type	Over_represented_pValue	Corrected_pValue	DEG_item	DEG_list	Bg_item	Bg_list	Gene_names	Gene_description
GO:0044421	extracellular region part	cellular_component	2.0341e-07	0.0032079	32	95	2517	19222	ENSSSCG00000004826,ENSSSCG00000002135,ENSSSCG00000002032,ENSSSCG00000023852,ENSSSCG00000028758,ENSSSCG00000007574,ENSSSCG00000009216,ENSSSCG00000015068,ENSSSCG00000023735,ENSSSCG00000004233,ENSSSCG00000028525,ENSSSCG00000005840,ENSSSCG00000016983,ENSSSCG00000016078,ENSSSCG00000008882,ENSSSCG00000026668,ENSSSCG00000003145,ENSSSCG00000005614,ENSSSCG00000007387,ENSSSCG00000029057,ENSSSCG00000017861,…	VIMP|PNP|SLC7A8|CCL17|LBP|SDK1|SPP1|APOA4||SMPDL3A||C8G|STC2|HSPE1|-|HIST1H2BC|FUT2|FAM129B|PI3||ASPA|HSPH1|PBLD|RPL35A|SPINK1|PFAS|ADAMTS15|ST3GAL1|GP2|DEFB1|CXCL9|GCNT3|
GO:0002251	organ or tissue specific immune response	biological_process	7.106e-07	0.0032079	4	95	15	19222	ENSSSCG00000026668,ENSSSCG00000004584,ENSSSCG00000015068,ENSSSCG00000029990	HIST1H2BC|GCNT3|APOA4|DEFB1|
GO:0002385	mucosal immune response	biological_process	7.106e-07	0.0032079	4	95	15	19222	ENSSSCG00000029990,ENSSSCG00000004584,ENSSSCG00000015068,ENSSSCG00000026668	DEFB1|GCNT3|APOA4|HIST1H2BC|
GO:0005576	extracellular region	cellular_component	7.1192e-07	0.0032079	33	95	2800	19222	ENSSSCG00000007387,ENSSSCG00000029057,ENSSSCG00000026668,ENSSSCG00000003145,ENSSSCG00000005614,ENSSSCG00000025876,ENSSSCG00000011856,ENSSSCG00000009334,ENSSSCG00000027244,ENSSSCG00000017861,ENSSSCG00000015250,ENSSSCG00000005943,ENSSSCG00000007861,ENSSSCG00000029990,ENSSSCG00000023861,ENSSSCG00000004584,ENSSSCG00000023489,ENSSSCG00000004826,ENSSSCG00000002135,ENSSSCG00000002032,ENSSSCG00000028758,…	PI3||HIST1H2BC|FUT2|FAM129B|PBLD|RPL35A|HSPH1|SPINK1|ASPA|ADAMTS15|ST3GAL1|GP2|DEFB1|PFAS|GCNT3|CXCL9|VIMP|PNP|SLC7A8|LBP|SDK1|CCL17|APOA4|||SPP1|-|SMPDL3A||STC2|C8G|HSPE1|
GO:0005615	extracellular space	cellular_component	5.8922e-06	0.019275	16	95	879	19222	ENSSSCG00000028525,ENSSSCG00000004233,ENSSSCG00000023489,ENSSSCG00000005840,ENSSSCG00000016983,ENSSSCG00000023735,ENSSSCG00000015250,ENSSSCG00000029990,ENSSSCG00000015068,ENSSSCG00000009216,ENSSSCG00000028758,ENSSSCG00000027244,ENSSSCG00000023852,ENSSSCG00000029057,ENSSSCG00000026668,ENSSSCG00000004826	|SMPDL3A|CXCL9|C8G|STC2||ADAMTS15|DEFB1|APOA4|SPP1|LBP|SPINK1|CCL17||HIST1H2BC|VIMP|
GO:0002227	innate immune response in mucosa	biological_process	9.2466e-06	0.019275	3	95	9	19222	ENSSSCG00000015068,ENSSSCG00000029990,ENSSSCG00000026668	APOA4|DEFB1|HIST1H2BC|
GO:0006952	defense response	biological_process	1.0359e-05	0.019275	15	95	814	19222	ENSSSCG00000008217,ENSSSCG00000028525,ENSSSCG00000023489,ENSSSCG00000023852,ENSSSCG00000015334,ENSSSCG00000012118,ENSSSCG00000028758,ENSSSCG00000022094,ENSSSCG00000026668,ENSSSCG00000004826,ENSSSCG00000009817,ENSSSCG00000029990,ENSSSCG00000000634,ENSSSCG00000015068,ENSSSCG00000024344	CD8A||CXCL9|CCL17|PDK4|TLR8|LBP|CA7|HIST1H2BC|VIMP|P2RX7|DEFB1|STYK1|APOA4|CCR5|
GO:0006955	immune response	biological_process	1.0971e-05	0.019275	15	95	818	19222	ENSSSCG00000029057,ENSSSCG00000029990,ENSSSCG00000024344,ENSSSCG00000015068,ENSSSCG00000000634,ENSSSCG00000009817,ENSSSCG00000026668,ENSSSCG00000004826,ENSSSCG00000002135,ENSSSCG00000012118,ENSSSCG00000028758,ENSSSCG00000004584,ENSSSCG00000008217,ENSSSCG00000023852,ENSSSCG00000023489	|DEFB1|CCR5|APOA4|STYK1|P2RX7|HIST1H2BC|VIMP|PNP|TLR8|LBP|GCNT3|CD8A|CCL17|CXCL9|
GO:0009607	response to biotic stimulus	biological_process	1.1177e-05	0.019275	12	95	528	19222	ENSSSCG00000015334,ENSSSCG00000012118,ENSSSCG00000028758,ENSSSCG00000008217,ENSSSCG00000028736,ENSSSCG00000023489,ENSSSCG00000029990,ENSSSCG00000024344,ENSSSCG00000022094,ENSSSCG00000004826,ENSSSCG00000026668,ENSSSCG00000009817	PDK4|TLR8|LBP|CD8A||CXCL9|DEFB1|CCR5|CA7|VIMP|HIST1H2BC|P2RX7|
GO:0070062	extracellular exosome	cellular_component	1.2228e-05	0.019275	23	95	1768	19222	ENSSSCG00000007574,ENSSSCG00000009334,ENSSSCG00000025876,ENSSSCG00000011856,ENSSSCG00000027244,ENSSSCG00000028758,ENSSSCG00000017861,ENSSSCG00000007387,ENSSSCG00000003145,ENSSSCG00000002032,ENSSSCG00000005614,ENSSSCG00000026668,ENSSSCG00000002135,ENSSSCG00000008882,ENSSSCG00000004584,ENSSSCG00000016078,ENSSSCG00000005840,ENSSSCG00000005943,ENSSSCG00000007861,ENSSSCG00000029990,ENSSSCG00000015068,…	SDK1|HSPH1|PBLD|RPL35A|SPINK1|LBP|ASPA|PI3|FUT2|SLC7A8|FAM129B|HIST1H2BC|PNP|-|GCNT3|HSPE1|C8G|ST3GAL1|GP2|DEFB1|APOA4|SPP1|PFAS|
GO:0065010	extracellular membrane-bounded organelle	cellular_component	1.2342e-05	0.019275	23	95	1769	19222	ENSSSCG00000011856,ENSSSCG00000025876,ENSSSCG00000009334,ENSSSCG00000027244,ENSSSCG00000028758,ENSSSCG00000007574,ENSSSCG00000017861,ENSSSCG00000007387,ENSSSCG00000026668,ENSSSCG00000002135,ENSSSCG00000003145,ENSSSCG00000002032,ENSSSCG00000005614,ENSSSCG00000008882,ENSSSCG00000004584,ENSSSCG00000005840,ENSSSCG00000016078,ENSSSCG00000015068,ENSSSCG00000007861,ENSSSCG00000005943,ENSSSCG00000029990,…	RPL35A|PBLD|HSPH1|SPINK1|LBP|SDK1|ASPA|PI3|HIST1H2BC|PNP|FUT2|SLC7A8|FAM129B|-|GCNT3|C8G|HSPE1|APOA4|GP2|ST3GAL1|DEFB1|SPP1|PFAS|
GO:1903561	extracellular vesicle	cellular_component	1.3776e-05	0.019275	23	95	1781	19222	ENSSSCG00000017861,ENSSSCG00000007574,ENSSSCG00000027244,ENSSSCG00000028758,ENSSSCG00000011856,ENSSSCG00000025876,ENSSSCG00000009334,ENSSSCG00000005614,ENSSSCG00000002032,ENSSSCG00000003145,ENSSSCG00000002135,ENSSSCG00000026668,ENSSSCG00000007387,ENSSSCG00000016078,ENSSSCG00000005840,ENSSSCG00000004584,ENSSSCG00000008882,ENSSSCG00000023861,ENSSSCG00000009216,ENSSSCG00000029990,ENSSSCG00000007861,…	ASPA|SDK1|SPINK1|LBP|RPL35A|PBLD|HSPH1|FAM129B|SLC7A8|FUT2|PNP|HIST1H2BC|PI3|HSPE1|C8G|GCNT3|-|PFAS|SPP1|DEFB1|GP2|ST3GAL1|APOA4|
GO:0043230	extracellular organelle	cellular_component	1.3902e-05	0.019275	23	95	1782	19222	ENSSSCG00000016078,ENSSSCG00000005840,ENSSSCG00000008882,ENSSSCG00000004584,ENSSSCG00000009216,ENSSSCG00000023861,ENSSSCG00000007861,ENSSSCG00000005943,ENSSSCG00000029990,ENSSSCG00000015068,ENSSSCG00000017861,ENSSSCG00000007574,ENSSSCG00000025876,ENSSSCG00000011856,ENSSSCG00000009334,ENSSSCG00000028758,ENSSSCG00000027244,ENSSSCG00000003145,ENSSSCG00000005614,ENSSSCG00000002032,ENSSSCG00000026668,…	HSPE1|C8G|-|GCNT3|SPP1|PFAS|GP2|ST3GAL1|DEFB1|APOA4|ASPA|SDK1|PBLD|RPL35A|HSPH1|LBP|SPINK1|FUT2|FAM129B|SLC7A8|HIST1H2BC|PNP|PI3|
GO:0098542	defense response to other organism	biological_process	1.7632e-05	0.021449	9	95	300	19222	ENSSSCG00000009817,ENSSSCG00000026668,ENSSSCG00000022094,ENSSSCG00000029990,ENSSSCG00000023489,ENSSSCG00000008217,ENSSSCG00000028758,ENSSSCG00000012118,ENSSSCG00000015334	P2RX7|HIST1H2BC|CA7|DEFB1|CXCL9|CD8A|LBP|TLR8|PDK4|
GO:0050830	defense response to Gram-positive bacterium	biological_process	1.785e-05	0.021449	4	95	32	19222	ENSSSCG00000029990,ENSSSCG00000028758,ENSSSCG00000026668,ENSSSCG00000009817	DEFB1|LBP|HIST1H2BC|P2RX7|
GO:0032542	sulfiredoxin activity	molecular_function	2.3862e-05	0.02688	2	95	2	19222	ENSSSCG00000029144,ENSSSCG00000023298	||
GO:0051707	response to other organism	biological_process	3.1005e-05	0.031627	11	95	492	19222	ENSSSCG00000026668,ENSSSCG00000004826,ENSSSCG00000009817,ENSSSCG00000022094,ENSSSCG00000029990,ENSSSCG00000024344,ENSSSCG00000008217,ENSSSCG00000023489,ENSSSCG00000012118,ENSSSCG00000015334,ENSSSCG00000028758	HIST1H2BC|VIMP|P2RX7|CA7|DEFB1|CCR5|CD8A|CXCL9|TLR8|PDK4|LBP|
GO:0043207	response to external biotic stimulus	biological_process	3.1585e-05	0.031627	11	95	493	19222	ENSSSCG00000024344,ENSSSCG00000029990,ENSSSCG00000009817,ENSSSCG00000026668,ENSSSCG00000004826,ENSSSCG00000022094,ENSSSCG00000028758,ENSSSCG00000012118,ENSSSCG00000015334,ENSSSCG00000023489,ENSSSCG00000008217	CCR5|DEFB1|P2RX7|HIST1H2BC|VIMP|CA7|LBP|TLR8|PDK4|CXCL9|CD8A|
GO:0072593	reactive oxygen species metabolic process	biological_process	4.7258e-05	0.044831	6	95	131	19222	ENSSSCG00000016829,ENSSSCG00000015334,ENSSSCG00000001906,ENSSSCG00000015068,ENSSSCG00000004826,ENSSSCG00000009817	AGXT2|PDK4|CYP1A1|APOA4|VIMP|P2RX7|
GO:0034358	plasma lipoprotein particle	cellular_component	9.0032e-05	0.077273	3	95	18	19222	ENSSSCG00000015068,ENSSSCG00000004826,ENSSSCG00000028525	APOA4|VIMP||
GO:1990777	lipoprotein particle	cellular_component	9.0032e-05	0.077273	3	95	18	19222	ENSSSCG00000015068,ENSSSCG00000004826,ENSSSCG00000028525	APOA4|VIMP||
GO:0032994	protein-lipid complex	cellular_component	0.00012494	0.10236	3	95	20	19222	ENSSSCG00000015068,ENSSSCG00000028525,ENSSSCG00000004826	APOA4||VIMP|
GO:0002376	immune system process	biological_process	0.00019351	0.15164	18	95	1428	19222	ENSSSCG00000026668,ENSSSCG00000004826,ENSSSCG00000002135,ENSSSCG00000030095,ENSSSCG00000024344,ENSSSCG00000029057,ENSSSCG00000023852,ENSSSCG00000008217,ENSSSCG00000028758,ENSSSCG00000015334,ENSSSCG00000009817,ENSSSCG00000022094,ENSSSCG00000015068,ENSSSCG00000000634,ENSSSCG00000029990,ENSSSCG00000023489,ENSSSCG00000004584,ENSSSCG00000012118	HIST1H2BC|VIMP|PNP|ZBTB16|CCR5||CCL17|CD8A|LBP|PDK4|P2RX7|CA7|APOA4|STYK1|DEFB1|CXCL9|GCNT3|TLR8|
GO:0031988	membrane-bounded vesicle	cellular_component	0.00021235	0.15948	23	95	2124	19222	ENSSSCG00000005840,ENSSSCG00000016078,ENSSSCG00000008882,ENSSSCG00000004584,ENSSSCG00000023861,ENSSSCG00000009216,ENSSSCG00000015068,ENSSSCG00000029990,ENSSSCG00000005943,ENSSSCG00000007861,ENSSSCG00000017861,ENSSSCG00000028758,ENSSSCG00000027244,ENSSSCG00000009334,ENSSSCG00000025876,ENSSSCG00000011856,ENSSSCG00000007574,ENSSSCG00000002135,ENSSSCG00000026668,ENSSSCG00000005614,ENSSSCG00000002032,…	C8G|HSPE1|-|GCNT3|PFAS|SPP1|APOA4|DEFB1|ST3GAL1|GP2|ASPA|LBP|SPINK1|HSPH1|PBLD|RPL35A|SDK1|PNP|HIST1H2BC|FAM129B|SLC7A8|FUT2|PI3|
GO:0051085	chaperone mediated protein folding requiring cofactor	biological_process	0.00023938	0.17259	2	95	5	19222	ENSSSCG00000009334,ENSSSCG00000013784	HSPH1||
GO:0016209	antioxidant activity	molecular_function	0.00028331	0.19374	4	95	64	19222	ENSSSCG00000029144,ENSSSCG00000015068,ENSSSCG00000023298,ENSSSCG00000004826	|APOA4||VIMP|
GO:0051704	multi-organism process	biological_process	0.00029297	0.19374	15	95	1094	19222	ENSSSCG00000024344,ENSSSCG00000029990,ENSSSCG00000022094,ENSSSCG00000009817,ENSSSCG00000026668,ENSSSCG00000004826,ENSSSCG00000030368,ENSSSCG00000030095,ENSSSCG00000027244,ENSSSCG00000028758,ENSSSCG00000015334,ENSSSCG00000012118,ENSSSCG00000014374,ENSSSCG00000023489,ENSSSCG00000008217	CCR5|DEFB1|CA7|P2RX7|HIST1H2BC|VIMP|HSP70.2|ZBTB16|SPINK1|LBP|PDK4|TLR8|DND1|CXCL9|CD8A|
GO:0007586	digestion	biological_process	0.00030098	0.19374	4	95	65	19222	ENSSSCG00000009817,ENSSSCG00000015068,ENSSSCG00000004584,ENSSSCG00000025876	P2RX7|APOA4|GCNT3|PBLD|
GO:0006979	response to oxidative stress	biological_process	0.00033159	0.20223	6	95	187	19222	ENSSSCG00000009334,ENSSSCG00000015068,ENSSSCG00000026414,ENSSSCG00000004570,ENSSSCG00000004826,ENSSSCG00000016983	HSPH1|APOA4|ATOX1|TPM1|VIMP|STC2|
GO:0031982	vesicle	cellular_component	0.0003412	0.20223	23	95	2194	19222	ENSSSCG00000007387,ENSSSCG00000002135,ENSSSCG00000026668,ENSSSCG00000005614,ENSSSCG00000002032,ENSSSCG00000003145,ENSSSCG00000028758,ENSSSCG00000027244,ENSSSCG00000025876,ENSSSCG00000009334,ENSSSCG00000011856,ENSSSCG00000007574,ENSSSCG00000017861,ENSSSCG00000015068,ENSSSCG00000029990,ENSSSCG00000007861,ENSSSCG00000005943,ENSSSCG00000023861,ENSSSCG00000009216,ENSSSCG00000004584,ENSSSCG00000008882,…	PI3|PNP|HIST1H2BC|FAM129B|SLC7A8|FUT2|LBP|SPINK1|PBLD|HSPH1|RPL35A|SDK1|ASPA|APOA4|DEFB1|GP2|ST3GAL1|PFAS|SPP1|GCNT3|-|C8G|HSPE1|
GO:0006685	sphingomyelin catabolic process	biological_process	0.00035736	0.20223	2	95	6	19222	ENSSSCG00000023735,ENSSSCG00000004233	|SMPDL3A|
GO:0009617	response to bacterium	biological_process	0.00035905	0.20223	7	95	267	19222	ENSSSCG00000024344,ENSSSCG00000028758,ENSSSCG00000029990,ENSSSCG00000023489,ENSSSCG00000026668,ENSSSCG00000009817,ENSSSCG00000004826	CCR5|LBP|DEFB1|CXCL9|HIST1H2BC|P2RX7|VIMP|
GO:0019932	second-messenger-mediated signaling	biological_process	0.00038703	0.21139	5	95	125	19222	ENSSSCG00000008217,ENSSSCG00000023489,ENSSSCG00000029990,ENSSSCG00000024344,ENSSSCG00000027244	CD8A|CXCL9|DEFB1|CCR5|SPINK1|
GO:1901700	response to oxygen-containing compound	biological_process	0.0005397	0.2861	11	95	682	19222	ENSSSCG00000015068,ENSSSCG00000024344,ENSSSCG00000009216,ENSSSCG00000009817,ENSSSCG00000004826,ENSSSCG00000004570,ENSSSCG00000015334,ENSSSCG00000007574,ENSSSCG00000028758,ENSSSCG00000009334,ENSSSCG00000023489	APOA4|CCR5|SPP1|P2RX7|VIMP|TPM1|PDK4|SDK1|LBP|HSPH1|CXCL9|
GO:0061077	chaperone-mediated protein folding	biological_process	0.00062626	0.31486	3	95	34	19222	ENSSSCG00000013784,ENSSSCG00000001549,ENSSSCG00000009334	||HSPH1|
GO:0004767	sphingomyelin phosphodiesterase activity	molecular_function	0.00066305	0.31486	2	95	8	19222	ENSSSCG00000004233,ENSSSCG00000023735	SMPDL3A||
GO:0006458	'de novo' protein folding	biological_process	0.00066381	0.31486	2	95	8	19222	ENSSSCG00000009334,ENSSSCG00000013784	HSPH1||
GO:0051084	'de novo' posttranslational protein folding	biological_process	0.00066381	0.31486	2	95	8	19222	ENSSSCG00000009334,ENSSSCG00000013784	HSPH1||
GO:0009308	amine metabolic process	biological_process	0.00069624	0.32177	4	95	81	19222	ENSSSCG00000004233,ENSSSCG00000001906,ENSSSCG00000023735,ENSSSCG00000015068	SMPDL3A|CYP1A1||APOA4|
GO:0042439	ethanolamine-containing compound metabolic process	biological_process	0.00080422	0.36238	3	95	37	19222	ENSSSCG00000004233,ENSSSCG00000015068,ENSSSCG00000023735	SMPDL3A|APOA4||
GO:2001256	regulation of store-operated calcium entry	biological_process	0.00082578	0.36302	2	95	9	19222	ENSSSCG00000027244,ENSSSCG00000016983	SPINK1|STC2|
GO:0006950	response to stress	biological_process	0.00086342	0.37053	22	95	2193	19222	ENSSSCG00000015334,ENSSSCG00000016637,ENSSSCG00000028758,ENSSSCG00000009334,ENSSSCG00000008217,ENSSSCG00000023852,ENSSSCG00000027868,ENSSSCG00000024344,ENSSSCG00000026668,ENSSSCG00000004826,ENSSSCG00000026414,ENSSSCG00000012118,ENSSSCG00000016983,ENSSSCG00000028525,ENSSSCG00000023489,ENSSSCG00000029990,ENSSSCG00000015068,ENSSSCG00000000634,ENSSSCG00000030368,ENSSSCG00000022094,ENSSSCG00000009817,…	PDK4|TFEC|LBP|HSPH1|CD8A|CCL17||CCR5|HIST1H2BC|VIMP|ATOX1|TLR8|STC2||CXCL9|DEFB1|APOA4|STYK1|HSP70.2|CA7|P2RX7|TPM1|
GO:0006684	sphingomyelin metabolic process	biological_process	0.001059	0.42456	2	95	10	19222	ENSSSCG00000023735,ENSSSCG00000004233	|SMPDL3A|
GO:0034361	very-low-density lipoprotein particle	cellular_component	0.00106	0.42456	2	95	10	19222	ENSSSCG00000004826,ENSSSCG00000015068	VIMP|APOA4|
GO:0034385	triglyceride-rich lipoprotein particle	cellular_component	0.00106	0.42456	2	95	10	19222	ENSSSCG00000015068,ENSSSCG00000004826	APOA4|VIMP|
GO:0045087	innate immune response	biological_process	0.0011242	0.43155	7	95	324	19222	ENSSSCG00000026668,ENSSSCG00000023852,ENSSSCG00000029990,ENSSSCG00000012118,ENSSSCG00000028758,ENSSSCG00000015068,ENSSSCG00000000634	HIST1H2BC|CCL17|DEFB1|TLR8|LBP|APOA4|STYK1|
GO:0032496	response to lipopolysaccharide	biological_process	0.0011253	0.43155	5	95	158	19222	ENSSSCG00000028758,ENSSSCG00000024344,ENSSSCG00000004826,ENSSSCG00000023489,ENSSSCG00000009817	LBP|CCR5|VIMP|CXCL9|P2RX7|
GO:0002252	immune effector process	biological_process	0.0012329	0.46296	8	95	426	19222	ENSSSCG00000009817,ENSSSCG00000022094,ENSSSCG00000008217,ENSSSCG00000023489,ENSSSCG00000012118,ENSSSCG00000015334,ENSSSCG00000028758,ENSSSCG00000004584	P2RX7|CA7|CD8A|CXCL9|TLR8|PDK4|LBP|GCNT3|
GO:0042379	chemokine receptor binding	molecular_function	0.001419	0.52195	3	95	45	19222	ENSSSCG00000023852,ENSSSCG00000023489,ENSSSCG00000029990	CCL17|CXCL9|DEFB1|
GO:0002237	response to molecule of bacterial origin	biological_process	0.0014772	0.53249	5	95	168	19222	ENSSSCG00000024344,ENSSSCG00000028758,ENSSSCG00000023489,ENSSSCG00000004826,ENSSSCG00000009817	CCR5|LBP|CXCL9|VIMP|P2RX7|
GO:2000021	regulation of ion homeostasis	biological_process	0.0015273	0.53977	4	95	100	19222	ENSSSCG00000024344,ENSSSCG00000009817,ENSSSCG00000023489,ENSSSCG00000022094	CCR5|P2RX7|CXCL9|CA7|
GO:0002526	acute inflammatory response	biological_process	0.0016174	0.56061	3	95	47	19222	ENSSSCG00000028758,ENSSSCG00000028525,ENSSSCG00000004826	LBP||VIMP|
GO:0022600	digestive system process	biological_process	0.0018277	0.62155	3	95	49	19222	ENSSSCG00000015068,ENSSSCG00000004584,ENSSSCG00000025876	APOA4|GCNT3|PBLD|
GO:0006954	inflammatory response	biological_process	0.0019282	0.64358	7	95	356	19222	ENSSSCG00000024344,ENSSSCG00000028758,ENSSSCG00000028525,ENSSSCG00000023852,ENSSSCG00000009817,ENSSSCG00000023489,ENSSSCG00000004826	CCR5|LBP||CCL17|P2RX7|CXCL9|VIMP|
GO:0019731	antibacterial humoral response	biological_process	0.0020815	0.66658	2	95	14	19222	ENSSSCG00000029990,ENSSSCG00000026668	DEFB1|HIST1H2BC|
GO:0034599	cellular response to oxidative stress	biological_process	0.0020963	0.66658	4	95	109	19222	ENSSSCG00000009334,ENSSSCG00000015068,ENSSSCG00000004570,ENSSSCG00000004826	HSPH1|APOA4|TPM1|VIMP|
GO:0034364	high-density lipoprotein particle	cellular_component	0.002108	0.66658	2	95	14	19222	ENSSSCG00000028525,ENSSSCG00000015068	|APOA4|
GO:0051607	defense response to virus	biological_process	0.0021999	0.68167	5	95	184	19222	ENSSSCG00000023489,ENSSSCG00000022094,ENSSSCG00000008217,ENSSSCG00000012118,ENSSSCG00000015334	CXCL9|CA7|CD8A|TLR8|PDK4|
GO:0042742	defense response to bacterium	biological_process	0.0022314	0.68167	4	95	111	19222	ENSSSCG00000028758,ENSSSCG00000029990,ENSSSCG00000026668,ENSSSCG00000009817	LBP|DEFB1|HIST1H2BC|P2RX7|
GO:0002115	store-operated calcium entry	biological_process	0.0023913	0.68461	2	95	15	19222	ENSSSCG00000027244,ENSSSCG00000016983	SPINK1|STC2|
GO:0051209	release of sequestered calcium ion into cytosol	biological_process	0.0024157	0.68461	3	95	54	19222	ENSSSCG00000009817,ENSSSCG00000023489,ENSSSCG00000024344	P2RX7|CXCL9|CCR5|
GO:0051283	negative regulation of sequestering of calcium ion	biological_process	0.0024157	0.68461	3	95	54	19222	ENSSSCG00000024344,ENSSSCG00000023489,ENSSSCG00000009817	CCR5|CXCL9|P2RX7|
GO:0044243	multicellular organismal catabolic process	biological_process	0.0024338	0.68461	2	95	15	19222	ENSSSCG00000015068,ENSSSCG00000009817	APOA4|P2RX7|
GO:0051924	regulation of calcium ion transport	biological_process	0.0024565	0.68461	4	95	114	19222	ENSSSCG00000023489,ENSSSCG00000009817,ENSSSCG00000016983,ENSSSCG00000027244	CXCL9|P2RX7|STC2|SPINK1|
GO:0055080	cation homeostasis	biological_process	0.0024689	0.68461	7	95	372	19222	ENSSSCG00000016983,ENSSSCG00000022094,ENSSSCG00000009817,ENSSSCG00000023489,ENSSSCG00000015334,ENSSSCG00000026414,ENSSSCG00000024344	STC2|CA7|P2RX7|CXCL9|PDK4|ATOX1|CCR5|
GO:0051208	sequestering of calcium ion	biological_process	0.0025461	0.68493	3	95	55	19222	ENSSSCG00000024344,ENSSSCG00000023489,ENSSSCG00000009817	CCR5|CXCL9|P2RX7|
GO:0051282	regulation of sequestering of calcium ion	biological_process	0.0025461	0.68493	3	95	55	19222	ENSSSCG00000024344,ENSSSCG00000009817,ENSSSCG00000023489	CCR5|P2RX7|CXCL9|
GO:0019730	antimicrobial humoral response	biological_process	0.002733	0.7139	2	95	16	19222	ENSSSCG00000026668,ENSSSCG00000029990	HIST1H2BC|DEFB1|
GO:0006953	acute-phase response	biological_process	0.0027633	0.7139	2	95	16	19222	ENSSSCG00000028758,ENSSSCG00000028525	LBP||
GO:0001530	lipopolysaccharide binding	molecular_function	0.0027726	0.7139	2	95	16	19222	ENSSSCG00000009817,ENSSSCG00000028758	P2RX7|LBP|
GO:0098771	inorganic ion homeostasis	biological_process	0.00282	0.71589	7	95	381	19222	ENSSSCG00000015334,ENSSSCG00000026414,ENSSSCG00000024344,ENSSSCG00000022094,ENSSSCG00000016983,ENSSSCG00000023489,ENSSSCG00000009817	PDK4|ATOX1|CCR5|CA7|STC2|CXCL9|P2RX7|
GO:0033993	response to lipid	biological_process	0.002947	0.72283	7	95	384	19222	ENSSSCG00000023489,ENSSSCG00000009817,ENSSSCG00000004826,ENSSSCG00000009216,ENSSSCG00000028758,ENSSSCG00000024344,ENSSSCG00000015334	CXCL9|P2RX7|VIMP|SPP1|LBP|CCR5|PDK4|
GO:0006576	cellular biogenic amine metabolic process	biological_process	0.0029638	0.72283	3	95	58	19222	ENSSSCG00000023735,ENSSSCG00000015068,ENSSSCG00000004233	|APOA4|SMPDL3A|
GO:0044242	cellular lipid catabolic process	biological_process	0.0029677	0.72283	4	95	120	19222	ENSSSCG00000004233,ENSSSCG00000028525,ENSSSCG00000023735,ENSSSCG00000015068	SMPDL3A|||APOA4|
GO:0050829	defense response to Gram-negative bacterium	biological_process	0.0031163	0.74892	2	95	17	19222	ENSSSCG00000028758,ENSSSCG00000029990	LBP|DEFB1|
GO:0002181	cytoplasmic translation	biological_process	0.0032481	0.7641	3	95	60	19222	ENSSSCG00000011856,ENSSSCG00000008882,ENSSSCG00000025180	RPL35A|-|-|
GO:0034614	cellular response to reactive oxygen species	biological_process	0.0032643	0.7641	3	95	60	19222	ENSSSCG00000009334,ENSSSCG00000015068,ENSSSCG00000004570	HSPH1|APOA4|TPM1|
GO:0060401	cytosolic calcium ion transport	biological_process	0.0037461	0.76794	3	95	63	19222	ENSSSCG00000023489,ENSSSCG00000009817,ENSSSCG00000024344	CXCL9|P2RX7|CCR5|
GO:0060402	calcium ion transport into cytosol	biological_process	0.0037461	0.76794	3	95	63	19222	ENSSSCG00000009817,ENSSSCG00000023489,ENSSSCG00000024344	P2RX7|CXCL9|CCR5|
GO:0044712	single-organism catabolic process	biological_process	0.003811	0.76794	10	95	747	19222	ENSSSCG00000009817,ENSSSCG00000004826,ENSSSCG00000002135,ENSSSCG00000022094,ENSSSCG00000015068,ENSSSCG00000023735,ENSSSCG00000004233,ENSSSCG00000028525,ENSSSCG00000016829,ENSSSCG00000015334	P2RX7|VIMP|PNP|CA7|APOA4||SMPDL3A||AGXT2|PDK4|
GO:0042304	regulation of fatty acid biosynthetic process	biological_process	0.003913	0.76794	2	95	19	19222	ENSSSCG00000015068,ENSSSCG00000015334	APOA4|PDK4|
GO:0042743	hydrogen peroxide metabolic process	biological_process	0.003913	0.76794	2	95	19	19222	ENSSSCG00000001906,ENSSSCG00000015068	CYP1A1|APOA4|
GO:0045124	regulation of bone resorption	biological_process	0.003913	0.76794	2	95	19	19222	ENSSSCG00000009817,ENSSSCG00000015334	P2RX7|PDK4|
GO:0070098	chemokine-mediated signaling pathway	biological_process	0.0040838	0.76794	3	95	65	19222	ENSSSCG00000024344,ENSSSCG00000023489,ENSSSCG00000023852	CCR5|CXCL9|CCL17|
GO:0051238	sequestering of metal ion	biological_process	0.0040914	0.76794	3	95	65	19222	ENSSSCG00000023489,ENSSSCG00000009817,ENSSSCG00000024344	CXCL9|P2RX7|CCR5|
GO:0050996	positive regulation of lipid catabolic process	biological_process	0.0043224	0.76794	2	95	20	19222	ENSSSCG00000028525,ENSSSCG00000015068	|APOA4|
GO:0050801	ion homeostasis	biological_process	0.0046218	0.76794	7	95	417	19222	ENSSSCG00000016983,ENSSSCG00000022094,ENSSSCG00000023489,ENSSSCG00000009817,ENSSSCG00000015334,ENSSSCG00000026414,ENSSSCG00000024344	STC2|CA7|CXCL9|P2RX7|PDK4|ATOX1|CCR5|
GO:0032675	regulation of interleukin-6 production	biological_process	0.0046467	0.76794	3	95	68	19222	ENSSSCG00000028758,ENSSSCG00000009817,ENSSSCG00000004826	LBP|P2RX7|VIMP|
GO:0015680	intracellular copper ion transport	biological_process	0.0047604	0.76794	1	95	1	19222	ENSSSCG00000026414	ATOX1|
GO:0010524	positive regulation of calcium ion transport into cytosol	biological_process	0.0047698	0.76794	2	95	21	19222	ENSSSCG00000009817,ENSSSCG00000023489	P2RX7|CXCL9|
GO:0046638	positive regulation of alpha-beta T cell differentiation	biological_process	0.0047741	0.76794	2	95	21	19222	ENSSSCG00000030095,ENSSSCG00000002135	ZBTB16|PNP|
GO:0050892	intestinal absorption	biological_process	0.0047747	0.76794	2	95	21	19222	ENSSSCG00000004584,ENSSSCG00000015068	GCNT3|APOA4|
GO:0030003	cellular cation homeostasis	biological_process	0.0048083	0.76794	6	95	316	19222	ENSSSCG00000024344,ENSSSCG00000026414,ENSSSCG00000022094,ENSSSCG00000016983,ENSSSCG00000023489,ENSSSCG00000009817	CCR5|ATOX1|CA7|STC2|CXCL9|P2RX7|
GO:0006148	inosine catabolic process	biological_process	0.0049351	0.76794	1	95	1	19222	ENSSSCG00000002135	PNP|
GO:0006738	nicotinamide riboside catabolic process	biological_process	0.0049351	0.76794	1	95	1	19222	ENSSSCG00000002135	PNP|
GO:0034356	NAD biosynthesis via nicotinamide riboside salvage pathway	biological_process	0.0049351	0.76794	1	95	1	19222	ENSSSCG00000002135	PNP|
GO:0046495	nicotinamide riboside metabolic process	biological_process	0.0049351	0.76794	1	95	1	19222	ENSSSCG00000002135	PNP|
GO:0070637	pyridine nucleoside metabolic process	biological_process	0.0049351	0.76794	1	95	1	19222	ENSSSCG00000002135	PNP|
GO:0070638	pyridine nucleoside catabolic process	biological_process	0.0049351	0.76794	1	95	1	19222	ENSSSCG00000002135	PNP|
GO:0003065	positive regulation of heart rate by epinephrine	biological_process	0.0049424	0.76794	1	95	1	19222	ENSSSCG00000004570	TPM1|
GO:0002426	immunoglobulin production in mucosal tissue	biological_process	0.0049424	0.76794	1	95	1	19222	ENSSSCG00000004584	GCNT3|
GO:0047225	acetylgalactosaminyl-O-glycosyl-glycoprotein beta-1,6-N-acetylglucosaminyltransferase activity	molecular_function	0.0049424	0.76794	1	95	1	19222	ENSSSCG00000004584	GCNT3|
GO:0080164	regulation of nitric oxide metabolic process	biological_process	0.0049424	0.76794	1	95	1	19222	ENSSSCG00000004826	VIMP|
GO:0006982	response to lipid hydroperoxide	biological_process	0.0049424	0.76794	1	95	1	19222	ENSSSCG00000015068	APOA4|
GO:0004642	phosphoribosylformylglycinamidine synthase activity	molecular_function	0.0049424	0.76794	1	95	1	19222	ENSSSCG00000023861	PFAS|
GO:0014052	regulation of gamma-aminobutyric acid secretion	biological_process	0.0049424	0.76794	1	95	1	19222	ENSSSCG00000009817	P2RX7|
GO:0014054	positive regulation of gamma-aminobutyric acid secretion	biological_process	0.0049424	0.76794	1	95	1	19222	ENSSSCG00000009817	P2RX7|
GO:0019481	L-alanine catabolic process, by transamination	biological_process	0.0049424	0.76794	1	95	1	19222	ENSSSCG00000016829	AGXT2|
GO:0019807	aspartoacylase activity	molecular_function	0.0049424	0.76794	1	95	1	19222	ENSSSCG00000017861	ASPA|
GO:0043132	NAD transport	biological_process	0.0049424	0.76794	1	95	1	19222	ENSSSCG00000009817	P2RX7|
GO:0044254	multicellular organismal protein catabolic process	biological_process	0.0049424	0.76794	1	95	1	19222	ENSSSCG00000009817	P2RX7|
GO:0044256	protein digestion	biological_process	0.0049424	0.76794	1	95	1	19222	ENSSSCG00000009817	P2RX7|
GO:0044266	multicellular organismal macromolecule catabolic process	biological_process	0.0049424	0.76794	1	95	1	19222	ENSSSCG00000009817	P2RX7|
GO:0060265	positive regulation of respiratory burst involved in inflammatory response	biological_process	0.0049424	0.76794	1	95	1	19222	ENSSSCG00000028758	LBP|
GO:1904170	regulation of bleb assembly	biological_process	0.0049424	0.76794	1	95	1	19222	ENSSSCG00000009817	P2RX7|
GO:1904172	positive regulation of bleb assembly	biological_process	0.0049424	0.76794	1	95	1	19222	ENSSSCG00000009817	P2RX7|
GO:0009615	response to virus	biological_process	0.0051891	0.79263	5	95	225	19222	ENSSSCG00000012118,ENSSSCG00000015334,ENSSSCG00000008217,ENSSSCG00000023489,ENSSSCG00000022094	TLR8|PDK4|CD8A|CXCL9|CA7|
GO:0030149	sphingolipid catabolic process	biological_process	0.0052332	0.79263	2	95	22	19222	ENSSSCG00000004233,ENSSSCG00000023735	SMPDL3A||
GO:0046466	membrane lipid catabolic process	biological_process	0.0052332	0.79263	2	95	22	19222	ENSSSCG00000004233,ENSSSCG00000023735	SMPDL3A||
GO:0032635	interleukin-6 production	biological_process	0.0054519	0.81887	3	95	72	19222	ENSSSCG00000028758,ENSSSCG00000004826,ENSSSCG00000009817	LBP|VIMP|P2RX7|
GO:0006873	cellular ion homeostasis	biological_process	0.0055012	0.81945	6	95	325	19222	ENSSSCG00000026414,ENSSSCG00000024344,ENSSSCG00000023489,ENSSSCG00000009817,ENSSSCG00000022094,ENSSSCG00000016983	ATOX1|CCR5|CXCL9|P2RX7|CA7|STC2|
GO:0009986	cell surface	cellular_component	0.0056598	0.82532	7	95	433	19222	ENSSSCG00000008217,ENSSSCG00000009817,ENSSSCG00000023489,ENSSSCG00000015250,ENSSSCG00000024344,ENSSSCG00000028758,ENSSSCG00000015068	CD8A|P2RX7|CXCL9|ADAMTS15|CCR5|LBP|APOA4|
GO:0048020	CCR chemokine receptor binding	molecular_function	0.0056736	0.82532	2	95	23	19222	ENSSSCG00000029990,ENSSSCG00000023852	DEFB1|CCL17|
GO:0009897	external side of plasma membrane	cellular_component	0.005678	0.82532	4	95	144	19222	ENSSSCG00000024344,ENSSSCG00000009817,ENSSSCG00000023489,ENSSSCG00000008217	CCR5|P2RX7|CXCL9|CD8A|
GO:0006820	anion transport	biological_process	0.0058722	0.8403	7	95	436	19222	ENSSSCG00000025125,ENSSSCG00000009817,ENSSSCG00000017763,ENSSSCG00000022094,ENSSSCG00000002032,ENSSSCG00000009496,ENSSSCG00000015068	SLC10A2|P2RX7||CA7|SLC7A8||APOA4|
GO:0019722	calcium-mediated signaling	biological_process	0.0058743	0.8403	3	95	74	19222	ENSSSCG00000024344,ENSSSCG00000029990,ENSSSCG00000008217	CCR5|DEFB1|CD8A|
GO:0006457	protein folding	biological_process	0.0062455	0.88637	4	95	148	19222	ENSSSCG00000016078,ENSSSCG00000001549,ENSSSCG00000013784,ENSSSCG00000009334	HSPE1|||HSPH1|
GO:0044106	cellular amine metabolic process	biological_process	0.0063348	0.89202	3	95	76	19222	ENSSSCG00000015068,ENSSSCG00000023735,ENSSSCG00000004233	APOA4||SMPDL3A|
GO:0032757	positive regulation of interleukin-8 production	biological_process	0.0067341	0.92653	2	95	25	19222	ENSSSCG00000012118,ENSSSCG00000028758	TLR8|LBP|
GO:0046209	nitric oxide metabolic process	biological_process	0.0067341	0.92653	2	95	25	19222	ENSSSCG00000016829,ENSSSCG00000004826	AGXT2|VIMP|
GO:0046850	regulation of bone remodeling	biological_process	0.0067341	0.92653	2	95	25	19222	ENSSSCG00000015334,ENSSSCG00000009817	PDK4|P2RX7|
GO:0009605	response to external stimulus	biological_process	0.006904	0.94271	14	95	1362	19222	ENSSSCG00000009817,ENSSSCG00000026668,ENSSSCG00000004826,ENSSSCG00000022094,ENSSSCG00000009216,ENSSSCG00000024344,ENSSSCG00000029990,ENSSSCG00000028525,ENSSSCG00000023852,ENSSSCG00000023489,ENSSSCG00000008217,ENSSSCG00000028758,ENSSSCG00000012118,ENSSSCG00000015334	P2RX7|HIST1H2BC|VIMP|CA7|SPP1|CCR5|DEFB1||CCL17|CXCL9|CD8A|LBP|TLR8|PDK4|
GO:1901701	cellular response to oxygen-containing compound	biological_process	0.0072728	0.96069	7	95	454	19222	ENSSSCG00000004826,ENSSSCG00000004570,ENSSSCG00000015334,ENSSSCG00000015068,ENSSSCG00000028758,ENSSSCG00000024344,ENSSSCG00000009334	VIMP|TPM1|PDK4|APOA4|LBP|CCR5|HSPH1|
GO:0071222	cellular response to lipopolysaccharide	biological_process	0.0073006	0.96069	3	95	80	19222	ENSSSCG00000028758,ENSSSCG00000024344,ENSSSCG00000004826	LBP|CCR5|VIMP|
GO:0022625	cytosolic large ribosomal subunit	cellular_component	0.0077862	0.96069	3	95	82	19222	ENSSSCG00000025180,ENSSSCG00000008882,ENSSSCG00000011856	-|-|RPL35A|
GO:0045981	positive regulation of nucleotide metabolic process	biological_process	0.0077872	0.96069	3	95	82	19222	ENSSSCG00000003970,ENSSSCG00000009817,ENSSSCG00000023489	|P2RX7|CXCL9|
GO:1900544	positive regulation of purine nucleotide metabolic process	biological_process	0.0077872	0.96069	3	95	82	19222	ENSSSCG00000009817,ENSSSCG00000023489,ENSSSCG00000003970	P2RX7|CXCL9||
GO:0009395	phospholipid catabolic process	biological_process	0.007826	0.96069	2	95	27	19222	ENSSSCG00000023735,ENSSSCG00000004233	|SMPDL3A|
GO:0051196	regulation of coenzyme metabolic process	biological_process	0.0078286	0.96069	2	95	27	19222	ENSSSCG00000009817,ENSSSCG00000015334	P2RX7|PDK4|
GO:0000302	response to reactive oxygen species	biological_process	0.0083479	0.96069	3	95	84	19222	ENSSSCG00000004570,ENSSSCG00000009334,ENSSSCG00000015068	TPM1|HSPH1|APOA4|
GO:0046637	regulation of alpha-beta T cell differentiation	biological_process	0.008403	0.96069	2	95	28	19222	ENSSSCG00000002135,ENSSSCG00000030095	PNP|ZBTB16|
GO:0051193	regulation of cofactor metabolic process	biological_process	0.0084038	0.96069	2	95	28	19222	ENSSSCG00000015334,ENSSSCG00000009817	PDK4|P2RX7|
GO:0071219	cellular response to molecule of bacterial origin	biological_process	0.0086227	0.96069	3	95	85	19222	ENSSSCG00000024344,ENSSSCG00000028758,ENSSSCG00000004826	CCR5|LBP|VIMP|
GO:0032720	negative regulation of tumor necrosis factor production	biological_process	0.0089975	0.96069	2	95	29	19222	ENSSSCG00000028758,ENSSSCG00000004826	LBP|VIMP|
GO:2001057	reactive nitrogen species metabolic process	biological_process	0.0089975	0.96069	2	95	29	19222	ENSSSCG00000004826,ENSSSCG00000016829	VIMP|AGXT2|
GO:0010675	regulation of cellular carbohydrate metabolic process	biological_process	0.0091618	0.96069	3	95	87	19222	ENSSSCG00000015334,ENSSSCG00000009817,ENSSSCG00000021597	PDK4|P2RX7|PHLDA2|
GO:0010749	regulation of nitric oxide mediated signal transduction	biological_process	0.0091992	0.96069	1	95	2	19222	ENSSSCG00000027244	SPINK1|
GO:0010751	negative regulation of nitric oxide mediated signal transduction	biological_process	0.0091992	0.96069	1	95	2	19222	ENSSSCG00000027244	SPINK1|
GO:0032844	regulation of homeostatic process	biological_process	0.0095531	0.96069	5	95	261	19222	ENSSSCG00000015334,ENSSSCG00000024344,ENSSSCG00000009817,ENSSSCG00000023489,ENSSSCG00000022094	PDK4|CCR5|P2RX7|CXCL9|CA7|
GO:0046635	positive regulation of alpha-beta T cell activation	biological_process	0.0096085	0.96069	2	95	30	19222	ENSSSCG00000002135,ENSSSCG00000030095	PNP|ZBTB16|
GO:1903556	negative regulation of tumor necrosis factor superfamily cytokine production	biological_process	0.0096094	0.96069	2	95	30	19222	ENSSSCG00000004826,ENSSSCG00000028758	VIMP|LBP|
GO:0031731	CCR6 chemokine receptor binding	molecular_function	0.0096439	0.96069	1	95	2	19222	ENSSSCG00000029990	DEFB1|
GO:0032767	copper-dependent protein binding	molecular_function	0.0096795	0.96069	1	95	2	19222	ENSSSCG00000026414	ATOX1|
GO:0006363	termination of RNA polymerase I transcription	biological_process	0.0097108	0.96069	1	95	2	19222	ENSSSCG00000001239	|
GO:0032849	positive regulation of cellular pH reduction	biological_process	0.0098308	0.96069	1	95	2	19222	ENSSSCG00000022094	CA7|
GO:0002054	nucleobase binding	molecular_function	0.0098533	0.96069	1	95	2	19222	ENSSSCG00000002135	PNP|
GO:0002060	purine nucleobase binding	molecular_function	0.0098533	0.96069	1	95	2	19222	ENSSSCG00000002135	PNP|
GO:0004731	purine-nucleoside phosphorylase activity	molecular_function	0.0098533	0.96069	1	95	2	19222	ENSSSCG00000002135	PNP|
GO:0034418	urate biosynthetic process	biological_process	0.0098533	0.96069	1	95	2	19222	ENSSSCG00000002135	PNP|
GO:0003062	regulation of heart rate by chemical signal	biological_process	0.0098606	0.96069	1	95	2	19222	ENSSSCG00000004570	TPM1|
GO:0032059	bleb	cellular_component	0.0098606	0.96069	1	95	2	19222	ENSSSCG00000004570	TPM1|
GO:0051136	regulation of NK T cell differentiation	biological_process	0.0098606	0.96069	1	95	2	19222	ENSSSCG00000030095	ZBTB16|
GO:0051138	positive regulation of NK T cell differentiation	biological_process	0.0098606	0.96069	1	95	2	19222	ENSSSCG00000030095	ZBTB16|
GO:0036502	Derlin-1-VIMP complex	cellular_component	0.0098606	0.96069	1	95	2	19222	ENSSSCG00000004826	VIMP|
GO:0051771	negative regulation of nitric-oxide synthase biosynthetic process	biological_process	0.0098606	0.96069	1	95	2	19222	ENSSSCG00000004826	VIMP|
GO:2000110	negative regulation of macrophage apoptotic process	biological_process	0.0098606	0.96069	1	95	2	19222	ENSSSCG00000004826	VIMP|
GO:0002232	leukocyte chemotaxis involved in inflammatory response	biological_process	0.0098606	0.96069	1	95	2	19222	ENSSSCG00000028758	LBP|
GO:0002536	respiratory burst involved in inflammatory response	biological_process	0.0098606	0.96069	1	95	2	19222	ENSSSCG00000028758	LBP|
GO:0006649	phospholipid transfer to membrane	biological_process	0.0098606	0.96069	1	95	2	19222	ENSSSCG00000009817	P2RX7|
GO:0008453	alanine-glyoxylate transaminase activity	molecular_function	0.0098606	0.96069	1	95	2	19222	ENSSSCG00000016829	AGXT2|
GO:0014049	positive regulation of glutamate secretion	biological_process	0.0098606	0.96069	1	95	2	19222	ENSSSCG00000009817	P2RX7|
GO:0015361	low-affinity sodium:dicarboxylate symporter activity	molecular_function	0.0098606	0.96069	1	95	2	19222	ENSSSCG00000017763	|
GO:0015920	lipopolysaccharide transport	biological_process	0.0098606	0.96069	1	95	2	19222	ENSSSCG00000028758	LBP|
GO:0019265	glycine biosynthetic process, by transamination of glyoxylate	biological_process	0.0098606	0.96069	1	95	2	19222	ENSSSCG00000016829	AGXT2|
GO:0034444	regulation of plasma lipoprotein particle oxidation	biological_process	0.0098606	0.96069	1	95	2	19222	ENSSSCG00000015068	APOA4|
GO:0034445	negative regulation of plasma lipoprotein particle oxidation	biological_process	0.0098606	0.96069	1	95	2	19222	ENSSSCG00000015068	APOA4|
GO:0035634	response to stilbenoid	biological_process	0.0098606	0.96069	1	95	2	19222	ENSSSCG00000015068	APOA4|
GO:0042853	L-alanine catabolic process	biological_process	0.0098606	0.96069	1	95	2	19222	ENSSSCG00000016829	AGXT2|
GO:0044240	multicellular organismal lipid catabolic process	biological_process	0.0098606	0.96069	1	95	2	19222	ENSSSCG00000015068	APOA4|
GO:0044268	multicellular organismal protein metabolic process	biological_process	0.0098606	0.96069	1	95	2	19222	ENSSSCG00000009817	P2RX7|
GO:0060264	regulation of respiratory burst involved in inflammatory response	biological_process	0.0098606	0.96069	1	95	2	19222	ENSSSCG00000028758	LBP|
GO:0060392	negative regulation of SMAD protein import into nucleus	biological_process	0.0098606	0.96069	1	95	2	19222	ENSSSCG00000025876	PBLD|
GO:0070576	vitamin D 24-hydroxylase activity	molecular_function	0.0098606	0.96069	1	95	2	19222	ENSSSCG00000001906	CYP1A1|
GO:0071791	chemokine (C-C motif) ligand 5 binding	molecular_function	0.0098606	0.96069	1	95	2	19222	ENSSSCG00000024344	CCR5|
GO:0080184	response to phenylpropanoid	biological_process	0.0098606	0.96069	1	95	2	19222	ENSSSCG00000015068	APOA4|
GO:0006665	sphingolipid metabolic process	biological_process	0.010075	0.97109	3	95	90	19222	ENSSSCG00000009817,ENSSSCG00000004233,ENSSSCG00000023735	P2RX7|SMPDL3A||
GO:0046434	organophosphate catabolic process	biological_process	0.010075	0.97109	3	95	90	19222	ENSSSCG00000009817,ENSSSCG00000004233,ENSSSCG00000023735	P2RX7|SMPDL3A||
GO:0002682	regulation of immune system process	biological_process	0.010135	0.97133	9	95	731	19222	ENSSSCG00000030095,ENSSSCG00000022094,ENSSSCG00000002135,ENSSSCG00000004826,ENSSSCG00000009817,ENSSSCG00000023489,ENSSSCG00000015334,ENSSSCG00000012118,ENSSSCG00000028758	ZBTB16|CA7|PNP|VIMP|P2RX7|CXCL9|PDK4|TLR8|LBP|
GO:0046164	alcohol catabolic process	biological_process	0.010236	0.97133	2	95	31	19222	ENSSSCG00000023735,ENSSSCG00000004233	|SMPDL3A|
GO:0005343	organic acid:sodium symporter activity	molecular_function	0.010239	0.97133	2	95	31	19222	ENSSSCG00000025125,ENSSSCG00000017763	SLC10A2||
GO:0006816	calcium ion transport	biological_process	0.010449	0.98603	5	95	267	19222	ENSSSCG00000027244,ENSSSCG00000024344,ENSSSCG00000016983,ENSSSCG00000009817,ENSSSCG00000023489	SPINK1|CCR5|STC2|P2RX7|CXCL9|
GO:0051239	regulation of multicellular organismal process	biological_process	0.010524	0.98792	15	95	1581	19222	ENSSSCG00000027868,ENSSSCG00000015068,ENSSSCG00000030095,ENSSSCG00000021597,ENSSSCG00000004570,ENSSSCG00000009817,ENSSSCG00000004826,ENSSSCG00000002135,ENSSSCG00000027954,ENSSSCG00000007574,ENSSSCG00000012118,ENSSSCG00000015334,ENSSSCG00000025876,ENSSSCG00000028758,ENSSSCG00000016983	|APOA4|ZBTB16|PHLDA2|TPM1|P2RX7|VIMP|PNP||SDK1|TLR8|PDK4|PBLD|LBP|STC2|
GO:0006109	regulation of carbohydrate metabolic process	biological_process	0.010667	0.99225	3	95	92	19222	ENSSSCG00000015334,ENSSSCG00000021597,ENSSSCG00000009817	PDK4|PHLDA2|P2RX7|
GO:0019725	cellular homeostasis	biological_process	0.01068	0.99225	7	95	489	19222	ENSSSCG00000016983,ENSSSCG00000022094,ENSSSCG00000023489,ENSSSCG00000004826,ENSSSCG00000009817,ENSSSCG00000026414,ENSSSCG00000024344	STC2|CA7|CXCL9|VIMP|P2RX7|ATOX1|CCR5|
GO:0006875	cellular metal ion homeostasis	biological_process	0.010782	0.99662	5	95	269	19222	ENSSSCG00000009817,ENSSSCG00000023489,ENSSSCG00000016983,ENSSSCG00000026414,ENSSSCG00000024344	P2RX7|CXCL9|STC2|ATOX1|CCR5|
GO:0050994	regulation of lipid catabolic process	biological_process	0.010869	0.99954	2	95	32	19222	ENSSSCG00000028525,ENSSSCG00000015068	|APOA4|
GO:0016757	transferase activity, transferring glycosyl groups	molecular_function	0.011279	1	5	95	272	19222	ENSSSCG00000005943,ENSSSCG00000004584,ENSSSCG00000003145,ENSSSCG00000012070,ENSSSCG00000002135	ST3GAL1|GCNT3|FUT2|B3GALT5|PNP|
GO:0045453	bone resorption	biological_process	0.011552	1	2	95	33	19222	ENSSSCG00000015334,ENSSSCG00000009817	PDK4|P2RX7|
GO:0098552	side of membrane	cellular_component	0.011783	1	5	95	275	19222	ENSSSCG00000008217,ENSSSCG00000023489,ENSSSCG00000009817,ENSSSCG00000000634,ENSSSCG00000024344	CD8A|CXCL9|P2RX7|STYK1|CCR5|
GO:0060326	cell chemotaxis	biological_process	0.011986	1	4	95	179	19222	ENSSSCG00000028758,ENSSSCG00000028525,ENSSSCG00000023852,ENSSSCG00000023489	LBP||CCL17|CXCL9|
GO:0097164	ammonium ion metabolic process	biological_process	0.011997	1	3	95	96	19222	ENSSSCG00000023735,ENSSSCG00000015068,ENSSSCG00000004233	|APOA4|SMPDL3A|
GO:0014070	response to organic cyclic compound	biological_process	0.012268	1	6	95	386	19222	ENSSSCG00000024344,ENSSSCG00000015068,ENSSSCG00000007574,ENSSSCG00000001906,ENSSSCG00000009817,ENSSSCG00000009216	CCR5|APOA4|SDK1|CYP1A1|P2RX7|SPP1|
GO:0048878	chemical homeostasis	biological_process	0.012414	1	8	95	627	19222	ENSSSCG00000024344,ENSSSCG00000015068,ENSSSCG00000009817,ENSSSCG00000022094,ENSSSCG00000026414,ENSSSCG00000015334,ENSSSCG00000023489,ENSSSCG00000016983	CCR5|APOA4|P2RX7|CA7|ATOX1|PDK4|CXCL9|STC2|
GO:1901565	organonitrogen compound catabolic process	biological_process	0.01246	1	4	95	181	19222	ENSSSCG00000023735,ENSSSCG00000016829,ENSSSCG00000004233,ENSSSCG00000002135	|AGXT2|SMPDL3A|PNP|
GO:0016042	lipid catabolic process	biological_process	0.012923	1	4	95	183	19222	ENSSSCG00000015068,ENSSSCG00000023735,ENSSSCG00000028525,ENSSSCG00000004233	APOA4|||SMPDL3A|
GO:1903409	reactive oxygen species biosynthetic process	biological_process	0.012936	1	2	95	35	19222	ENSSSCG00000001906,ENSSSCG00000016829	CYP1A1|AGXT2|
GO:0010959	regulation of metal ion transport	biological_process	0.013375	1	4	95	185	19222	ENSSSCG00000027244,ENSSSCG00000009817,ENSSSCG00000023489,ENSSSCG00000016983	SPINK1|P2RX7|CXCL9|STC2|
GO:0071216	cellular response to biotic stimulus	biological_process	0.013389	1	3	95	100	19222	ENSSSCG00000004826,ENSSSCG00000024344,ENSSSCG00000028758	VIMP|CCR5|LBP|
GO:0045661	regulation of myoblast differentiation	biological_process	0.013614	1	2	95	36	19222	ENSSSCG00000023852,ENSSSCG00000023489	CCL17|CXCL9|
GO:0032677	regulation of interleukin-8 production	biological_process	0.013653	1	2	95	36	19222	ENSSSCG00000028758,ENSSSCG00000012118	LBP|TLR8|
GO:0034103	regulation of tissue remodeling	biological_process	0.013653	1	2	95	36	19222	ENSSSCG00000009817,ENSSSCG00000015334	P2RX7|PDK4|
GO:1903513	endoplasmic reticulum to cytosol transport	biological_process	0.013653	1	2	95	36	19222	ENSSSCG00000024344,ENSSSCG00000004826	CCR5|VIMP|
GO:0090281	negative regulation of calcium ion import	biological_process	0.014097	1	1	95	3	19222	ENSSSCG00000027244	SPINK1|
GO:1901616	organic hydroxy compound catabolic process	biological_process	0.014384	1	2	95	37	19222	ENSSSCG00000023735,ENSSSCG00000004233	|SMPDL3A|
GO:0042108	positive regulation of cytokine biosynthetic process	biological_process	0.014387	1	2	95	37	19222	ENSSSCG00000028758,ENSSSCG00000012118	LBP|TLR8|
GO:0032845	negative regulation of homeostatic process	biological_process	0.014485	1	3	95	103	19222	ENSSSCG00000009817,ENSSSCG00000023489,ENSSSCG00000024344	P2RX7|CXCL9|CCR5|
GO:0060474	positive regulation of sperm motility involved in capacitation	biological_process	0.014539	1	1	95	3	19222	ENSSSCG00000029990	DEFB1|
GO:0055082	cellular chemical homeostasis	biological_process	0.014559	1	6	95	401	19222	ENSSSCG00000023489,ENSSSCG00000009817,ENSSSCG00000016983,ENSSSCG00000022094,ENSSSCG00000026414,ENSSSCG00000024344	CXCL9|P2RX7|STC2|CA7|ATOX1|CCR5|
GO:0032847	regulation of cellular pH reduction	biological_process	0.014725	1	1	95	3	19222	ENSSSCG00000022094	CA7|
GO:0001996	positive regulation of heart rate by epinephrine-norepinephrine	biological_process	0.014755	1	1	95	3	19222	ENSSSCG00000004570	TPM1|
GO:0042078	germ-line stem cell division	biological_process	0.014755	1	1	95	3	19222	ENSSSCG00000030095	ZBTB16|
GO:0048133	male germ-line stem cell asymmetric division	biological_process	0.014755	1	1	95	3	19222	ENSSSCG00000030095	ZBTB16|
GO:0098728	germline stem cell asymmetric division	biological_process	0.014755	1	1	95	3	19222	ENSSSCG00000030095	ZBTB16|
GO:0002865	negative regulation of acute inflammatory response to antigenic stimulus	biological_process	0.014755	1	1	95	3	19222	ENSSSCG00000004826	VIMP|
GO:0006524	alanine catabolic process	biological_process	0.014755	1	1	95	3	19222	ENSSSCG00000016829	AGXT2|
GO:0006545	glycine biosynthetic process	biological_process	0.014755	1	1	95	3	19222	ENSSSCG00000016829	AGXT2|
GO:0009080	pyruvate family amino acid catabolic process	biological_process	0.014755	1	1	95	3	19222	ENSSSCG00000016829	AGXT2|
GO:0009436	glyoxylate catabolic process	biological_process	0.014755	1	1	95	3	19222	ENSSSCG00000016829	AGXT2|
GO:0014048	regulation of glutamate secretion	biological_process	0.014755	1	1	95	3	19222	ENSSSCG00000009817	P2RX7|
GO:0034441	plasma lipoprotein particle oxidation	biological_process	0.014755	1	1	95	3	19222	ENSSSCG00000015068	APOA4|
GO:0034442	regulation of lipoprotein oxidation	biological_process	0.014755	1	1	95	3	19222	ENSSSCG00000015068	APOA4|
GO:0034443	negative regulation of lipoprotein oxidation	biological_process	0.014755	1	1	95	3	19222	ENSSSCG00000015068	APOA4|
GO:0042851	L-alanine metabolic process	biological_process	0.014755	1	1	95	3	19222	ENSSSCG00000016829	AGXT2|
GO:0045065	cytotoxic T cell differentiation	biological_process	0.014755	1	1	95	3	19222	ENSSSCG00000008217	CD8A|
GO:0046487	glyoxylate metabolic process	biological_process	0.014755	1	1	95	3	19222	ENSSSCG00000016829	AGXT2|
GO:0050703	interleukin-1 alpha secretion	biological_process	0.014755	1	1	95	3	19222	ENSSSCG00000009817	P2RX7|
GO:0050705	regulation of interleukin-1 alpha secretion	biological_process	0.014755	1	1	95	3	19222	ENSSSCG00000009817	P2RX7|
GO:0050717	positive regulation of interleukin-1 alpha secretion	biological_process	0.014755	1	1	95	3	19222	ENSSSCG00000009817	P2RX7|
GO:0051957	positive regulation of amino acid transport	biological_process	0.014755	1	1	95	3	19222	ENSSSCG00000009817	P2RX7|
GO:0060267	positive regulation of respiratory burst	biological_process	0.014755	1	1	95	3	19222	ENSSSCG00000028758	LBP|
GO:0070330	aromatase activity	molecular_function	0.014755	1	1	95	3	19222	ENSSSCG00000001906	CYP1A1|
GO:0070391	response to lipoteichoic acid	biological_process	0.014755	1	1	95	3	19222	ENSSSCG00000028758	LBP|
GO:0070891	lipoteichoic acid binding	molecular_function	0.014755	1	1	95	3	19222	ENSSSCG00000028758	LBP|
GO:0071223	cellular response to lipoteichoic acid	biological_process	0.014755	1	1	95	3	19222	ENSSSCG00000028758	LBP|
GO:1903748	negative regulation of establishment of protein localization to mitochondrion	biological_process	0.014755	1	1	95	3	19222	ENSSSCG00000009334	HSPH1|
GO:1903750	regulation of intrinsic apoptotic signaling pathway in response to hydrogen peroxide	biological_process	0.014755	1	1	95	3	19222	ENSSSCG00000009334	HSPH1|
GO:1903751	negative regulation of intrinsic apoptotic signaling pathway in response to hydrogen peroxide	biological_process	0.014755	1	1	95	3	19222	ENSSSCG00000009334	HSPH1|
GO:1903753	negative regulation of p38MAPK cascade	biological_process	0.014755	1	1	95	3	19222	ENSSSCG00000009334	HSPH1|
GO:0019933	cAMP-mediated signaling	biological_process	0.015096	1	2	95	38	19222	ENSSSCG00000029990,ENSSSCG00000023489	DEFB1|CXCL9|
GO:0044236	multicellular organismal metabolic process	biological_process	0.015138	1	2	95	38	19222	ENSSSCG00000015068,ENSSSCG00000009817	APOA4|P2RX7|
GO:0006874	cellular calcium ion homeostasis	biological_process	0.015175	1	4	95	192	19222	ENSSSCG00000024344,ENSSSCG00000016983,ENSSSCG00000023489,ENSSSCG00000009817	CCR5|STC2|CXCL9|P2RX7|
GO:0015711	organic anion transport	biological_process	0.015343	1	5	95	294	19222	ENSSSCG00000017763,ENSSSCG00000025125,ENSSSCG00000009817,ENSSSCG00000002032,ENSSSCG00000015068	|SLC10A2|P2RX7|SLC7A8|APOA4|
GO:0019217	regulation of fatty acid metabolic process	biological_process	0.015905	1	2	95	39	19222	ENSSSCG00000015334,ENSSSCG00000015068	PDK4|APOA4|
GO:0007204	positive regulation of cytosolic calcium ion concentration	biological_process	0.01603	1	3	95	107	19222	ENSSSCG00000024344,ENSSSCG00000009817,ENSSSCG00000023489	CCR5|P2RX7|CXCL9|
GO:0070887	cellular response to chemical stimulus	biological_process	0.01624	1	14	95	1511	19222	ENSSSCG00000023489,ENSSSCG00000028525,ENSSSCG00000023852,ENSSSCG00000016983,ENSSSCG00000015334,ENSSSCG00000025876,ENSSSCG00000009334,ENSSSCG00000028758,ENSSSCG00000004570,ENSSSCG00000009817,ENSSSCG00000004826,ENSSSCG00000001906,ENSSSCG00000024344,ENSSSCG00000015068	CXCL9||CCL17|STC2|PDK4|PBLD|HSPH1|LBP|TPM1|P2RX7|VIMP|CYP1A1|CCR5|APOA4|
GO:0048247	lymphocyte chemotaxis	biological_process	0.016646	1	2	95	40	19222	ENSSSCG00000023489,ENSSSCG00000023852	CXCL9|CCL17|
GO:0045582	positive regulation of T cell differentiation	biological_process	0.016688	1	2	95	40	19222	ENSSSCG00000030095,ENSSSCG00000002135	ZBTB16|PNP|
GO:0046634	regulation of alpha-beta T cell activation	biological_process	0.016688	1	2	95	40	19222	ENSSSCG00000002135,ENSSSCG00000030095	PNP|ZBTB16|
GO:0055074	calcium ion homeostasis	biological_process	0.017083	1	4	95	199	19222	ENSSSCG00000024344,ENSSSCG00000009817,ENSSSCG00000023489,ENSSSCG00000016983	CCR5|P2RX7|CXCL9|STC2|
GO:0008009	chemokine activity	molecular_function	0.017446	1	2	95	41	19222	ENSSSCG00000023489,ENSSSCG00000023852	CXCL9|CCL17|
GO:0032637	interleukin-8 production	biological_process	0.017489	1	2	95	41	19222	ENSSSCG00000012118,ENSSSCG00000028758	TLR8|LBP|
GO:0032755	positive regulation of interleukin-6 production	biological_process	0.017489	1	2	95	41	19222	ENSSSCG00000009817,ENSSSCG00000028758	P2RX7|LBP|
GO:0019935	cyclic-nucleotide-mediated signaling	biological_process	0.01826	1	2	95	42	19222	ENSSSCG00000029990,ENSSSCG00000023489	DEFB1|CXCL9|
GO:0015849	organic acid transport	biological_process	0.018538	1	4	95	204	19222	ENSSSCG00000002032,ENSSSCG00000025125,ENSSSCG00000009817,ENSSSCG00000017763	SLC7A8|SLC10A2|P2RX7||
GO:0046942	carboxylic acid transport	biological_process	0.018538	1	4	95	204	19222	ENSSSCG00000017763,ENSSSCG00000009817,ENSSSCG00000025125,ENSSSCG00000002032	|P2RX7|SLC10A2|SLC7A8|
GO:0070838	divalent metal ion transport	biological_process	0.018814	1	5	95	310	19222	ENSSSCG00000023489,ENSSSCG00000009817,ENSSSCG00000016983,ENSSSCG00000024344,ENSSSCG00000027244	CXCL9|P2RX7|STC2|CCR5|SPINK1|
GO:0072511	divalent inorganic cation transport	biological_process	0.018814	1	5	95	310	19222	ENSSSCG00000016983,ENSSSCG00000009817,ENSSSCG00000023489,ENSSSCG00000027244,ENSSSCG00000024344	STC2|P2RX7|CXCL9|SPINK1|CCR5|
GO:1900003	regulation of serine-type endopeptidase activity	biological_process	0.01897	1	1	95	4	19222	ENSSSCG00000027244	SPINK1|
GO:1900004	negative regulation of serine-type endopeptidase activity	biological_process	0.01897	1	1	95	4	19222	ENSSSCG00000027244	SPINK1|
GO:1902571	regulation of serine-type peptidase activity	biological_process	0.01897	1	1	95	4	19222	ENSSSCG00000027244	SPINK1|
GO:1902572	negative regulation of serine-type peptidase activity	biological_process	0.01897	1	1	95	4	19222	ENSSSCG00000027244	SPINK1|
GO:0055065	metal ion homeostasis	biological_process	0.019072	1	5	95	311	19222	ENSSSCG00000026414,ENSSSCG00000024344,ENSSSCG00000023489,ENSSSCG00000009817,ENSSSCG00000016983	ATOX1|CCR5|CXCL9|P2RX7|STC2|
GO:0015934	large ribosomal subunit	cellular_component	0.019346	1	3	95	115	19222	ENSSSCG00000008882,ENSSSCG00000025180,ENSSSCG00000011856	-|-|RPL35A|
GO:0048248	CXCR3 chemokine receptor binding	molecular_function	0.019571	1	1	95	4	19222	ENSSSCG00000023489	CXCL9|
GO:2001225	regulation of chloride transport	biological_process	0.019595	1	1	95	4	19222	ENSSSCG00000022094	CA7|
GO:0042301	phosphate ion binding	molecular_function	0.019618	1	1	95	4	19222	ENSSSCG00000002135	PNP|
GO:0046102	inosine metabolic process	biological_process	0.019618	1	1	95	4	19222	ENSSSCG00000002135	PNP|
GO:0001865	NK T cell differentiation	biological_process	0.019625	1	1	95	4	19222	ENSSSCG00000030095	ZBTB16|
GO:0008107	galactoside 2-alpha-L-fucosyltransferase activity	molecular_function	0.019625	1	1	95	4	19222	ENSSSCG00000003145	FUT2|
GO:0031127	alpha-(1,2)-fucosyltransferase activity	molecular_function	0.019625	1	1	95	4	19222	ENSSSCG00000003145	FUT2|
GO:0002674	negative regulation of acute inflammatory response	biological_process	0.019625	1	1	95	4	19222	ENSSSCG00000004826	VIMP|
GO:0002679	respiratory burst involved in defense response	biological_process	0.019625	1	1	95	4	19222	ENSSSCG00000028758	LBP|
GO:0004740	pyruvate dehydrogenase (acetyl-transferring) kinase activity	molecular_function	0.019625	1	1	95	4	19222	ENSSSCG00000015334	PDK4|
GO:0006522	alanine metabolic process	biological_process	0.019625	1	1	95	4	19222	ENSSSCG00000016829	AGXT2|
GO:0009078	pyruvate family amino acid metabolic process	biological_process	0.019625	1	1	95	4	19222	ENSSSCG00000016829	AGXT2|
GO:0010510	regulation of acetyl-CoA biosynthetic process from pyruvate	biological_process	0.019625	1	1	95	4	19222	ENSSSCG00000015334	PDK4|
GO:0019534	toxin transporter activity	molecular_function	0.019625	1	1	95	4	19222	ENSSSCG00000002032	SLC7A8|
GO:0032610	interleukin-1 alpha production	biological_process	0.019625	1	1	95	4	19222	ENSSSCG00000009817	P2RX7|
GO:0032650	regulation of interleukin-1 alpha production	biological_process	0.019625	1	1	95	4	19222	ENSSSCG00000009817	P2RX7|
GO:0032730	positive regulation of interleukin-1 alpha production	biological_process	0.019625	1	1	95	4	19222	ENSSSCG00000009817	P2RX7|
GO:0034362	low-density lipoprotein particle	cellular_component	0.019625	1	1	95	4	19222	ENSSSCG00000004826	VIMP|
GO:0042160	lipoprotein modification	biological_process	0.019625	1	1	95	4	19222	ENSSSCG00000015068	APOA4|
GO:0042161	lipoprotein oxidation	biological_process	0.019625	1	1	95	4	19222	ENSSSCG00000015068	APOA4|
GO:0045356	positive regulation of interferon-alpha biosynthetic process	biological_process	0.019625	1	1	95	4	19222	ENSSSCG00000012118	TLR8|
GO:1901299	negative regulation of hydrogen peroxide-mediated programmed cell death	biological_process	0.019625	1	1	95	4	19222	ENSSSCG00000009334	HSPH1|
GO:0006869	lipid transport	biological_process	0.020063	1	4	95	209	19222	ENSSSCG00000025125,ENSSSCG00000009817,ENSSSCG00000015068,ENSSSCG00000028758	SLC10A2|P2RX7|APOA4|LBP|
GO:0006796	phosphate-containing compound metabolic process	biological_process	0.020805	1	19	95	2358	19222	ENSSSCG00000023852,ENSSSCG00000009334,ENSSSCG00000025876,ENSSSCG00000027244,ENSSSCG00000015334,ENSSSCG00000028816,ENSSSCG00000002135,ENSSSCG00000024344,ENSSSCG00000004233,ENSSSCG00000028525,ENSSSCG00000023489,ENSSSCG00000012118,ENSSSCG00000009817,ENSSSCG00000003970,ENSSSCG00000023861,ENSSSCG00000015068,ENSSSCG00000000634,ENSSSCG00000023735,ENSSSCG00000005943	CCL17|HSPH1|PBLD|SPINK1|PDK4||PNP|CCR5|SMPDL3A||CXCL9|TLR8|P2RX7||PFAS|APOA4|STYK1||ST3GAL1|
GO:0016667	oxidoreductase activity, acting on a sulfur group of donors	molecular_function	0.020837	1	2	95	45	19222	ENSSSCG00000023298,ENSSSCG00000029144	||
GO:0072503	cellular divalent inorganic cation homeostasis	biological_process	0.021011	1	4	95	212	19222	ENSSSCG00000024344,ENSSSCG00000023489,ENSSSCG00000009817,ENSSSCG00000016983	CCR5|CXCL9|P2RX7|STC2|
GO:0006811	ion transport	biological_process	0.021087	1	12	95	1259	19222	ENSSSCG00000002032,ENSSSCG00000009496,ENSSSCG00000009817,ENSSSCG00000022094,ENSSSCG00000024344,ENSSSCG00000015068,ENSSSCG00000025125,ENSSSCG00000023489,ENSSSCG00000017763,ENSSSCG00000016983,ENSSSCG00000026414,ENSSSCG00000027244	SLC7A8||P2RX7|CA7|CCR5|APOA4|SLC10A2|CXCL9||STC2|ATOX1|SPINK1|
GO:0032846	positive regulation of homeostatic process	biological_process	0.021199	1	3	95	119	19222	ENSSSCG00000023489,ENSSSCG00000009817,ENSSSCG00000022094	CXCL9|P2RX7|CA7|
GO:0007159	leukocyte cell-cell adhesion	biological_process	0.021287	1	5	95	320	19222	ENSSSCG00000015068,ENSSSCG00000002135,ENSSSCG00000009817,ENSSSCG00000008217,ENSSSCG00000030095	APOA4|PNP|P2RX7|CD8A|ZBTB16|
GO:0010522	regulation of calcium ion transport into cytosol	biological_process	0.021717	1	2	95	46	19222	ENSSSCG00000009817,ENSSSCG00000023489	P2RX7|CXCL9|
GO:0045621	positive regulation of lymphocyte differentiation	biological_process	0.021725	1	2	95	46	19222	ENSSSCG00000002135,ENSSSCG00000030095	PNP|ZBTB16|
GO:0006835	dicarboxylic acid transport	biological_process	0.021727	1	2	95	46	19222	ENSSSCG00000009817,ENSSSCG00000017763	P2RX7||
GO:0009408	response to heat	biological_process	0.02262	1	2	95	47	19222	ENSSSCG00000030368,ENSSSCG00000016637	HSP70.2|TFEC|
GO:0006793	phosphorus metabolic process	biological_process	0.022621	1	19	95	2379	19222	ENSSSCG00000024344,ENSSSCG00000002135,ENSSSCG00000028816,ENSSSCG00000015334,ENSSSCG00000027244,ENSSSCG00000009334,ENSSSCG00000025876,ENSSSCG00000023852,ENSSSCG00000005943,ENSSSCG00000023735,ENSSSCG00000015068,ENSSSCG00000000634,ENSSSCG00000023861,ENSSSCG00000003970,ENSSSCG00000009817,ENSSSCG00000012118,ENSSSCG00000028525,ENSSSCG00000004233,ENSSSCG00000023489	CCR5|PNP||PDK4|SPINK1|HSPH1|PBLD|CCL17|ST3GAL1||APOA4|STYK1|PFAS||P2RX7|TLR8||SMPDL3A|CXCL9|
GO:0030593	neutrophil chemotaxis	biological_process	0.023489	1	2	95	48	19222	ENSSSCG00000028758,ENSSSCG00000023852	LBP|CCL17|
GO:0001894	tissue homeostasis	biological_process	0.023601	1	3	95	124	19222	ENSSSCG00000009817,ENSSSCG00000025876,ENSSSCG00000015334	P2RX7|PBLD|PDK4|
GO:0030595	leukocyte chemotaxis	biological_process	0.02407	1	3	95	125	19222	ENSSSCG00000028758,ENSSSCG00000023852,ENSSSCG00000023489	LBP|CCL17|CXCL9|
GO:0051480	cytosolic calcium ion homeostasis	biological_process	0.024091	1	3	95	125	19222	ENSSSCG00000024344,ENSSSCG00000009817,ENSSSCG00000023489	CCR5|P2RX7|CXCL9|
GO:0016531	copper chaperone activity	molecular_function	0.024293	1	1	95	5	19222	ENSSSCG00000026414	ATOX1|
GO:0005507	copper ion binding	molecular_function	0.024418	1	2	95	49	19222	ENSSSCG00000015068,ENSSSCG00000026414	APOA4|ATOX1|
GO:0051928	positive regulation of calcium ion transport	biological_process	0.024442	1	2	95	49	19222	ENSSSCG00000009817,ENSSSCG00000023489	P2RX7|CXCL9|
GO:0008144	drug binding	molecular_function	0.024451	1	2	95	49	19222	ENSSSCG00000002135,ENSSSCG00000001549	PNP||
GO:0072526	pyridine-containing compound catabolic process	biological_process	0.024464	1	1	95	5	19222	ENSSSCG00000002135	PNP|
GO:0060965	negative regulation of gene silencing by miRNA	biological_process	0.024471	1	1	95	5	19222	ENSSSCG00000014374	DND1|
GO:0098722	asymmetric stem cell division	biological_process	0.024471	1	1	95	5	19222	ENSSSCG00000030095	ZBTB16|
GO:0010898	positive regulation of triglyceride catabolic process	biological_process	0.024471	1	1	95	5	19222	ENSSSCG00000015068	APOA4|
GO:0033194	response to hydroperoxide	biological_process	0.024471	1	1	95	5	19222	ENSSSCG00000015068	APOA4|
GO:0050748	negative regulation of lipoprotein metabolic process	biological_process	0.024471	1	1	95	5	19222	ENSSSCG00000015068	APOA4|
GO:0060228	phosphatidylcholine-sterol O-acyltransferase activator activity	molecular_function	0.024471	1	1	95	5	19222	ENSSSCG00000015068	APOA4|
GO:0071888	macrophage apoptotic process	biological_process	0.024471	1	1	95	5	19222	ENSSSCG00000004826	VIMP|
GO:2000109	regulation of macrophage apoptotic process	biological_process	0.024471	1	1	95	5	19222	ENSSSCG00000004826	VIMP|
GO:0003836	beta-galactoside (CMP) alpha-2,3-sialyltransferase activity	molecular_function	0.024471	1	1	95	5	19222	ENSSSCG00000005943	ST3GAL1|
GO:0006189	'de novo' IMP biosynthetic process	biological_process	0.024471	1	1	95	5	19222	ENSSSCG00000023861	PFAS|
GO:0014051	gamma-aminobutyric acid secretion	biological_process	0.024471	1	1	95	5	19222	ENSSSCG00000009817	P2RX7|
GO:0032306	regulation of prostaglandin secretion	biological_process	0.024471	1	1	95	5	19222	ENSSSCG00000009817	P2RX7|
GO:0032308	positive regulation of prostaglandin secretion	biological_process	0.024471	1	1	95	5	19222	ENSSSCG00000009817	P2RX7|
GO:0036481	intrinsic apoptotic signaling pathway in response to hydrogen peroxide	biological_process	0.024471	1	1	95	5	19222	ENSSSCG00000009334	HSPH1|
GO:0045349	interferon-alpha biosynthetic process	biological_process	0.024471	1	1	95	5	19222	ENSSSCG00000012118	TLR8|
GO:0045354	regulation of interferon-alpha biosynthetic process	biological_process	0.024471	1	1	95	5	19222	ENSSSCG00000012118	TLR8|
GO:0045359	positive regulation of interferon-beta biosynthetic process	biological_process	0.024471	1	1	95	5	19222	ENSSSCG00000012118	TLR8|
GO:0045416	positive regulation of interleukin-8 biosynthetic process	biological_process	0.024471	1	1	95	5	19222	ENSSSCG00000012118	TLR8|
GO:0050812	regulation of acyl-CoA biosynthetic process	biological_process	0.024471	1	1	95	5	19222	ENSSSCG00000015334	PDK4|
GO:1901298	regulation of hydrogen peroxide-mediated programmed cell death	biological_process	0.024471	1	1	95	5	19222	ENSSSCG00000009334	HSPH1|
GO:0072507	divalent inorganic cation homeostasis	biological_process	0.024736	1	4	95	223	19222	ENSSSCG00000024344,ENSSSCG00000023489,ENSSSCG00000009817,ENSSSCG00000016983	CCR5|CXCL9|P2RX7|STC2|
GO:0042592	homeostatic process	biological_process	0.025028	1	10	95	995	19222	ENSSSCG00000016983,ENSSSCG00000023489,ENSSSCG00000015334,ENSSSCG00000026414,ENSSSCG00000025876,ENSSSCG00000022094,ENSSSCG00000004826,ENSSSCG00000009817,ENSSSCG00000015068,ENSSSCG00000024344	STC2|CXCL9|PDK4|ATOX1|PBLD|CA7|VIMP|P2RX7|APOA4|CCR5|
GO:0001503	ossification	biological_process	0.025085	1	4	95	224	19222	ENSSSCG00000009817,ENSSSCG00000030095,ENSSSCG00000016078,ENSSSCG00000009216	P2RX7|ZBTB16|HSPE1|SPP1|
GO:0002456	T cell mediated immunity	biological_process	0.02539	1	2	95	50	19222	ENSSSCG00000008217,ENSSSCG00000009817	CD8A|P2RX7|
GO:0045778	positive regulation of ossification	biological_process	0.02539	1	2	95	50	19222	ENSSSCG00000009817,ENSSSCG00000030095	P2RX7|ZBTB16|
GO:0043467	regulation of generation of precursor metabolites and energy	biological_process	0.026255	1	2	95	51	19222	ENSSSCG00000021597,ENSSSCG00000009817	PHLDA2|P2RX7|
GO:0046849	bone remodeling	biological_process	0.026343	1	2	95	51	19222	ENSSSCG00000015334,ENSSSCG00000009817	PDK4|P2RX7|
GO:2000145	regulation of cell motility	biological_process	0.026491	1	6	95	460	19222	ENSSSCG00000025876,ENSSSCG00000027868,ENSSSCG00000028758,ENSSSCG00000029990,ENSSSCG00000023489,ENSSSCG00000021597	PBLD||LBP|DEFB1|CXCL9|PHLDA2|
GO:0030968	endoplasmic reticulum unfolded protein response	biological_process	0.02731	1	2	95	52	19222	ENSSSCG00000016983,ENSSSCG00000004826	STC2|VIMP|
GO:0015296	anion:cation symporter activity	molecular_function	0.028291	1	2	95	53	19222	ENSSSCG00000025125,ENSSSCG00000017763	SLC10A2||
GO:0034620	cellular response to unfolded protein	biological_process	0.028291	1	2	95	53	19222	ENSSSCG00000004826,ENSSSCG00000016983	VIMP|STC2|
GO:0002449	lymphocyte mediated immunity	biological_process	0.028812	1	3	95	134	19222	ENSSSCG00000004584,ENSSSCG00000008217,ENSSSCG00000009817	GCNT3|CD8A|P2RX7|
GO:0010853	cyclase activator activity	molecular_function	0.028852	1	1	95	6	19222	ENSSSCG00000003970	|
GO:0030250	guanylate cyclase activator activity	molecular_function	0.028852	1	1	95	6	19222	ENSSSCG00000003970	|
GO:1901317	regulation of sperm motility	biological_process	0.029082	1	1	95	6	19222	ENSSSCG00000029990	DEFB1|
GO:1902093	positive regulation of sperm motility	biological_process	0.029082	1	1	95	6	19222	ENSSSCG00000029990	DEFB1|
GO:0016530	metallochaperone activity	molecular_function	0.029117	1	1	95	6	19222	ENSSSCG00000026414	ATOX1|
GO:1990266	neutrophil migration	biological_process	0.029243	1	2	95	54	19222	ENSSSCG00000028758,ENSSSCG00000023852	LBP|CCL17|
GO:0015914	phospholipid transport	biological_process	0.029286	1	2	95	54	19222	ENSSSCG00000009817,ENSSSCG00000015068	P2RX7|APOA4|
GO:0032368	regulation of lipid transport	biological_process	0.029286	1	2	95	54	19222	ENSSSCG00000015068,ENSSSCG00000009817	APOA4|P2RX7|
GO:0042035	regulation of cytokine biosynthetic process	biological_process	0.029286	1	2	95	54	19222	ENSSSCG00000012118,ENSSSCG00000028758	TLR8|LBP|
GO:2000106	regulation of leukocyte apoptotic process	biological_process	0.029286	1	2	95	54	19222	ENSSSCG00000009817,ENSSSCG00000004826	P2RX7|VIMP|
GO:0003321	positive regulation of blood pressure by epinephrine-norepinephrine	biological_process	0.029294	1	1	95	6	19222	ENSSSCG00000004570	TPM1|
GO:0001916	positive regulation of T cell mediated cytotoxicity	biological_process	0.029294	1	1	95	6	19222	ENSSSCG00000009817	P2RX7|
GO:0009404	toxin metabolic process	biological_process	0.029294	1	1	95	6	19222	ENSSSCG00000001906	CYP1A1|
GO:0019957	C-C chemokine binding	molecular_function	0.029294	1	1	95	6	19222	ENSSSCG00000024344	CCR5|
GO:0030300	regulation of intestinal cholesterol absorption	biological_process	0.029294	1	1	95	6	19222	ENSSSCG00000015068	APOA4|
GO:0032303	regulation of icosanoid secretion	biological_process	0.029294	1	1	95	6	19222	ENSSSCG00000009817	P2RX7|
GO:0032305	positive regulation of icosanoid secretion	biological_process	0.029294	1	1	95	6	19222	ENSSSCG00000009817	P2RX7|
GO:0032490	detection of molecule of bacterial origin	biological_process	0.029294	1	1	95	6	19222	ENSSSCG00000028758	LBP|
GO:0042744	hydrogen peroxide catabolic process	biological_process	0.029294	1	1	95	6	19222	ENSSSCG00000015068	APOA4|
GO:0045350	interferon-beta biosynthetic process	biological_process	0.029294	1	1	95	6	19222	ENSSSCG00000012118	TLR8|
GO:0045357	regulation of interferon-beta biosynthetic process	biological_process	0.029294	1	1	95	6	19222	ENSSSCG00000012118	TLR8|
GO:0045794	negative regulation of cell volume	biological_process	0.029294	1	1	95	6	19222	ENSSSCG00000009817	P2RX7|
GO:0045821	positive regulation of glycolytic process	biological_process	0.029294	1	1	95	6	19222	ENSSSCG00000009817	P2RX7|
GO:0050665	hydrogen peroxide biosynthetic process	biological_process	0.029294	1	1	95	6	19222	ENSSSCG00000001906	CYP1A1|
GO:0051006	positive regulation of lipoprotein lipase activity	biological_process	0.029294	1	1	95	6	19222	ENSSSCG00000015068	APOA4|
GO:0051194	positive regulation of cofactor metabolic process	biological_process	0.029294	1	1	95	6	19222	ENSSSCG00000009817	P2RX7|
GO:0051197	positive regulation of coenzyme metabolic process	biological_process	0.029294	1	1	95	6	19222	ENSSSCG00000009817	P2RX7|
GO:0051767	nitric-oxide synthase biosynthetic process	biological_process	0.029294	1	1	95	6	19222	ENSSSCG00000004826	VIMP|
GO:0051769	regulation of nitric-oxide synthase biosynthetic process	biological_process	0.029294	1	1	95	6	19222	ENSSSCG00000004826	VIMP|
GO:0051901	positive regulation of mitochondrial depolarization	biological_process	0.029294	1	1	95	6	19222	ENSSSCG00000009817	P2RX7|
GO:0051955	regulation of amino acid transport	biological_process	0.029294	1	1	95	6	19222	ENSSSCG00000009817	P2RX7|
GO:1904181	positive regulation of membrane depolarization	biological_process	0.029294	1	1	95	6	19222	ENSSSCG00000009817	P2RX7|
GO:2000193	positive regulation of fatty acid transport	biological_process	0.029294	1	1	95	6	19222	ENSSSCG00000009817	P2RX7|
GO:1900542	regulation of purine nucleotide metabolic process	biological_process	0.029307	1	3	95	135	19222	ENSSSCG00000003970,ENSSSCG00000009817,ENSSSCG00000023489	|P2RX7|CXCL9|
GO:0002460	adaptive immune response based on somatic recombination of immune receptors built from immunoglobulin superfamily domains	biological_process	0.029364	1	3	95	135	19222	ENSSSCG00000008217,ENSSSCG00000009817,ENSSSCG00000004584	CD8A|P2RX7|GCNT3|
GO:0019637	organophosphate metabolic process	biological_process	0.029402	1	8	95	737	19222	ENSSSCG00000023489,ENSSSCG00000004233,ENSSSCG00000015068,ENSSSCG00000023735,ENSSSCG00000009817,ENSSSCG00000002135,ENSSSCG00000003970,ENSSSCG00000023861	CXCL9|SMPDL3A|APOA4||P2RX7|PNP||PFAS|
GO:0031347	regulation of defense response	biological_process	0.029497	1	5	95	349	19222	ENSSSCG00000004826,ENSSSCG00000022094,ENSSSCG00000028758,ENSSSCG00000012118,ENSSSCG00000015334	VIMP|CA7|LBP|TLR8|PDK4|
GO:0002697	regulation of immune effector process	biological_process	0.029625	1	4	95	236	19222	ENSSSCG00000028758,ENSSSCG00000015334,ENSSSCG00000009817,ENSSSCG00000022094	LBP|PDK4|P2RX7|CA7|
GO:0043269	regulation of ion transport	biological_process	0.029765	1	5	95	350	19222	ENSSSCG00000027244,ENSSSCG00000023489,ENSSSCG00000009817,ENSSSCG00000022094,ENSSSCG00000016983	SPINK1|CXCL9|P2RX7|CA7|STC2|
GO:0006643	membrane lipid metabolic process	biological_process	0.029919	1	3	95	136	19222	ENSSSCG00000023735,ENSSSCG00000004233,ENSSSCG00000009817	|SMPDL3A|P2RX7|
GO:1901564	organonitrogen compound metabolic process	biological_process	0.029967	1	13	95	1480	19222	ENSSSCG00000023735,ENSSSCG00000001906,ENSSSCG00000015068,ENSSSCG00000003970,ENSSSCG00000023861,ENSSSCG00000009817,ENSSSCG00000002135,ENSSSCG00000016829,ENSSSCG00000011856,ENSSSCG00000008882,ENSSSCG00000025180,ENSSSCG00000023489,ENSSSCG00000004233	|CYP1A1|APOA4||PFAS|P2RX7|PNP|AGXT2|RPL35A|-|-|CXCL9|SMPDL3A|
GO:0015370	solute:sodium symporter activity	molecular_function	0.030295	1	2	95	55	19222	ENSSSCG00000017763,ENSSSCG00000025125	|SLC10A2|
GO:0010876	lipid localization	biological_process	0.030831	1	4	95	239	19222	ENSSSCG00000028758,ENSSSCG00000015068,ENSSSCG00000009817,ENSSSCG00000025125	LBP|APOA4|P2RX7|SLC10A2|
GO:0071396	cellular response to lipid	biological_process	0.030831	1	4	95	239	19222	ENSSSCG00000004826,ENSSSCG00000015334,ENSSSCG00000024344,ENSSSCG00000028758	VIMP|PDK4|CCR5|LBP|
GO:0071621	granulocyte chemotaxis	biological_process	0.031273	1	2	95	56	19222	ENSSSCG00000023852,ENSSSCG00000028758	CCL17|LBP|
GO:0002690	positive regulation of leukocyte chemotaxis	biological_process	0.031306	1	2	95	56	19222	ENSSSCG00000028758,ENSSSCG00000023489	LBP|CXCL9|
GO:2001243	negative regulation of intrinsic apoptotic signaling pathway	biological_process	0.031318	1	2	95	56	19222	ENSSSCG00000009334,ENSSSCG00000004826	HSPH1|VIMP|
GO:0002684	positive regulation of immune system process	biological_process	0.031458	1	6	95	479	19222	ENSSSCG00000030095,ENSSSCG00000002135,ENSSSCG00000009817,ENSSSCG00000023489,ENSSSCG00000012118,ENSSSCG00000028758	ZBTB16|PNP|P2RX7|CXCL9|TLR8|LBP|
GO:0006140	regulation of nucleotide metabolic process	biological_process	0.031569	1	3	95	139	19222	ENSSSCG00000009817,ENSSSCG00000023489,ENSSSCG00000003970	P2RX7|CXCL9||
GO:0001816	cytokine production	biological_process	0.032071	1	5	95	357	19222	ENSSSCG00000002135,ENSSSCG00000004826,ENSSSCG00000009817,ENSSSCG00000012118,ENSSSCG00000028758	PNP|VIMP|P2RX7|TLR8|LBP|
GO:0042981	regulation of apoptotic process	biological_process	0.032195	1	9	95	892	19222	ENSSSCG00000005614,ENSSSCG00000030368,ENSSSCG00000030095,ENSSSCG00000004826,ENSSSCG00000009817,ENSSSCG00000030182,ENSSSCG00000026268,ENSSSCG00000015334,ENSSSCG00000009334	FAM129B|HSP70.2|ZBTB16|VIMP|P2RX7|DEDD2|DLG5|PDK4|HSPH1|
GO:0030217	T cell differentiation	biological_process	0.032207	1	3	95	140	19222	ENSSSCG00000002135,ENSSSCG00000008217,ENSSSCG00000030095	PNP|CD8A|ZBTB16|
GO:0046943	carboxylic acid transmembrane transporter activity	molecular_function	0.032208	1	3	95	140	19222	ENSSSCG00000002032,ENSSSCG00000025125,ENSSSCG00000017763	SLC7A8|SLC10A2||
GO:0046632	alpha-beta T cell differentiation	biological_process	0.032353	1	2	95	57	19222	ENSSSCG00000002135,ENSSSCG00000030095	PNP|ZBTB16|
GO:0006986	response to unfolded protein	biological_process	0.032354	1	2	95	57	19222	ENSSSCG00000016983,ENSSSCG00000004826	STC2|VIMP|
GO:0044723	single-organism carbohydrate metabolic process	biological_process	0.032546	1	6	95	483	19222	ENSSSCG00000015334,ENSSSCG00000005943,ENSSSCG00000009817,ENSSSCG00000012070,ENSSSCG00000021597,ENSSSCG00000003145	PDK4|ST3GAL1|P2RX7|B3GALT5|PHLDA2|FUT2|
GO:0045445	myoblast differentiation	biological_process	0.033346	1	2	95	58	19222	ENSSSCG00000023489,ENSSSCG00000023852	CXCL9|CCL17|
GO:0043067	regulation of programmed cell death	biological_process	0.0336	1	9	95	899	19222	ENSSSCG00000009334,ENSSSCG00000015334,ENSSSCG00000026268,ENSSSCG00000030182,ENSSSCG00000009817,ENSSSCG00000004826,ENSSSCG00000030095,ENSSSCG00000030368,ENSSSCG00000005614	HSPH1|PDK4|DLG5|DEDD2|P2RX7|VIMP|ZBTB16|HSP70.2|FAM129B|
GO:0030249	guanylate cyclase regulator activity	molecular_function	0.033653	1	1	95	7	19222	ENSSSCG00000003970	|
GO:0001933	negative regulation of protein phosphorylation	biological_process	0.033694	1	4	95	246	19222	ENSSSCG00000009817,ENSSSCG00000027244,ENSSSCG00000009334,ENSSSCG00000025876	P2RX7|SPINK1|HSPH1|PBLD|
GO:0010605	negative regulation of macromolecule metabolic process	biological_process	0.033847	1	13	95	1506	19222	ENSSSCG00000027244,ENSSSCG00000009334,ENSSSCG00000025876,ENSSSCG00000014374,ENSSSCG00000016983,ENSSSCG00000028525,ENSSSCG00000007387,ENSSSCG00000015068,ENSSSCG00000004826,ENSSSCG00000009817,ENSSSCG00000030095,ENSSSCG00000030368,ENSSSCG00000006669	SPINK1|HSPH1|PBLD|DND1|STC2||PI3|APOA4|VIMP|P2RX7|ZBTB16|HSP70.2||
GO:0010739	positive regulation of protein kinase A signaling	biological_process	0.033962	1	1	95	7	19222	ENSSSCG00000028525	|
GO:0005342	organic acid transmembrane transporter activity	molecular_function	0.033981	1	3	95	143	19222	ENSSSCG00000002032,ENSSSCG00000017763,ENSSSCG00000025125	SLC7A8||SLC10A2|
GO:0043950	positive regulation of cAMP-mediated signaling	biological_process	0.03404	1	1	95	7	19222	ENSSSCG00000023489	CXCL9|
GO:0032230	positive regulation of synaptic transmission, GABAergic	biological_process	0.034064	1	1	95	7	19222	ENSSSCG00000022094	CA7|
GO:0060149	negative regulation of posttranscriptional gene silencing	biological_process	0.034093	1	1	95	7	19222	ENSSSCG00000014374	DND1|
GO:0060967	negative regulation of gene silencing by RNA	biological_process	0.034093	1	1	95	7	19222	ENSSSCG00000014374	DND1|
GO:0010421	hydrogen peroxide-mediated programmed cell death	biological_process	0.034093	1	1	95	7	19222	ENSSSCG00000009334	HSPH1|
GO:0010873	positive regulation of cholesterol esterification	biological_process	0.034093	1	1	95	7	19222	ENSSSCG00000015068	APOA4|
GO:0010896	regulation of triglyceride catabolic process	biological_process	0.034093	1	1	95	7	19222	ENSSSCG00000015068	APOA4|
GO:0014047	glutamate secretion	biological_process	0.034093	1	1	95	7	19222	ENSSSCG00000009817	P2RX7|
GO:0030123	AP-3 adaptor complex	cellular_component	0.034093	1	1	95	7	19222	ENSSSCG00000029330	|
GO:0030813	positive regulation of nucleotide catabolic process	biological_process	0.034093	1	1	95	7	19222	ENSSSCG00000009817	P2RX7|
GO:0032060	bleb assembly	biological_process	0.034093	1	1	95	7	19222	ENSSSCG00000009817	P2RX7|
GO:0032310	prostaglandin secretion	biological_process	0.034093	1	1	95	7	19222	ENSSSCG00000009817	P2RX7|
GO:0034145	positive regulation of toll-like receptor 4 signaling pathway	biological_process	0.034093	1	1	95	7	19222	ENSSSCG00000028758	LBP|
GO:0034370	triglyceride-rich lipoprotein particle remodeling	biological_process	0.034093	1	1	95	7	19222	ENSSSCG00000015068	APOA4|
GO:0034372	very-low-density lipoprotein particle remodeling	biological_process	0.034093	1	1	95	7	19222	ENSSSCG00000015068	APOA4|
GO:0042535	positive regulation of tumor necrosis factor biosynthetic process	biological_process	0.034093	1	1	95	7	19222	ENSSSCG00000028758	LBP|
GO:0042627	chylomicron	cellular_component	0.034093	1	1	95	7	19222	ENSSSCG00000015068	APOA4|
GO:0051181	cofactor transport	biological_process	0.034093	1	1	95	7	19222	ENSSSCG00000009817	P2RX7|
GO:0060263	regulation of respiratory burst	biological_process	0.034093	1	1	95	7	19222	ENSSSCG00000028758	LBP|
GO:0061365	positive regulation of triglyceride lipase activity	biological_process	0.034093	1	1	95	7	19222	ENSSSCG00000015068	APOA4|
GO:0097468	programmed cell death in response to reactive oxygen species	biological_process	0.034093	1	1	95	7	19222	ENSSSCG00000009334	HSPH1|
GO:0010033	response to organic substance	biological_process	0.034188	1	13	95	1508	19222	ENSSSCG00000023852,ENSSSCG00000023489,ENSSSCG00000016983,ENSSSCG00000025876,ENSSSCG00000028758,ENSSSCG00000007574,ENSSSCG00000015334,ENSSSCG00000004826,ENSSSCG00000009817,ENSSSCG00000009216,ENSSSCG00000024344,ENSSSCG00000015068,ENSSSCG00000001906	CCL17|CXCL9|STC2|PBLD|LBP|SDK1|PDK4|VIMP|P2RX7|SPP1|CCR5|APOA4|CYP1A1|
GO:0010906	regulation of glucose metabolic process	biological_process	0.034368	1	2	95	59	19222	ENSSSCG00000015334,ENSSSCG00000021597	PDK4|PHLDA2|
GO:0035967	cellular response to topologically incorrect protein	biological_process	0.034467	1	2	95	59	19222	ENSSSCG00000004826,ENSSSCG00000016983	VIMP|STC2|
GO:0006935	chemotaxis	biological_process	0.035453	1	5	95	367	19222	ENSSSCG00000023852,ENSSSCG00000028525,ENSSSCG00000023489,ENSSSCG00000024344,ENSSSCG00000028758	CCL17||CXCL9|CCR5|LBP|
GO:0072676	lymphocyte migration	biological_process	0.035484	1	2	95	60	19222	ENSSSCG00000023852,ENSSSCG00000023489	CCL17|CXCL9|
GO:0044070	regulation of anion transport	biological_process	0.035536	1	2	95	60	19222	ENSSSCG00000022094,ENSSSCG00000009817	CA7|P2RX7|
GO:0042330	taxis	biological_process	0.035806	1	5	95	368	19222	ENSSSCG00000028525,ENSSSCG00000023852,ENSSSCG00000023489,ENSSSCG00000028758,ENSSSCG00000024344	|CCL17|CXCL9|LBP|CCR5|
GO:0042089	cytokine biosynthetic process	biological_process	0.036631	1	2	95	61	19222	ENSSSCG00000012118,ENSSSCG00000028758	TLR8|LBP|
GO:0030001	metal ion transport	biological_process	0.036982	1	7	95	632	19222	ENSSSCG00000023489,ENSSSCG00000009817,ENSSSCG00000017763,ENSSSCG00000016983,ENSSSCG00000026414,ENSSSCG00000024344,ENSSSCG00000027244	CXCL9|P2RX7||STC2|ATOX1|CCR5|SPINK1|
GO:0040012	regulation of locomotion	biological_process	0.037531	1	6	95	500	19222	ENSSSCG00000021597,ENSSSCG00000023489,ENSSSCG00000029990,ENSSSCG00000027868,ENSSSCG00000025876,ENSSSCG00000028758	PHLDA2|CXCL9|DEFB1||PBLD|LBP|
GO:0044283	small molecule biosynthetic process	biological_process	0.037735	1	4	95	255	19222	ENSSSCG00000002135,ENSSSCG00000015334,ENSSSCG00000016829,ENSSSCG00000015068	PNP|PDK4|AGXT2|APOA4|
GO:0032879	regulation of localization	biological_process	0.037735	1	13	95	1530	19222	ENSSSCG00000025876,ENSSSCG00000009334,ENSSSCG00000028758,ENSSSCG00000027244,ENSSSCG00000023489,ENSSSCG00000016983,ENSSSCG00000027868,ENSSSCG00000024344,ENSSSCG00000015068,ENSSSCG00000029990,ENSSSCG00000009817,ENSSSCG00000022094,ENSSSCG00000021597	PBLD|HSPH1|LBP|SPINK1|CXCL9|STC2||CCR5|APOA4|DEFB1|P2RX7|CA7|PHLDA2|
GO:0007263	nitric oxide mediated signal transduction	biological_process	0.038227	1	1	95	8	19222	ENSSSCG00000027244	SPINK1|
GO:0060046	regulation of acrosome reaction	biological_process	0.038227	1	1	95	8	19222	ENSSSCG00000027244	SPINK1|
GO:0010851	cyclase regulator activity	molecular_function	0.038431	1	1	95	8	19222	ENSSSCG00000003970	|
GO:0031284	positive regulation of guanylate cyclase activity	biological_process	0.038431	1	1	95	8	19222	ENSSSCG00000003970	|
GO:0006090	pyruvate metabolic process	biological_process	0.038847	1	2	95	63	19222	ENSSSCG00000015334,ENSSSCG00000009817	PDK4|P2RX7|
GO:0032680	regulation of tumor necrosis factor production	biological_process	0.038847	1	2	95	63	19222	ENSSSCG00000004826,ENSSSCG00000028758	VIMP|LBP|
GO:0042107	cytokine metabolic process	biological_process	0.038847	1	2	95	63	19222	ENSSSCG00000012118,ENSSSCG00000028758	TLR8|LBP|
GO:0006152	purine nucleoside catabolic process	biological_process	0.038862	1	1	95	8	19222	ENSSSCG00000002135	PNP|
GO:0046130	purine ribonucleoside catabolic process	biological_process	0.038862	1	1	95	8	19222	ENSSSCG00000002135	PNP|
GO:0046415	urate metabolic process	biological_process	0.038862	1	1	95	8	19222	ENSSSCG00000002135	PNP|
GO:0070970	interleukin-2 secretion	biological_process	0.038862	1	1	95	8	19222	ENSSSCG00000002135	PNP|
GO:0001993	regulation of systemic arterial blood pressure by norepinephrine-epinephrine	biological_process	0.038869	1	1	95	8	19222	ENSSSCG00000004570	TPM1|
GO:0003810	protein-glutamine gamma-glutamyltransferase activity	molecular_function	0.038869	1	1	95	8	19222	ENSSSCG00000026043	|
GO:0008508	bile acid:sodium symporter activity	molecular_function	0.038869	1	1	95	8	19222	ENSSSCG00000025125	SLC10A2|
GO:0032332	positive regulation of chondrocyte differentiation	biological_process	0.038869	1	1	95	8	19222	ENSSSCG00000030095	ZBTB16|
GO:0002199	zona pellucida receptor complex	cellular_component	0.038869	1	1	95	8	19222	ENSSSCG00000030368	HSP70.2|
GO:0004931	extracellular ATP-gated cation channel activity	molecular_function	0.038869	1	1	95	8	19222	ENSSSCG00000009817	P2RX7|
GO:0006086	acetyl-CoA biosynthetic process from pyruvate	biological_process	0.038869	1	1	95	8	19222	ENSSSCG00000015334	PDK4|
GO:0006188	IMP biosynthetic process	biological_process	0.038869	1	1	95	8	19222	ENSSSCG00000023861	PFAS|
GO:0006925	inflammatory cell apoptotic process	biological_process	0.038869	1	1	95	8	19222	ENSSSCG00000004826	VIMP|
GO:0032892	positive regulation of organic acid transport	biological_process	0.038869	1	1	95	8	19222	ENSSSCG00000009817	P2RX7|
GO:0035381	ATP-gated ion channel activity	molecular_function	0.038869	1	1	95	8	19222	ENSSSCG00000009817	P2RX7|
GO:0045078	positive regulation of interferon-gamma biosynthetic process	biological_process	0.038869	1	1	95	8	19222	ENSSSCG00000012118	TLR8|
GO:0045351	type I interferon biosynthetic process	biological_process	0.038869	1	1	95	8	19222	ENSSSCG00000012118	TLR8|
GO:0045414	regulation of interleukin-8 biosynthetic process	biological_process	0.038869	1	1	95	8	19222	ENSSSCG00000012118	TLR8|
GO:0045723	positive regulation of fatty acid biosynthetic process	biological_process	0.038869	1	1	95	8	19222	ENSSSCG00000015068	APOA4|
GO:0045779	negative regulation of bone resorption	biological_process	0.038869	1	1	95	8	19222	ENSSSCG00000009817	P2RX7|
GO:0048148	behavioral response to cocaine	biological_process	0.038869	1	1	95	8	19222	ENSSSCG00000007574	SDK1|
GO:0051775	response to redox state	biological_process	0.038869	1	1	95	8	19222	ENSSSCG00000004826	VIMP|
GO:0051954	positive regulation of amine transport	biological_process	0.038869	1	1	95	8	19222	ENSSSCG00000009817	P2RX7|
GO:1904478	regulation of intestinal absorption	biological_process	0.038869	1	1	95	8	19222	ENSSSCG00000015068	APOA4|
GO:0022626	cytosolic ribosome	cellular_component	0.038885	1	3	95	151	19222	ENSSSCG00000011856,ENSSSCG00000025180,ENSSSCG00000008882	RPL35A|-|-|
GO:0072521	purine-containing compound metabolic process	biological_process	0.03907	1	5	95	377	19222	ENSSSCG00000002135,ENSSSCG00000023489,ENSSSCG00000009817,ENSSSCG00000023861,ENSSSCG00000003970	PNP|CXCL9|P2RX7|PFAS||
GO:0051270	regulation of cellular component movement	biological_process	0.039408	1	6	95	506	19222	ENSSSCG00000029990,ENSSSCG00000025876,ENSSSCG00000027868,ENSSSCG00000028758,ENSSSCG00000021597,ENSSSCG00000023489	DEFB1|PBLD||LBP|PHLDA2|CXCL9|
GO:0097530	granulocyte migration	biological_process	0.039925	1	2	95	64	19222	ENSSSCG00000028758,ENSSSCG00000023852	LBP|CCL17|
GO:0098792	xenophagy	biological_process	0.039967	1	2	95	64	19222	ENSSSCG00000015334,ENSSSCG00000022094	PDK4|CA7|
GO:0032640	tumor necrosis factor production	biological_process	0.039974	1	2	95	64	19222	ENSSSCG00000028758,ENSSSCG00000004826	LBP|VIMP|
GO:0035966	response to topologically incorrect protein	biological_process	0.039974	1	2	95	64	19222	ENSSSCG00000004826,ENSSSCG00000016983	VIMP|STC2|
GO:0019953	sexual reproduction	biological_process	0.040172	1	5	95	380	19222	ENSSSCG00000014374,ENSSSCG00000030095,ENSSSCG00000030368,ENSSSCG00000027244,ENSSSCG00000029990	DND1|ZBTB16|HSP70.2|SPINK1|DEFB1|
GO:0071887	leukocyte apoptotic process	biological_process	0.041113	1	2	95	65	19222	ENSSSCG00000009817,ENSSSCG00000004826	P2RX7|VIMP|
GO:1903555	regulation of tumor necrosis factor superfamily cytokine production	biological_process	0.041113	1	2	95	65	19222	ENSSSCG00000028758,ENSSSCG00000004826	LBP|VIMP|
GO:0044282	small molecule catabolic process	biological_process	0.042235	1	3	95	156	19222	ENSSSCG00000016829,ENSSSCG00000023735,ENSSSCG00000004233	AGXT2||SMPDL3A|
GO:0006885	regulation of pH	biological_process	0.042257	1	2	95	66	19222	ENSSSCG00000015334,ENSSSCG00000022094	PDK4|CA7|
GO:0043900	regulation of multi-organism process	biological_process	0.043383	1	4	95	267	19222	ENSSSCG00000027244,ENSSSCG00000028758,ENSSSCG00000015334,ENSSSCG00000022094	SPINK1|LBP|PDK4|CA7|
GO:0072562	blood microparticle	cellular_component	0.043421	1	2	95	67	19222	ENSSSCG00000005840,ENSSSCG00000015068	C8G|APOA4|
GO:0071706	tumor necrosis factor superfamily cytokine production	biological_process	0.043428	1	2	95	67	19222	ENSSSCG00000004826,ENSSSCG00000028758	VIMP|LBP|
GO:0006878	cellular copper ion homeostasis	biological_process	0.043446	1	1	95	9	19222	ENSSSCG00000026414	ATOX1|
GO:0002696	positive regulation of leukocyte activation	biological_process	0.04359	1	3	95	158	19222	ENSSSCG00000028758,ENSSSCG00000002135,ENSSSCG00000030095	LBP|PNP|ZBTB16|
GO:0001206	transcriptional repressor activity, RNA polymerase II distal enhancer sequence-specific binding	molecular_function	0.043621	1	1	95	9	19222	ENSSSCG00000030095	ZBTB16|
GO:0002281	macrophage activation involved in immune response	biological_process	0.043621	1	1	95	9	19222	ENSSSCG00000028758	LBP|
GO:0002523	leukocyte migration involved in inflammatory response	biological_process	0.043621	1	1	95	9	19222	ENSSSCG00000028758	LBP|
GO:0002862	negative regulation of inflammatory response to antigenic stimulus	biological_process	0.043621	1	1	95	9	19222	ENSSSCG00000004826	VIMP|
GO:0002864	regulation of acute inflammatory response to antigenic stimulus	biological_process	0.043621	1	1	95	9	19222	ENSSSCG00000004826	VIMP|
GO:0006983	ER overload response	biological_process	0.043621	1	1	95	9	19222	ENSSSCG00000004826	VIMP|
GO:0010872	regulation of cholesterol esterification	biological_process	0.043621	1	1	95	9	19222	ENSSSCG00000015068	APOA4|
GO:0015732	prostaglandin transport	biological_process	0.043621	1	1	95	9	19222	ENSSSCG00000009817	P2RX7|
GO:0015812	gamma-aminobutyric acid transport	biological_process	0.043621	1	1	95	9	19222	ENSSSCG00000009817	P2RX7|
GO:0030299	intestinal cholesterol absorption	biological_process	0.043621	1	1	95	9	19222	ENSSSCG00000015068	APOA4|
GO:0032727	positive regulation of interferon-alpha production	biological_process	0.043621	1	1	95	9	19222	ENSSSCG00000012118	TLR8|
GO:0033033	negative regulation of myeloid cell apoptotic process	biological_process	0.043621	1	1	95	9	19222	ENSSSCG00000004826	VIMP|
GO:0034380	high-density lipoprotein particle assembly	biological_process	0.043621	1	1	95	9	19222	ENSSSCG00000015068	APOA4|
GO:0036513	Derlin-1 retrotranslocation complex	cellular_component	0.043621	1	1	95	9	19222	ENSSSCG00000004826	VIMP|
GO:0042228	interleukin-8 biosynthetic process	biological_process	0.043621	1	1	95	9	19222	ENSSSCG00000012118	TLR8|
GO:0042762	regulation of sulfur metabolic process	biological_process	0.043621	1	1	95	9	19222	ENSSSCG00000015334	PDK4|
GO:0043014	alpha-tubulin binding	molecular_function	0.043621	1	1	95	9	19222	ENSSSCG00000009334	HSPH1|
GO:0045072	regulation of interferon-gamma biosynthetic process	biological_process	0.043621	1	1	95	9	19222	ENSSSCG00000012118	TLR8|
GO:0046185	aldehyde catabolic process	biological_process	0.043621	1	1	95	9	19222	ENSSSCG00000016829	AGXT2|
GO:0050746	regulation of lipoprotein metabolic process	biological_process	0.043621	1	1	95	9	19222	ENSSSCG00000015068	APOA4|
GO:0051602	response to electrical stimulus	biological_process	0.043621	1	1	95	9	19222	ENSSSCG00000009817	P2RX7|
GO:0060394	negative regulation of pathway-restricted SMAD protein phosphorylation	biological_process	0.043621	1	1	95	9	19222	ENSSSCG00000025876	PBLD|
GO:0090208	positive regulation of triglyceride metabolic process	biological_process	0.043621	1	1	95	9	19222	ENSSSCG00000015068	APOA4|
GO:1990381	ubiquitin-specific protease binding	molecular_function	0.043621	1	1	95	9	19222	ENSSSCG00000004826	VIMP|
GO:2000191	regulation of fatty acid transport	biological_process	0.043621	1	1	95	9	19222	ENSSSCG00000009817	P2RX7|
GO:0006066	alcohol metabolic process	biological_process	0.044272	1	3	95	159	19222	ENSSSCG00000004233,ENSSSCG00000015068,ENSSSCG00000023735	SMPDL3A|APOA4||
GO:0045580	regulation of T cell differentiation	biological_process	0.044601	1	2	95	68	19222	ENSSSCG00000002135,ENSSSCG00000030095	PNP|ZBTB16|
GO:0010941	regulation of cell death	biological_process	0.044646	1	9	95	948	19222	ENSSSCG00000015334,ENSSSCG00000009334,ENSSSCG00000030182,ENSSSCG00000026268,ENSSSCG00000005614,ENSSSCG00000030368,ENSSSCG00000030095,ENSSSCG00000009817,ENSSSCG00000004826	PDK4|HSPH1|DEDD2|DLG5|FAM129B|HSP70.2|ZBTB16|P2RX7|VIMP|
GO:0007281	germ cell development	biological_process	0.044934	1	3	95	160	19222	ENSSSCG00000029990,ENSSSCG00000030095,ENSSSCG00000014374	DEFB1|ZBTB16|DND1|
GO:0042326	negative regulation of phosphorylation	biological_process	0.045393	1	4	95	271	19222	ENSSSCG00000009817,ENSSSCG00000009334,ENSSSCG00000025876,ENSSSCG00000027244	P2RX7|HSPH1|PBLD|SPINK1|
GO:0002688	regulation of leukocyte chemotaxis	biological_process	0.045777	1	2	95	69	19222	ENSSSCG00000028758,ENSSSCG00000023489	LBP|CXCL9|
GO:0002230	positive regulation of defense response to virus by host	biological_process	0.045783	1	2	95	69	19222	ENSSSCG00000022094,ENSSSCG00000015334	CA7|PDK4|
GO:0050867	positive regulation of cell activation	biological_process	0.047064	1	3	95	163	19222	ENSSSCG00000028758,ENSSSCG00000002135,ENSSSCG00000030095	LBP|PNP|ZBTB16|
GO:0008509	anion transmembrane transporter activity	molecular_function	0.047521	1	4	95	275	19222	ENSSSCG00000009496,ENSSSCG00000002032,ENSSSCG00000025125,ENSSSCG00000017763	|SLC7A8|SLC10A2||
GO:0010035	response to inorganic substance	biological_process	0.047776	1	3	95	164	19222	ENSSSCG00000009334,ENSSSCG00000015068,ENSSSCG00000009817	HSPH1|APOA4|P2RX7|
GO:0031282	regulation of guanylate cyclase activity	biological_process	0.047916	1	1	95	10	19222	ENSSSCG00000003970	|
GO:0030801	positive regulation of cyclic nucleotide metabolic process	biological_process	0.048074	1	2	95	71	19222	ENSSSCG00000003970,ENSSSCG00000023489	|CXCL9|
GO:0004620	phospholipase activity	molecular_function	0.048193	1	2	95	71	19222	ENSSSCG00000023735,ENSSSCG00000004233	|SMPDL3A|
GO:0046631	alpha-beta T cell activation	biological_process	0.048197	1	2	95	71	19222	ENSSSCG00000030095,ENSSSCG00000002135	ZBTB16|PNP|
GO:0009266	response to temperature stimulus	biological_process	0.048198	1	2	95	71	19222	ENSSSCG00000030368,ENSSSCG00000016637	HSP70.2|TFEC|
GO:0006353	DNA-templated transcription, termination	biological_process	0.048206	1	1	95	10	19222	ENSSSCG00000001239	|
GO:0043101	purine-containing compound salvage	biological_process	0.048343	1	1	95	10	19222	ENSSSCG00000002135	PNP|
GO:0001914	regulation of T cell mediated cytotoxicity	biological_process	0.04835	1	1	95	10	19222	ENSSSCG00000009817	P2RX7|
GO:0015101	organic cation transmembrane transporter activity	molecular_function	0.04835	1	1	95	10	19222	ENSSSCG00000002032	SLC7A8|
GO:0017121	phospholipid scrambling	biological_process	0.04835	1	1	95	10	19222	ENSSSCG00000009817	P2RX7|
GO:0030277	maintenance of gastrointestinal epithelium	biological_process	0.04835	1	1	95	10	19222	ENSSSCG00000025876	PBLD|
GO:0040015	negative regulation of multicellular organism growth	biological_process	0.04835	1	1	95	10	19222	ENSSSCG00000016983	STC2|
GO:0042095	interferon-gamma biosynthetic process	biological_process	0.04835	1	1	95	10	19222	ENSSSCG00000012118	TLR8|
GO:0044130	negative regulation of growth of symbiont in host	biological_process	0.04835	1	1	95	10	19222	ENSSSCG00000028758	LBP|
GO:0044146	negative regulation of growth of symbiont involved in interaction with host	biological_process	0.04835	1	1	95	10	19222	ENSSSCG00000028758	LBP|
GO:0046851	negative regulation of bone remodeling	biological_process	0.04835	1	1	95	10	19222	ENSSSCG00000009817	P2RX7|
GO:0051004	regulation of lipoprotein lipase activity	biological_process	0.04835	1	1	95	10	19222	ENSSSCG00000015068	APOA4|
GO:0090023	positive regulation of neutrophil chemotaxis	biological_process	0.04835	1	1	95	10	19222	ENSSSCG00000028758	LBP|
GO:1902236	negative regulation of endoplasmic reticulum stress-induced intrinsic apoptotic signaling pathway	biological_process	0.04835	1	1	95	10	19222	ENSSSCG00000004826	VIMP|
GO:2000811	negative regulation of anoikis	biological_process	0.04835	1	1	95	10	19222	ENSSSCG00000015334	PDK4|
GO:0097367	carbohydrate derivative binding	molecular_function	0.0487	1	15	95	1916	19222	ENSSSCG00000029144,ENSSSCG00000009334,ENSSSCG00000023298,ENSSSCG00000028758,ENSSSCG00000015334,ENSSSCG00000016078,ENSSSCG00000014618,ENSSSCG00000000634,ENSSSCG00000015250,ENSSSCG00000030801,ENSSSCG00000009817,ENSSSCG00000002135,ENSSSCG00000030368,ENSSSCG00000009496,ENSSSCG00000023861	|HSPH1||LBP|PDK4|HSPE1||STYK1|ADAMTS15|GBP6|P2RX7|PNP|HSP70.2||PFAS|
GO:0002687	positive regulation of leukocyte migration	biological_process	0.049406	1	2	95	72	19222	ENSSSCG00000028758,ENSSSCG00000023489	LBP|CXCL9|
