# Supplementary material for: Novel Insights reveal Anti-microbial Gene Regulation of Piglet Intestine Immune in response to Clostridium perfringens Infection
Source: Sci Rep. 2019 Feb 13;9:1963. doi: 10.1038/s41598-018-37898-5 (PMC6374412; doi:10.1038/s41598-018-37898-5)
Supplement: Supplementary file 9 — Supplementary Table S8 [file 41598_2018_37898_MOESM9_ESM.xlsx]

## Sheet: Supplementary Table S8
#Term	Database	ID	Input number	Background number	P-Value	Corrected P-Value	Input	KEGG_ID/KO	Entrez_ID	Hyperlink
Glycosphingolipid biosynthesis - globo series	KEGG PATHWAY	ssc00603	3	15	8.96803e-05	0.00618794	ENSSSCG00000012070|ENSSSCG00000003145|ENSSSCG00000005943	ssc:100516832|ssc:397139|ssc:445537|	100516832|397139|445537|	http://www.genome.jp/kegg-bin/show_pathway?ssc00603/ssc:397139%09red/ssc:100516832%09red/ssc:445537%09red
Toll-like receptor signaling pathway	KEGG PATHWAY	ssc04620	4	101	0.00181319	0.0625552	ENSSSCG00000023489|ENSSSCG00000009216|ENSSSCG00000028758|ENSSSCG00000012118	ssc:100135681|ssc:397087|ssc:397303|ssc:397384|	100135681|397087|397303|397384|	http://www.genome.jp/kegg-bin/show_pathway?ssc04620/ssc:397303%09red/ssc:100135681%09red/ssc:397087%09red/ssc:397384%09red
Protein digestion and absorption	KEGG PATHWAY	ssc04974	3	80	0.00800993	0.10971	ENSSSCG00000010607|ENSSSCG00000002032|ENSSSCG00000021131	ssc:414914|ssc:100522330|ssc:414914|	414914|100522330|414914|	http://www.genome.jp/kegg-bin/show_pathway?ssc04974/ssc:414914%09red/ssc:100522330%09red
Glycosphingolipid biosynthesis - lacto and neolacto series	KEGG PATHWAY	ssc00601	2	26	0.00834309	0.10971	ENSSSCG00000012070|ENSSSCG00000003145	ssc:100516832|ssc:397139|	100516832|397139|	http://www.genome.jp/kegg-bin/show_pathway?ssc00601/ssc:397139%09red/ssc:100516832%09red
Protein processing in endoplasmic reticulum	KEGG PATHWAY	ssc04141	4	162	0.00921201	0.10971	ENSSSCG00000030368|ENSSSCG00000013784|ENSSSCG00000004826|ENSSSCG00000009334	ssc:396648|ssc:396741|ssc:100151836|ssc:100048931|	396648|396741|100151836|100048931|	http://www.genome.jp/kegg-bin/show_pathway?ssc04141/ssc:100151836%09red/ssc:100048931%09red/ssc:396648%09red/ssc:396741%09red
Mucin type O-Glycan biosynthesis	KEGG PATHWAY	ssc00512	2	28	0.00954	0.10971	ENSSSCG00000005943|ENSSSCG00000004584	ssc:445537|ssc:100522112|	445537|100522112|	http://www.genome.jp/kegg-bin/show_pathway?ssc00512/ssc:100522112%09red/ssc:445537%09red
Alanine, aspartate and glutamate metabolism	KEGG PATHWAY	ssc00250	2	36	0.0150291	0.130422	ENSSSCG00000017861|ENSSSCG00000016829	ssc:100142661|ssc:100513890|	100142661|100513890|	http://www.genome.jp/kegg-bin/show_pathway?ssc00250/ssc:100142661%09red/ssc:100513890%09red
Systemic lupus erythematosus	KEGG PATHWAY	ssc05322	3	102	0.0151214	0.130422	ENSSSCG00000005840|ENSSSCG00000006669|ENSSSCG00000026668	ssc:100037955|ssc:100624086|ssc:100621915|	100037955|100624086|100621915|	http://www.genome.jp/kegg-bin/show_pathway?ssc05322/ssc:100624086%09red/ssc:100037955%09red/ssc:100621915%09red
Metabolic pathways	KEGG PATHWAY	ssc01100	11	1166	0.0303887	0.23298	ENSSSCG00000005943|ENSSSCG00000002135|ENSSSCG00000012070|ENSSSCG00000001239|ENSSSCG00000016829|ENSSSCG00000028816|ENSSSCG00000003145|ENSSSCG00000023861|ENSSSCG00000017861|ENSSSCG00000001906|ENSSSCG00000004584	ssc:445537|ssc:100157138|ssc:100516832|ssc:100152094|ssc:100513890|ssc:100521229|ssc:397139|ssc:100620093|ssc:100142661|ssc:403103|ssc:100522112|	445537|100157138|100516832|100152094|100513890|100521229|397139|100620093|100142661|403103|100522112|	http://www.genome.jp/kegg-bin/show_pathway?ssc01100/ssc:100152094%09red/ssc:100620093%09red/ssc:100522112%09red/ssc:100521229%09red/ssc:100142661%09red/ssc:100516832%09red/ssc:445537%09red/ssc:403103%09red/ssc:100157138%09red/ssc:397139%09red/ssc:100513890%09red
Ribosome	KEGG PATHWAY	ssc03010	3	143	0.0355012	0.244958	ENSSSCG00000008882|ENSSSCG00000011856|ENSSSCG00000025180	ssc:100620094|ssc:100514796|ssc:100520127|	100620094|100514796|100520127|	http://www.genome.jp/kegg-bin/show_pathway?ssc03010/ssc:100620094%09red/ssc:100520127%09red/ssc:100514796%09red
Antigen processing and presentation	KEGG PATHWAY	ssc04612	2	68	0.0466568	0.257444	ENSSSCG00000030368|ENSSSCG00000008217	ssc:396648|ssc:396627|	396648|396627|	http://www.genome.jp/kegg-bin/show_pathway?ssc04612/ssc:396627%09red/ssc:396648%09red
Bile secretion	KEGG PATHWAY	ssc04976	2	69	0.0478584	0.257444	ENSSSCG00000009496|ENSSSCG00000025125	ssc:100518213|ssc:100625109|	100518213|100625109|	http://www.genome.jp/kegg-bin/show_pathway?ssc04976/ssc:100625109%09red/ssc:100518213%09red
Cardiac muscle contraction	KEGG PATHWAY	ssc04260	2	73	0.0527763	0.257444	ENSSSCG00000005316|ENSSSCG00000004570	ssc:396693|ssc:100037999|	396693|100037999|	http://www.genome.jp/kegg-bin/show_pathway?ssc04260/ssc:100037999%09red/ssc:396693%09red
Chemokine signaling pathway	KEGG PATHWAY	ssc04062	3	173	0.0562365	0.257444	ENSSSCG00000023852|ENSSSCG00000023489|ENSSSCG00000024344	ssc:780408|ssc:100135681|ssc:414371|	780408|100135681|414371|	http://www.genome.jp/kegg-bin/show_pathway?ssc04062/ssc:100135681%09red/ssc:414371%09red/ssc:780408%09red
Hypertrophic cardiomyopathy (HCM)	KEGG PATHWAY	ssc05410	2	78	0.0591638	0.257444	ENSSSCG00000005316|ENSSSCG00000004570	ssc:396693|ssc:100037999|	396693|100037999|	http://www.genome.jp/kegg-bin/show_pathway?ssc05410/ssc:100037999%09red/ssc:396693%09red
Purine metabolism	KEGG PATHWAY	ssc00230	3	183	0.0641825	0.257444	ENSSSCG00000023861|ENSSSCG00000001239|ENSSSCG00000002135	ssc:100620093|ssc:100152094|ssc:100157138|	100620093|100152094|100157138|	http://www.genome.jp/kegg-bin/show_pathway?ssc00230/ssc:100157138%09red/ssc:100152094%09red/ssc:100620093%09red
Folate biosynthesis	KEGG PATHWAY	ssc00790	1	13	0.0667374	0.257444	ENSSSCG00000028816	ssc:100521229|	100521229|	http://www.genome.jp/kegg-bin/show_pathway?ssc00790/ssc:100521229%09red
Dilated cardiomyopathy	KEGG PATHWAY	ssc05414	2	84	0.0671592	0.257444	ENSSSCG00000005316|ENSSSCG00000004570	ssc:396693|ssc:100037999|	396693|100037999|	http://www.genome.jp/kegg-bin/show_pathway?ssc05414/ssc:100037999%09red/ssc:396693%09red
Glycosphingolipid biosynthesis - ganglio series	KEGG PATHWAY	ssc00604	1	14	0.0713317	0.259047	ENSSSCG00000005943	ssc:445537|	445537|	http://www.genome.jp/kegg-bin/show_pathway?ssc00604/ssc:445537%09red
Nitrogen metabolism	KEGG PATHWAY	ssc00910	1	15	0.0759037	0.261868	ENSSSCG00000022094	ssc:100623621|	100623621|	http://www.genome.jp/kegg-bin/show_pathway?ssc00910/ssc:100623621%09red
Glycosaminoglycan biosynthesis - keratan sulfate	KEGG PATHWAY	ssc00533	1	17	0.0849808	0.268464	ENSSSCG00000005943	ssc:445537|	445537|	http://www.genome.jp/kegg-bin/show_pathway?ssc00533/ssc:445537%09red
Estrogen signaling pathway	KEGG PATHWAY	ssc04915	2	97	0.0855971	0.268464	ENSSSCG00000030368|ENSSSCG00000001549	ssc:396648|ssc:100155423|	396648|100155423|	http://www.genome.jp/kegg-bin/show_pathway?ssc04915/ssc:100155423%09red/ssc:396648%09red
Pyrimidine metabolism	KEGG PATHWAY	ssc00240	2	101	0.0915465	0.27464	ENSSSCG00000001239|ENSSSCG00000002135	ssc:100152094|ssc:100157138|	100152094|100157138|	http://www.genome.jp/kegg-bin/show_pathway?ssc00240/ssc:100157138%09red/ssc:100152094%09red
Histidine metabolism	KEGG PATHWAY	ssc00340	1	22	0.107289	0.296117	ENSSSCG00000017861	ssc:100142661|	100142661|	http://www.genome.jp/kegg-bin/show_pathway?ssc00340/ssc:100142661%09red
Vitamin digestion and absorption	KEGG PATHWAY	ssc04977	1	22	0.107289	0.296117	ENSSSCG00000015068	ssc:397681|	397681|	http://www.genome.jp/kegg-bin/show_pathway?ssc04977/ssc:397681%09red
Toxoplasmosis	KEGG PATHWAY	ssc05145	2	115	0.113251	0.300551	ENSSSCG00000030368|ENSSSCG00000024344	ssc:396648|ssc:414371|	396648|414371|	http://www.genome.jp/kegg-bin/show_pathway?ssc05145/ssc:396648%09red/ssc:414371%09red
Nicotinate and nicotinamide metabolism	KEGG PATHWAY	ssc00760	1	25	0.120414	0.307724	ENSSSCG00000002135	ssc:100157138|	100157138|	http://www.genome.jp/kegg-bin/show_pathway?ssc00760/ssc:100157138%09red
Adrenergic signaling in cardiomyocytes	KEGG PATHWAY	ssc04261	2	141	0.156458	0.34479	ENSSSCG00000005316|ENSSSCG00000004570	ssc:396693|ssc:100037999|	396693|100037999|	http://www.genome.jp/kegg-bin/show_pathway?ssc04261/ssc:100037999%09red/ssc:396693%09red
Fat digestion and absorption	KEGG PATHWAY	ssc04975	1	34	0.158652	0.34479	ENSSSCG00000015068	ssc:397681|	397681|	http://www.genome.jp/kegg-bin/show_pathway?ssc04975/ssc:397681%09red
RNA polymerase	KEGG PATHWAY	ssc03020	1	34	0.158652	0.34479	ENSSSCG00000001239	ssc:100152094|	100152094|	http://www.genome.jp/kegg-bin/show_pathway?ssc03020/ssc:100152094%09red
Prion diseases	KEGG PATHWAY	ssc05020	1	34	0.158652	0.34479	ENSSSCG00000005840	ssc:100037955|	100037955|	http://www.genome.jp/kegg-bin/show_pathway?ssc05020/ssc:100037955%09red
Alcoholism	KEGG PATHWAY	ssc05034	2	143	0.159902	0.34479	ENSSSCG00000006669|ENSSSCG00000026668	ssc:100624086|ssc:100621915|	100624086|100621915|	http://www.genome.jp/kegg-bin/show_pathway?ssc05034/ssc:100624086%09red/ssc:100621915%09red
Glycine, serine and threonine metabolism	KEGG PATHWAY	ssc00260	1	36	0.166923	0.347087	ENSSSCG00000016829	ssc:100513890|	100513890|	http://www.genome.jp/kegg-bin/show_pathway?ssc00260/ssc:100513890%09red
Primary immunodeficiency	KEGG PATHWAY	ssc05340	1	37	0.171028	0.347087	ENSSSCG00000008217	ssc:396627|	396627|	http://www.genome.jp/kegg-bin/show_pathway?ssc05340/ssc:396627%09red
Tryptophan metabolism	KEGG PATHWAY	ssc00380	1	41	0.18725	0.36915	ENSSSCG00000001906	ssc:403103|	403103|	http://www.genome.jp/kegg-bin/show_pathway?ssc00380/ssc:403103%09red
ABC transporters	KEGG PATHWAY	ssc02010	1	43	0.195242	0.374214	ENSSSCG00000009496	ssc:100518213|	100518213|	http://www.genome.jp/kegg-bin/show_pathway?ssc02010/ssc:100518213%09red
Influenza A	KEGG PATHWAY	ssc05164	2	168	0.203969	0.380375	ENSSSCG00000030368|ENSSSCG00000013784	ssc:396648|ssc:396741|	396648|396741|	http://www.genome.jp/kegg-bin/show_pathway?ssc05164/ssc:396648%09red/ssc:396741%09red
Metabolism of xenobiotics by cytochrome P450	KEGG PATHWAY	ssc00980	1	49	0.218755	0.388194	ENSSSCG00000001906	ssc:403103|	403103|	http://www.genome.jp/kegg-bin/show_pathway?ssc00980/ssc:403103%09red
Ovarian steroidogenesis	KEGG PATHWAY	ssc04913	1	51	0.22644	0.388194	ENSSSCG00000001906	ssc:403103|	403103|	http://www.genome.jp/kegg-bin/show_pathway?ssc04913/ssc:403103%09red
Steroid hormone biosynthesis	KEGG PATHWAY	ssc00140	1	51	0.22644	0.388194	ENSSSCG00000001906	ssc:403103|	403103|	http://www.genome.jp/kegg-bin/show_pathway?ssc00140/ssc:403103%09red
Acute myeloid leukemia	KEGG PATHWAY	ssc05221	1	54	0.237827	0.388194	ENSSSCG00000030095	ssc:100625290|	100625290|	http://www.genome.jp/kegg-bin/show_pathway?ssc05221/ssc:100625290%09red
Retinol metabolism	KEGG PATHWAY	ssc00830	1	54	0.237827	0.388194	ENSSSCG00000001906	ssc:403103|	403103|	http://www.genome.jp/kegg-bin/show_pathway?ssc00830/ssc:403103%09red
Viral carcinogenesis	KEGG PATHWAY	ssc05203	2	189	0.241918	0.388194	ENSSSCG00000026668|ENSSSCG00000024344	ssc:100621915|ssc:414371|	100621915|414371|	http://www.genome.jp/kegg-bin/show_pathway?ssc05203/ssc:100621915%09red/ssc:414371%09red
Chemical carcinogenesis	KEGG PATHWAY	ssc05204	1	60	0.260106	0.407894	ENSSSCG00000001906	ssc:403103|	403103|	http://www.genome.jp/kegg-bin/show_pathway?ssc05204/ssc:403103%09red
Endocytosis	KEGG PATHWAY	ssc04144	2	206	0.272878	0.411898	ENSSSCG00000030368|ENSSSCG00000024344	ssc:396648|ssc:414371|	396648|414371|	http://www.genome.jp/kegg-bin/show_pathway?ssc04144/ssc:396648%09red/ssc:414371%09red
Legionellosis	KEGG PATHWAY	ssc05134	1	64	0.274599	0.411898	ENSSSCG00000030368	ssc:396648|	396648|	http://www.genome.jp/kegg-bin/show_pathway?ssc05134/ssc:396648%09red
Cytokine-cytokine receptor interaction	KEGG PATHWAY	ssc04060	2	223	0.303805	0.440143	ENSSSCG00000023489|ENSSSCG00000024344	ssc:100135681|ssc:414371|	100135681|414371|	http://www.genome.jp/kegg-bin/show_pathway?ssc04060/ssc:100135681%09red/ssc:414371%09red
Complement and coagulation cascades	KEGG PATHWAY	ssc04610	1	73	0.306186	0.440143	ENSSSCG00000005840	ssc:100037955|	100037955|	http://www.genome.jp/kegg-bin/show_pathway?ssc04610/ssc:100037955%09red
Salmonella infection	KEGG PATHWAY	ssc05132	1	81	0.333117	0.464246	ENSSSCG00000028758	ssc:397303|	397303|	http://www.genome.jp/kegg-bin/show_pathway?ssc05132/ssc:397303%09red
ECM-receptor interaction	KEGG PATHWAY	ssc04512	1	82	0.33641	0.464246	ENSSSCG00000009216	ssc:397087|	397087|	http://www.genome.jp/kegg-bin/show_pathway?ssc04512/ssc:397087%09red
Hematopoietic cell lineage	KEGG PATHWAY	ssc04640	1	85	0.346192	0.468377	ENSSSCG00000008217	ssc:396627|	396627|	http://www.genome.jp/kegg-bin/show_pathway?ssc04640/ssc:396627%09red
NF-kappa B signaling pathway	KEGG PATHWAY	ssc04064	1	90	0.362178	0.480582	ENSSSCG00000028758	ssc:397303|	397303|	http://www.genome.jp/kegg-bin/show_pathway?ssc04064/ssc:397303%09red
Amoebiasis	KEGG PATHWAY	ssc05146	1	107	0.413687	0.5286	ENSSSCG00000005840	ssc:100037955|	100037955|	http://www.genome.jp/kegg-bin/show_pathway?ssc05146/ssc:100037955%09red
T cell receptor signaling pathway	KEGG PATHWAY	ssc04660	1	107	0.413687	0.5286	ENSSSCG00000008217	ssc:396627|	396627|	http://www.genome.jp/kegg-bin/show_pathway?ssc04660/ssc:396627%09red
Lysosome	KEGG PATHWAY	ssc04142	1	115	0.436479	0.547582	ENSSSCG00000029330	ssc:100623060|	100623060|	http://www.genome.jp/kegg-bin/show_pathway?ssc04142/ssc:100623060%09red
Spliceosome	KEGG PATHWAY	ssc03040	1	129	0.47427	0.584368	ENSSSCG00000030368	ssc:396648|	396648|	http://www.genome.jp/kegg-bin/show_pathway?ssc03040/ssc:396648%09red
Measles	KEGG PATHWAY	ssc05162	1	133	0.484598	0.586619	ENSSSCG00000030368	ssc:396648|	396648|	http://www.genome.jp/kegg-bin/show_pathway?ssc05162/ssc:396648%09red
Cell adhesion molecules (CAMs)	KEGG PATHWAY	ssc04514	1	146	0.516796	0.614809	ENSSSCG00000008217	ssc:396627|	396627|	http://www.genome.jp/kegg-bin/show_pathway?ssc04514/ssc:396627%09red
Transcriptional misregulation in cancer	KEGG PATHWAY	ssc05202	1	156	0.540199	0.631759	ENSSSCG00000030095	ssc:100625290|	100625290|	http://www.genome.jp/kegg-bin/show_pathway?ssc05202/ssc:100625290%09red
Tuberculosis	KEGG PATHWAY	ssc05152	1	174	0.579529	0.666459	ENSSSCG00000028758	ssc:397303|	397303|	http://www.genome.jp/kegg-bin/show_pathway?ssc05152/ssc:397303%09red
Calcium signaling pathway	KEGG PATHWAY	ssc04020	1	182	0.595921	0.674074	ENSSSCG00000009817	ssc:497623|	497623|	http://www.genome.jp/kegg-bin/show_pathway?ssc04020/ssc:497623%09red
Epstein-Barr virus infection	KEGG PATHWAY	ssc05169	1	189	0.609743	0.678311	ENSSSCG00000030368	ssc:396648|	396648|	http://www.genome.jp/kegg-bin/show_pathway?ssc05169/ssc:396648%09red
Focal adhesion	KEGG PATHWAY	ssc04510	1	194	0.619327	0.678311	ENSSSCG00000009216	ssc:397087|	397087|	http://www.genome.jp/kegg-bin/show_pathway?ssc04510/ssc:397087%09red
cAMP signaling pathway	KEGG PATHWAY	ssc04024	1	201	0.632355	0.681758	ENSSSCG00000009496	ssc:100518213|	100518213|	http://www.genome.jp/kegg-bin/show_pathway?ssc04024/ssc:100518213%09red
MicroRNAs in cancer	KEGG PATHWAY	ssc05206	1	228	0.678596	0.720355	ENSSSCG00000004570	ssc:100037999|	100037999|	http://www.genome.jp/kegg-bin/show_pathway?ssc05206/ssc:100037999%09red
MAPK signaling pathway	KEGG PATHWAY	ssc04010	1	249	0.710532	0.742829	ENSSSCG00000030368	ssc:396648|	396648|	http://www.genome.jp/kegg-bin/show_pathway?ssc04010/ssc:396648%09red
Neuroactive ligand-receptor interaction	KEGG PATHWAY	ssc04080	1	268	0.736706	0.758697	ENSSSCG00000009817	ssc:497623|	497623|	http://www.genome.jp/kegg-bin/show_pathway?ssc04080/ssc:497623%09red
Pathways in cancer	KEGG PATHWAY	ssc05200	1	319	0.795923	0.804907	ENSSSCG00000030095	ssc:100625290|	100625290|	http://www.genome.jp/kegg-bin/show_pathway?ssc05200/ssc:100625290%09red
PI3K-Akt signaling pathway	KEGG PATHWAY	ssc04151	1	328	0.804907	0.804907	ENSSSCG00000009216	ssc:397087|	397087|	http://www.genome.jp/kegg-bin/show_pathway?ssc04151/ssc:397087%09red
